# Supplementary material for: Extensive co-regulation of neighboring genes complicates the use of eQTLs in target gene prioritization
Source: HGG Adv. 2024 Aug 29;5(4):100348. doi: 10.1016/j.xhgg.2024.100348 (PMC11416642; doi:10.1016/j.xhgg.2024.100348)
Supplement: Data S1. Tables S1 and S5–S9 [file mmc2.xlsx]

## Sheet: Table S1 - metadata
study_id	dataset_id	study_label	sample_group	tissue_id	tissue_label	condition_label	sample_size	quant_method
QTS000001	QTD000001	Alasoo_2018	macrophage_naive	CL_0000235	macrophage	naive	84	ge
QTS000001	QTD000006	Alasoo_2018	macrophage_IFNg	CL_0000235	macrophage	IFNg_18h	84	ge
QTS000001	QTD000011	Alasoo_2018	macrophage_Salmonella	CL_0000235	macrophage	Salmonella_5h	84	ge
QTS000001	QTD000016	Alasoo_2018	macrophage_IFNg+Salmonella	CL_0000235	macrophage	IFNg_18h+Salmonella_5h	84	ge
QTS000002	QTD000021	BLUEPRINT	monocyte	CL_0002057	monocyte	naive	191	ge
QTS000002	QTD000026	BLUEPRINT	neutrophil	CL_0000775	neutrophil	naive	196	ge
QTS000002	QTD000031	BLUEPRINT	T-cell	CL_0000624	CD4+ T cell	naive	167	ge
QTS000003	QTD000036	Bossini-Castillo_2019	Treg_naive	CL_0002677	Treg memory	naive	119	ge
QTS000004	QTD000041	Braineac2	putamen	UBERON_0001874	brain (putamen)	naive	102	ge
QTS000004	QTD000046	Braineac2	substantia_nigra	UBERON_0002038	brain (substantia nigra)	naive	65	ge
QTS000005	QTD000051	BrainSeq	brain	UBERON_0009834	brain (DLPFC)	naive	479	ge
QTS000006	QTD000056	CAP	LCL_naive	EFO_0005292	LCL	naive	148	ge
QTS000006	QTD000061	CAP	LCL_statin	EFO_0005292	LCL	statin	148	ge
QTS000007	QTD000066	CEDAR	T-cell_CD8	CL_0000625	CD8+ T cell	naive	277	microarray
QTS000007	QTD000067	CEDAR	T-cell_CD4	CL_0000624	CD4+ T cell	naive	290	microarray
QTS000007	QTD000068	CEDAR	transverse_colon	UBERON_0001157	transverse colon	naive	286	microarray
QTS000007	QTD000069	CEDAR	monocyte_CD14	CL_0002057	monocyte	naive	286	microarray
QTS000007	QTD000070	CEDAR	neutrophil_CD15	CL_0000775	neutrophil	naive	280	microarray
QTS000007	QTD000071	CEDAR	platelet	CL_0000233	platelet	naive	205	microarray
QTS000007	QTD000072	CEDAR	rectum	UBERON_0001052	rectum	naive	271	microarray
QTS000007	QTD000073	CEDAR	B-cell_CD19	CL_0000236	B cell	naive	262	microarray
QTS000007	QTD000074	CEDAR	ileum	UBERON_0002116	ileum	naive	180	microarray
QTS000008	QTD000075	CommonMind	DLPFC_naive	UBERON_0009834	brain (DLPFC)	naive	586	ge
QTS000009	QTD000080	Fairfax_2012	B-cell_CD19	CL_0000236	B cell	naive	281	microarray
QTS000010	QTD000081	Fairfax_2014	monocyte_naive	CL_0002057	monocyte	naive	420	microarray
QTS000010	QTD000082	Fairfax_2014	monocyte_IFN24	CL_0002057	monocyte	IFNg_24h	370	microarray
QTS000010	QTD000083	Fairfax_2014	monocyte_LPS2	CL_0002057	monocyte	LPS_2h	256	microarray
QTS000010	QTD000084	Fairfax_2014	monocyte_LPS24	CL_0002057	monocyte	LPS_24h	325	microarray
QTS000011	QTD000085	FUSION	muscle_naive	UBERON_0001134	muscle	naive	288	ge
QTS000011	QTD000090	FUSION	adipose_naive	UBERON_0001013	adipose	naive	271	ge
QTS000012	QTD000095	GENCORD	LCL	EFO_0005292	LCL	naive	190	ge
QTS000012	QTD000100	GENCORD	fibroblast	CL_0000057	fibroblast	naive	186	ge
QTS000012	QTD000105	GENCORD	T-cell	CL_0000084	T cell	naive	184	ge
QTS000013	QTD000110	GEUVADIS	LCL	EFO_0005292	LCL	naive	445	ge
QTS000014	QTD000115	Gilchrist_2021	NK-cell_naive	CL_0000623	NK cell	naive	247	microarray
QTS000015	QTD000116	GTEx	adipose_subcutaneous	UBERON_0001013	adipose	naive	581	ge
QTS000015	QTD000121	GTEx	adipose_visceral	UBERON_0010414	adipose (visceral)	naive	469	ge
QTS000015	QTD000126	GTEx	adrenal_gland	UBERON_0002369	adrenal gland	naive	233	ge
QTS000015	QTD000131	GTEx	artery_aorta	UBERON_0001496	artery (aorta)	naive	387	ge
QTS000015	QTD000136	GTEx	artery_coronary	UBERON_0001621	artery (coronary)	naive	213	ge
QTS000015	QTD000141	GTEx	artery_tibial	UBERON_0007610	artery (tibial)	naive	584	ge
QTS000015	QTD000146	GTEx	brain_amygdala	UBERON_0001876	brain (amygdala)	naive	129	ge
QTS000015	QTD000151	GTEx	brain_anterior_cingulate_cortex	UBERON_0009835	brain (anterior cingulate cortex)	naive	147	ge
QTS000015	QTD000156	GTEx	brain_caudate	UBERON_0001873	brain (caudate)	naive	194	ge
QTS000015	QTD000161	GTEx	brain_cerebellar_hemisphere	UBERON_0002037	brain (cerebellum)	naive	175	ge
QTS000015	QTD000166	GTEx	brain_cerebellum	UBERON_0002037	brain (cerebellum)	naive	209	ge
QTS000015	QTD000171	GTEx	brain_cortex	UBERON_0001870	brain (cortex)	naive	205	ge
QTS000015	QTD000176	GTEx	brain_frontal_cortex	UBERON_0009834	brain (DLPFC)	naive	175	ge
QTS000015	QTD000181	GTEx	brain_hippocampus	UBERON_0001954	brain (hippocampus)	naive	165	ge
QTS000015	QTD000186	GTEx	brain_hypothalamus	UBERON_0001898	brain (hypothalamus)	naive	170	ge
QTS000015	QTD000191	GTEx	brain_nucleus_accumbens	UBERON_0001882	brain (nucleus accumbens)	naive	202	ge
QTS000015	QTD000196	GTEx	brain_putamen	UBERON_0001874	brain (putamen)	naive	170	ge
QTS000015	QTD000201	GTEx	brain_spinal_cord	UBERON_0006469	brain (spinal cord)	naive	126	ge
QTS000015	QTD000206	GTEx	brain_substantia_nigra	UBERON_0002038	brain (substantia nigra)	naive	114	ge
QTS000015	QTD000211	GTEx	breast	UBERON_0008367	breast	naive	394	ge
QTS000015	QTD000216	GTEx	fibroblast	CL_0000057	fibroblast	naive	483	ge
QTS000015	QTD000221	GTEx	LCL	EFO_0005292	LCL	naive	147	ge
QTS000015	QTD000226	GTEx	colon_sigmoid	UBERON_0001159	sigmoid colon	naive	318	ge
QTS000015	QTD000231	GTEx	colon_transverse	UBERON_0001157	transverse colon	naive	368	ge
QTS000015	QTD000236	GTEx	esophagus_gej	UBERON_0004550	esophagus (gej)	naive	330	ge
QTS000015	QTD000241	GTEx	esophagus_mucosa	UBERON_0006920	esophagus (mucosa)	naive	493	ge
QTS000015	QTD000246	GTEx	esophagus_muscularis	UBERON_0004648	esophagus (muscularis)	naive	461	ge
QTS000015	QTD000251	GTEx	heart_atrial_appendage	UBERON_0006631	heart (atrial appendage)	naive	372	ge
QTS000015	QTD000256	GTEx	heart_left_ventricle	UBERON_0006566	heart (left ventricle)	naive	382	ge
QTS000015	QTD000261	GTEx	kidney_cortex	UBERON_0001225	kidney (cortex)	naive	73	ge
QTS000015	QTD000266	GTEx	liver	UBERON_0001114	liver	naive	208	ge
QTS000015	QTD000271	GTEx	lung	UBERON_0008952	lung	naive	510	ge
QTS000015	QTD000276	GTEx	minor_salivary_gland	UBERON_0006330	minor salivary gland	naive	144	ge
QTS000015	QTD000281	GTEx	muscle	UBERON_0001134	muscle	naive	702	ge
QTS000015	QTD000286	GTEx	nerve_tibial	UBERON_0001323	tibial nerve	naive	532	ge
QTS000015	QTD000291	GTEx	ovary	UBERON_0000992	ovary	naive	167	ge
QTS000015	QTD000296	GTEx	pancreas	UBERON_0001150	pancreas	naive	305	ge
QTS000015	QTD000301	GTEx	pituitary	UBERON_0000007	pituitary	naive	237	ge
QTS000015	QTD000306	GTEx	prostate	UBERON_0002367	prostate	naive	218	ge
QTS000015	QTD000311	GTEx	skin_not_sun_exposed	UBERON_0036149	skin (suprapubic)	naive	517	ge
QTS000015	QTD000316	GTEx	skin_sun_exposed	UBERON_0002097	skin	naive	602	ge
QTS000015	QTD000321	GTEx	small_intestine	UBERON_0001211	small intestine	naive	174	ge
QTS000015	QTD000326	GTEx	spleen	UBERON_0002106	spleen	naive	227	ge
QTS000015	QTD000331	GTEx	stomach	UBERON_0000945	stomach	naive	324	ge
QTS000015	QTD000336	GTEx	testis	UBERON_0000473	testis	naive	322	ge
QTS000015	QTD000341	GTEx	thyroid	UBERON_0002046	thyroid	naive	574	ge
QTS000015	QTD000346	GTEx	uterus	UBERON_0000995	uterus	naive	129	ge
QTS000015	QTD000351	GTEx	vagina	UBERON_0000996	vagina	naive	141	ge
QTS000015	QTD000356	GTEx	blood	UBERON_0000178	blood	naive	670	ge
QTS000016	QTD000361	HipSci	iPSC	EFO_0004905	iPSC	naive	322	ge
QTS000017	QTD000366	iPSCORE	iPSC	EFO_0004905	iPSC	naive	101	ge
QTS000018	QTD000371	Kasela_2017	T-cell_CD4	CL_0000624	CD4+ T cell	naive	280	microarray
QTS000018	QTD000372	Kasela_2017	T-cell_CD8	CL_0000625	CD8+ T cell	naive	269	microarray
QTS000019	QTD000373	Lepik_2017	blood	UBERON_0000178	blood	naive	471	ge
QTS000020	QTD000378	Naranbhai_2015	neutrophil_CD16	CL_0000775	neutrophil	naive	93	microarray
QTS000021	QTD000379	Nedelec_2016	macrophage_Listeria	CL_0000235	macrophage	Listeria_5h	163	ge
QTS000021	QTD000384	Nedelec_2016	macrophage_naive	CL_0000235	macrophage	naive	163	ge
QTS000021	QTD000389	Nedelec_2016	macrophage_Salmonella	CL_0000235	macrophage	Salmonella_5h	167	ge
QTS000022	QTD000394	Peng_2018	placenta_naive	UBERON_0001987	placenta	naive	149	ge
QTS000023	QTD000399	PhLiPS	iPSC	EFO_0004905	iPSC	naive	83	ge
QTS000023	QTD000404	PhLiPS	HLC	CL_0000182	hepatocyte	naive	79	ge
QTS000024	QTD000409	Quach_2016	monocyte_naive	CL_0002057	monocyte	naive	200	ge
QTS000024	QTD000414	Quach_2016	monocyte_LPS	CL_0002057	monocyte	LPS_6h	184	ge
QTS000024	QTD000419	Quach_2016	monocyte_Pam3CSK4	CL_0002057	monocyte	Pam3CSK4_6h	196	ge
QTS000024	QTD000424	Quach_2016	monocyte_R848	CL_0002057	monocyte	R848_6h	191	ge
QTS000024	QTD000429	Quach_2016	monocyte_IAV	CL_0002057	monocyte	Influenza_6h	198	ge
QTS000025	QTD000434	ROSMAP	brain_naive	UBERON_0009834	brain (DLPFC)	naive	560	ge
QTS000026	QTD000439	Schmiedel_2018	Tfh_memory	CL_0002038	Tfh cell	naive	89	ge
QTS000026	QTD000444	Schmiedel_2018	Th17_memory	CL_0000899	Th17 cell	naive	89	ge
QTS000026	QTD000449	Schmiedel_2018	Th1_memory	CL_0000545	Th1 cell	naive	82	ge
QTS000026	QTD000454	Schmiedel_2018	Th2_memory	CL_0000546	Th2 cell	naive	89	ge
QTS000026	QTD000459	Schmiedel_2018	Th1-17_memory	CL_0000899	Th17 cell	naive	88	ge
QTS000026	QTD000464	Schmiedel_2018	Treg_memory	CL_0002678	Treg naive	naive	89	ge
QTS000026	QTD000469	Schmiedel_2018	Treg_naive	CL_0002677	Treg memory	naive	89	ge
QTS000026	QTD000474	Schmiedel_2018	B-cell_naive	CL_0000236	B cell	naive	91	ge
QTS000026	QTD000479	Schmiedel_2018	CD4_T-cell_naive	CL_0000624	CD4+ T cell	naive	88	ge
QTS000026	QTD000484	Schmiedel_2018	CD4_T-cell_anti-CD3-CD28	CL_0000624	CD4+ T cell	anti-CD3-CD28_4h	89	ge
QTS000026	QTD000489	Schmiedel_2018	CD8_T-cell_naive	CL_0000625	CD8+ T cell	naive	89	ge
QTS000026	QTD000494	Schmiedel_2018	CD8_T-cell_anti-CD3-CD28	CL_0000625	CD8+ T cell	anti-CD3-CD28_4h	88	ge
QTS000026	QTD000499	Schmiedel_2018	monocyte_CD16_naive	CL_0002396	CD16+ monocyte	naive	90	ge
QTS000026	QTD000504	Schmiedel_2018	monocyte_naive	CL_0002057	monocyte	naive	91	ge
QTS000026	QTD000509	Schmiedel_2018	NK-cell_naive	CL_0000623	NK cell	naive	90	ge
QTS000027	QTD000514	Schwartzentruber_2018	sensory_neuron	CL_0000101	sensory neuron	naive	98	ge
QTS000028	QTD000519	Steinberg_2020	synovium_naive	UBERON_0007616	synovium	naive	72	ge
QTS000028	QTD000524	Steinberg_2020	low_grade_cartilage_naive	UBERON_0002418	cartilage	naive	69	ge
QTS000028	QTD000529	Steinberg_2020	high_grade_cartilage_naive	UBERON_0002418	cartilage	naive	69	ge
QTS000029	QTD000534	TwinsUK	fat	UBERON_0001013	adipose	naive	381	ge
QTS000029	QTD000539	TwinsUK	LCL	EFO_0005292	LCL	naive	418	ge
QTS000029	QTD000544	TwinsUK	skin	UBERON_0002097	skin	naive	370	ge
QTS000029	QTD000549	TwinsUK	blood	UBERON_0000178	blood	naive	195	ge
QTS000030	QTD000554	van_de_Bunt_2015	pancreatic_islet	UBERON_0000006	pancreatic islet	naive	117	ge
QTS000031	QTD000559	Young_2019	microglia_naive	CL_0000129	microglia	naive	104	ge
QTS000032	QTD000564	Aygun_2021	Progenitor	CL_0011020	neural progenitor	naive	85	ge
QTS000032	QTD000569	Aygun_2021	Neuron	CL_0000540	neuron	naive	73	ge
QTS000033	QTD000574	PISA	pancreatic_islet	UBERON_0000006	pancreatic islet	naive	127	ge
QTS000034	QTD000579	Walker_2019	Neocortex	UBERON_0001950	neocortex	naive	211	ge

## Sheet: Table S5 - CLPP
dataset_name	gene_name	protein	CLPP	is_true_positive	gene_id	dataset_id	eqtl_lead	eqtl_max_pip	pqtl_lead	pqtl_max_pip	n_snps
GTEx_ge_blood	A4GALT	A4GALT.8759.29.3..1	0.176613	TRUE	ENSG00000128274	QTD000356	chr22_42719513_CCTTT_C	0.498608	chr22_42718014_A_C	0.186238	3
GTEx_ge_adrenal_gland	A4GALT	A4GALT.8759.29.3..1	0.10372	TRUE	ENSG00000128274	QTD000126	chr22_42745087_G_C	0.525585	chr22_42718014_A_C	0.186238	6
Schmiedel_2018_ge_Treg_naive	ABO	ABO.9253.52.3..1	0.920345	TRUE	ENSG00000175164	QTD000469	chr9_133257567_T_C	0.956259	chr9_133257567_T_C	0.962443	1
Schmiedel_2018_ge_Th17_memory	ABO	ABO.9253.52.3..1	0.814896	TRUE	ENSG00000175164	QTD000444	chr9_133257567_T_C	0.846696	chr9_133257567_T_C	0.962443	1
GTEx_ge_adrenal_gland	ABO	ABO.9253.52.3..1	0.74883	TRUE	ENSG00000175164	QTD000126	chr9_133261662_G_A	0.913567	chr9_133261662_G_A	0.809265	2
Schmiedel_2018_ge_CD4_T-cell_naive	ABO	ABO.9253.52.3..1	0.660684	TRUE	ENSG00000175164	QTD000479	chr9_133257567_T_C	0.686465	chr9_133257567_T_C	0.962443	1
Schmiedel_2018_ge_Th2_memory	ABO	ABO.9253.52.3..1	0.621285	TRUE	ENSG00000175164	QTD000454	chr9_133257567_T_C	0.645529	chr9_133257567_T_C	0.962443	1
Schmiedel_2018_ge_CD8_T-cell_naive	ABO	ABO.9253.52.3..1	0.437855	TRUE	ENSG00000175164	QTD000489	chr9_133257567_T_C	0.454941	chr9_133257567_T_C	0.962443	1
Schmiedel_2018_ge_Treg_memory	ABO	ABO.9253.52.3..1	0.356595	TRUE	ENSG00000175164	QTD000464	chr9_133257567_T_C	0.37051	chr9_133257567_T_C	0.962443	1
Schmiedel_2018_ge_CD8_T-cell_anti-CD3-CD28	ABO	ABO.9253.52.3..1	0.269564	TRUE	ENSG00000175164	QTD000494	chr9_133257567_T_C	0.280083	chr9_133257567_T_C	0.962443	1
Schmiedel_2018_ge_CD4_T-cell_anti-CD3-CD28	ABO	ABO.9253.52.3..1	0.11676	TRUE	ENSG00000175164	QTD000484	chr9_133257567_T_C	0.121316	chr9_133257567_T_C	0.962443	1
Schmiedel_2018_ge_Treg_naive	ACTA2	LIPN.8097.77.3..1	0.970267	FALSE	ENSG00000107796	QTD000469	chr10_88766035_C_T	0.970267	chr10_88766035_C_T	1	1
Fairfax_2014_microarray_monocyte_LPS24	ADA2	CECR1.6077.63.3..1	0.218737	TRUE	ENSG00000093072	QTD000084	chr22_17242092_G_T	0.237505	chr22_17242092_G_T	0.894366	2
FUSION_ge_muscle_naive	ADAM23	ADAM23.7049.2.3..1	0.99969	TRUE	ENSG00000114948	QTD000085	chr2_206443464_TCCGCGCGTCCCCGCGCCGCTCGCTC_T	0.99969	chr2_206443464_TCCGCGCGTCCCCGCGCCGCTCGCTC_T	1	1
GTEx_ge_thyroid	ADAM23	ADAM23.7049.2.3..1	0.389418	TRUE	ENSG00000114948	QTD000341	chr2_206444237_A_G	0.406925	chr2_206444237_A_G	0.956978	1
GTEx_ge_artery_tibial	ADAM23	ADAM23.7049.2.3..1	0.27793	TRUE	ENSG00000114948	QTD000141	chr2_206444237_A_G	0.290425	chr2_206444237_A_G	0.956978	1
GTEx_ge_skin_not_sun_exposed	ADAM23	ADAM23.7049.2.3..1	0.236208	TRUE	ENSG00000114948	QTD000311	chr2_206444237_A_G	0.246827	chr2_206444237_A_G	0.956978	1
Lepik_2017_ge_blood	AIF1	AIF1.2849.49.1..1	0.124512	TRUE	ENSG00000204472	QTD000373	chr6_31615948_C_T	0.956293	chr6_31615948_C_T	0.130203	1
GTEx_ge_brain_cerebellum	AKR1C1	AKR1C1.12618.50.3..1	0.143862	TRUE	ENSG00000187134	QTD000166	chr10_4961447_G_A	0.1847	chr10_4961447_G_A	0.171443	6
GTEx_ge_brain_cerebellar_hemisphere	AKR1C1	AKR1C1.12618.50.3..1	0.137935	TRUE	ENSG00000187134	QTD000161	chr10_4961164_C_T	0.201175	chr10_4961447_G_A	0.171443	5
HipSci_ge_iPSC	AKR1C1	AKR1C1.12618.50.3..1	0.134142	TRUE	ENSG00000187134	QTD000361	chr10_4963357_G_C	0.191977	chr10_4961447_G_A	0.171443	6
Nedelec_2016_ge_macrophage_naive	AKR1C1	AKR1C1.12618.50.3..1	0.133757	TRUE	ENSG00000187134	QTD000384	chr10_4961719_T_TTTG	0.166581	chr10_4961447_G_A	0.171443	7
CEDAR_microarray_transverse_colon	ALDH3A1	ALDH3A1.11480.1.3..1	0.127983	TRUE	ENSG00000108602	QTD000068	chr17_19745936_A_G	0.254958	chr17_19734840_A_G	0.217156	7
BrainSeq_ge_brain	ALLC	COLEC11.4430.44.3..1	0.570193	FALSE	ENSG00000151360	QTD000051	chr2_3580793_C_A	1	chr2_3580793_C_A	0.570193	1
CommonMind_ge_DLPFC_naive	ALLC	COLEC11.4430.44.3..1	0.570185	FALSE	ENSG00000151360	QTD000075	chr2_3580793_C_A	0.999986	chr2_3580793_C_A	0.570193	1
GTEx_ge_brain_anterior_cingulate_cortex	ALLC	COLEC11.4430.44.3..1	0.569788	FALSE	ENSG00000151360	QTD000151	chr2_3580793_C_A	0.999289	chr2_3580793_C_A	0.570193	1
GTEx_ge_brain_caudate	ALLC	COLEC11.4430.44.3..1	0.561636	FALSE	ENSG00000151360	QTD000156	chr2_3580793_C_A	0.984993	chr2_3580793_C_A	0.570193	1
GTEx_ge_brain_cerebellum	ALLC	COLEC11.4430.44.3..1	0.560739	FALSE	ENSG00000151360	QTD000166	chr2_3580793_C_A	0.936705	chr2_3580793_C_A	0.570193	2
GTEx_ge_esophagus_gej	ALLC	COLEC11.4430.44.3..1	0.557355	FALSE	ENSG00000151360	QTD000236	chr2_3580793_C_A	0.977484	chr2_3580793_C_A	0.570193	1
GTEx_ge_brain_cortex	ALLC	COLEC11.4430.44.3..1	0.548804	FALSE	ENSG00000151360	QTD000171	chr2_3580793_C_A	0.854152	chr2_3580793_C_A	0.570193	2
Walker_2019_ge_Neocortex	ALLC	COLEC11.4430.44.3..1	0.543847	FALSE	ENSG00000151360	QTD000579	chr2_3580793_C_A	0.828111	chr2_3580793_C_A	0.570193	2
GTEx_ge_pituitary	ALLC	COLEC11.4430.44.3..1	0.542508	FALSE	ENSG00000151360	QTD000301	chr2_3580793_C_A	0.813195	chr2_3580793_C_A	0.570193	2
GTEx_ge_brain_cerebellar_hemisphere	ALLC	COLEC11.4430.44.3..1	0.5409	FALSE	ENSG00000151360	QTD000161	chr2_3580793_C_A	0.801845	chr2_3580793_C_A	0.570193	2
GTEx_ge_brain_frontal_cortex	ALLC	COLEC11.4430.44.3..1	0.530584	FALSE	ENSG00000151360	QTD000176	chr2_3580793_C_A	0.732645	chr2_3580793_C_A	0.570193	2
GTEx_ge_brain_nucleus_accumbens	ALLC	COLEC11.4430.44.3..1	0.524701	FALSE	ENSG00000151360	QTD000191	chr2_3580793_C_A	0.693187	chr2_3580793_C_A	0.570193	2
ROSMAP_ge_brain_naive	ALLC	COLEC11.4430.44.3..1	0.48971	FALSE	ENSG00000151360	QTD000434	chr2_3577209_G_A	0.538332	chr2_3580793_C_A	0.570193	2
GTEx_ge_brain_hippocampus	ALLC	COLEC11.4430.44.3..1	0.487512	FALSE	ENSG00000151360	QTD000181	chr2_3577209_G_A	0.556038	chr2_3580793_C_A	0.570193	2
GTEx_ge_brain_hypothalamus	ALLC	COLEC11.4430.44.3..1	0.473334	FALSE	ENSG00000151360	QTD000186	chr2_3577209_G_A	0.651056	chr2_3580793_C_A	0.570193	2
GTEx_ge_brain_amygdala	ALLC	COLEC11.4430.44.3..1	0.462058	FALSE	ENSG00000151360	QTD000146	chr2_3580793_C_A	0.46631	chr2_3580793_C_A	0.570193	2
GTEx_ge_brain_putamen	ALLC	COLEC11.4430.44.3..1	0.433403	FALSE	ENSG00000151360	QTD000196	chr2_3577209_G_A	0.917891	chr2_3580793_C_A	0.570193	2
GTEx_ge_liver	ALLC	COLEC11.4430.44.3..1	0.250087	FALSE	ENSG00000151360	QTD000266	chr2_3594771_T_C	0.591746	chr2_3592552_C_T	0.762744	2
BLUEPRINT_SE_ge_monocyte	ALOX5	MSMB.10620.21.3..1	0.225714	FALSE	ENSG00000012779	QTD000021	chr10_45443244_G_A	0.399147	chr10_45596877_C_T	0.627431	4
Fairfax_2014_microarray_monocyte_naive	ANG	RNASE6.5646.20.3..1	0.333704	FALSE	ENSG00000214274	QTD000081	chr14_20710228_C_G	0.337817	chr14_20710228_C_G	0.351752	3
Fairfax_2012_microarray_B-cell_CD19	ANG	RNASE6.5646.20.3..1	0.330672	FALSE	ENSG00000214274	QTD000080	chr14_20710829_T_A	0.332714	chr14_20710228_C_G	0.351752	3
Fairfax_2012_microarray_B-cell_CD19	ANXA2	ANXA2.4961.17.1..1	0.307222	TRUE	ENSG00000182718	QTD000080	chr15_60395031_A_C	0.518305	chr15_60396980_T_A	0.342496	3
Fairfax_2014_microarray_monocyte_IFN24	APOC1	APOE.2937.10.2..1	0.203201	FALSE	ENSG00000130208	QTD000082	chr19_44915704_T_C	0.655251	chr19_44911609_AT_A	0.259176	4
Fairfax_2014_microarray_monocyte_LPS2	APOC1	APOE.2937.10.2..1	0.166863	FALSE	ENSG00000130208	QTD000083	chr19_44913221_A_G	0.466521	chr19_44911609_AT_A	0.259176	4
Fairfax_2014_microarray_monocyte_IFN24	APOE	APOE.2937.10.2..1	0.208158	TRUE	ENSG00000130203	QTD000082	chr19_44911609_AT_A	0.373321	chr19_44911609_AT_A	0.259176	4
Fairfax_2014_microarray_monocyte_LPS2	APOE	APOE.2937.10.2..1	0.166448	TRUE	ENSG00000130203	QTD000083	chr19_44911609_AT_A	0.27283	chr19_44911609_AT_A	0.259176	7
TwinsUK_ge_fat	APOE	APOE.2937.10.2..1	0.145719	TRUE	ENSG00000130203	QTD000534	chr19_44913221_A_G	0.214875	chr19_44911609_AT_A	0.259176	8
TwinsUK_ge_skin	APOE	APOE.2937.10.2..1	0.141129	TRUE	ENSG00000130203	QTD000544	chr19_44911194_T_C	0.604688	chr19_44911609_AT_A	0.259176	5
BLUEPRINT_SE_ge_monocyte	ARFIP1	ARFIP1.13488.3.3..1	0.844671	TRUE	ENSG00000164144	QTD000021	chr4_152779978_C_T	1	chr4_152779978_C_T	0.844671	1
BLUEPRINT_SE_ge_neutrophil	ARFIP1	ARFIP1.13488.3.3..1	0.844668	TRUE	ENSG00000164144	QTD000026	chr4_152779978_C_T	0.999997	chr4_152779978_C_T	0.844671	1
Lepik_2017_ge_blood	ARFIP1	ARFIP1.13488.3.3..1	0.844631	TRUE	ENSG00000164144	QTD000373	chr4_152779978_C_T	0.999953	chr4_152779978_C_T	0.844671	1
BLUEPRINT_PE_ge_T-cell	ARFIP1	ARFIP1.13488.3.3..1	0.844056	TRUE	ENSG00000164144	QTD000031	chr4_152779978_C_T	0.999272	chr4_152779978_C_T	0.844671	1
Quach_2016_ge_monocyte_naive	ARFIP1	ARFIP1.13488.3.3..1	0.843766	TRUE	ENSG00000164144	QTD000409	chr4_152779978_C_T	0.998929	chr4_152779978_C_T	0.844671	1
Quach_2016_ge_monocyte_R848	ARFIP1	ARFIP1.13488.3.3..1	0.840795	TRUE	ENSG00000164144	QTD000424	chr4_152779978_C_T	0.995412	chr4_152779978_C_T	0.844671	1
CEDAR_microarray_neutrophil_CD15	ARFIP1	ARFIP1.13488.3.3..1	0.823999	TRUE	ENSG00000164144	QTD000070	chr4_152779978_C_T	0.975526	chr4_152779978_C_T	0.844671	1
Quach_2016_ge_monocyte_Pam3CSK4	ARFIP1	ARFIP1.13488.3.3..1	0.819052	TRUE	ENSG00000164144	QTD000419	chr4_152779978_C_T	0.96967	chr4_152779978_C_T	0.844671	1
GTEx_ge_blood	ARFIP1	ARFIP1.13488.3.3..1	0.790487	TRUE	ENSG00000164144	QTD000356	chr4_152779978_C_T	0.924258	chr4_152779978_C_T	0.844671	2
Quach_2016_ge_monocyte_IAV	ARFIP1	ARFIP1.13488.3.3..1	0.770275	TRUE	ENSG00000164144	QTD000429	chr4_152779978_C_T	0.894597	chr4_152779978_C_T	0.844671	2
Quach_2016_ge_monocyte_LPS	ARFIP1	ARFIP1.13488.3.3..1	0.677912	TRUE	ENSG00000164144	QTD000414	chr4_152779978_C_T	0.764925	chr4_152779978_C_T	0.844671	2
CEDAR_microarray_T-cell_CD8	ARFIP1	ARFIP1.13488.3.3..1	0.644123	TRUE	ENSG00000164144	QTD000066	chr4_152779978_C_T	0.751301	chr4_152779978_C_T	0.844671	2
Gilchrist_2021_microarray_NK-cell_naive	ARFIP1	ARFIP1.13488.3.3..1	0.332309	TRUE	ENSG00000164144	QTD000115	chr4_152779978_C_T	0.392166	chr4_152779978_C_T	0.844671	2
Naranbhai_2015_microarray_neutrophil_CD16	ARFIP1	ARFIP1.13488.3.3..1	0.194315	TRUE	ENSG00000164144	QTD000378	chr4_152779350_G_A	0.768708	chr4_152779978_C_T	0.844671	2
Nedelec_2016_ge_macrophage_Listeria	ARFIP1	ARFIP1.13488.3.3..1	0.174671	TRUE	ENSG00000164144	QTD000379	chr4_152779978_C_T	0.203726	chr4_152779978_C_T	0.844671	2
Nedelec_2016_ge_macrophage_Salmonella	ARFIP1	ARFIP1.13488.3.3..1	0.152938	TRUE	ENSG00000164144	QTD000389	chr4_152779978_C_T	0.175481	chr4_152779978_C_T	0.844671	2
CEDAR_microarray_T-cell_CD4	ARFIP1	ARFIP1.13488.3.3..1	0.140941	TRUE	ENSG00000164144	QTD000067	chr4_152779978_C_T	0.159734	chr4_152779978_C_T	0.844671	2
CAP_ge_LCL_naive	ARFIP1	ARFIP1.13488.3.3..1	0.107441	TRUE	ENSG00000164144	QTD000056	chr4_152779978_C_T	0.120992	chr4_152779978_C_T	0.844671	2
GTEx_ge_adipose_subcutaneous	ARHGEF25	ARHGEF25.13519.112.3..1	0.995601	TRUE	ENSG00000240771	QTD000116	chr12_57610139_G_A	0.995815	chr12_57610139_G_A	0.999785	1
GTEx_ge_nerve_tibial	ARHGEF25	ARHGEF25.13519.112.3..1	0.892828	TRUE	ENSG00000240771	QTD000286	chr12_57610139_G_A	0.89302	chr12_57610139_G_A	0.999785	1
GTEx_ge_muscle	ARL3	ARL3.12571.14.3..1	0.615083	TRUE	ENSG00000138175	QTD000281	chr10_102714289_CCCT_C	0.977262	chr10_102714289_CCCT_C	0.629394	1
FUSION_ge_muscle_naive	ARL3	ARL3.12571.14.3..1	0.572785	TRUE	ENSG00000138175	QTD000085	chr10_102714289_CCCT_C	0.863052	chr10_102714289_CCCT_C	0.629394	2
GTEx_ge_fibroblast	ARL3	ARL3.12571.14.3..1	0.189463	TRUE	ENSG00000138175	QTD000216	chr10_102676884_C_T	0.487103	chr10_102676884_C_T	0.312134	10
GTEx_ge_heart_atrial_appendage	ARL3	ARL3.12571.14.3..1	0.164152	TRUE	ENSG00000138175	QTD000251	chr10_102689687_C_T	0.435897	chr10_102676884_C_T	0.312134	9
GTEx_ge_heart_left_ventricle	ARL3	ARL3.12571.14.3..1	0.105685	TRUE	ENSG00000138175	QTD000256	chr10_102689687_C_T	0.144178	chr10_102676884_C_T	0.312134	10
BLUEPRINT_SE_ge_neutrophil	ARL8A	PTPN7.14688.6.3..1	0.931024	FALSE	ENSG00000143862	QTD000026	chr1_202160077_G_A	0.989413	chr1_202160077_G_A	0.940987	1
Lepik_2017_ge_blood	ATOH8	GNLY.3195.50.2..1	0.30632	FALSE	ENSG00000168874	QTD000373	chr2_85708159_C_T	0.326794	chr2_85708159_C_T	0.32276	3
TwinsUK_ge_blood	ATOH8	GNLY.3195.50.2..1	0.181031	FALSE	ENSG00000168874	QTD000549	chr2_85708159_C_T	0.183352	chr2_85708159_C_T	0.32276	4
GTEx_ge_blood	ATOH8	GNLY.3195.50.2..1	0.130356	FALSE	ENSG00000168874	QTD000356	chr2_85705880_C_T	0.470072	chr2_85708159_C_T	0.32276	4
Schmiedel_2018_ge_monocyte_naive	ATP8B4	FGF7.14031.18.3..1	0.743715	FALSE	ENSG00000104043	QTD000504	chr15_50072644_T_C	0.743722	chr15_50072644_T_C	0.99999	1
FUSION_ge_adipose_naive	B3GAT3	B3GAT3.6897.38.3..1	0.110514	TRUE	ENSG00000149541	QTD000090	chr11_62617896_C_T	0.110729	chr11_62617896_C_T	0.998057	1
Lepik_2017_ge_blood	B3GNT8	B3GNT8.9297.12.3..1	0.160141	TRUE	ENSG00000177191	QTD000373	chr19_41426923_G_A	0.491242	chr19_41426923_G_A	0.171974	4
GTEx_ge_pituitary	BCAN	BCAN.3461.58.1..1	0.99586	TRUE	ENSG00000132692	QTD000301	chr1_156645322_A_G	0.99586	chr1_156645322_A_G	1	1
GTEx_ge_artery_aorta	BCKDHA	B3GNT8.9297.12.3..1	0.150082	FALSE	ENSG00000248098	QTD000131	chr19_41426923_G_A	0.418366	chr19_41426923_G_A	0.171974	4
GTEx_ge_artery_coronary	BCKDHA	B3GNT8.9297.12.3..1	0.1281	FALSE	ENSG00000248098	QTD000136	chr19_41382945_AGGGGACTGGGC_A	0.225267	chr19_41426923_G_A	0.171974	6
GTEx_ge_artery_tibial	BCKDHA	B3GNT8.9297.12.3..1	0.124754	FALSE	ENSG00000248098	QTD000141	chr19_41410644_C_A	0.411541	chr19_41426923_G_A	0.171974	6
GTEx_ge_thyroid	BCKDHA	B3GNT8.9297.12.3..1	0.124016	FALSE	ENSG00000248098	QTD000341	chr19_41426158_A_G	0.244753	chr19_41426923_G_A	0.171974	5
GTEx_ge_fibroblast	BCKDHA	B3GNT8.9297.12.3..1	0.123569	FALSE	ENSG00000248098	QTD000216	chr19_41394904_C_T	0.288961	chr19_41426923_G_A	0.171974	6
GTEx_ge_adipose_visceral	BCKDHA	B3GNT8.9297.12.3..1	0.120042	FALSE	ENSG00000248098	QTD000121	chr19_41410644_C_A	0.497819	chr19_41426923_G_A	0.171974	6
GEUVADIS_ge_LCL	BCKDHA	B3GNT8.9297.12.3..1	0.114661	FALSE	ENSG00000248098	QTD000110	chr19_41410644_C_A	0.56485	chr19_41426158_A_G	0.167164	4
GTEx_ge_prostate	BCKDHA	B3GNT8.9297.12.3..1	0.110894	FALSE	ENSG00000248098	QTD000306	chr19_41410644_C_A	0.329431	chr19_41426158_A_G	0.167164	5
GTEx_ge_pancreas	BCKDHA	B3GNT8.9297.12.3..1	0.101941	FALSE	ENSG00000248098	QTD000296	chr19_41382945_AGGGGACTGGGC_A	0.329421	chr19_41410644_C_A	0.12876	4
TwinsUK_ge_LCL	BCKDHA	B3GNT8.9297.12.3..1	0.101798	FALSE	ENSG00000248098	QTD000539	chr19_41397794_T_G	0.834155	chr19_41426923_G_A	0.171974	4
Quach_2016_ge_monocyte_IAV	BPI	BPI.4126.22.1..1	0.963587	TRUE	ENSG00000101425	QTD000429	chr20_38304396_C_G	0.963587	chr20_38304396_C_G	1	1
GTEx_ge_uterus	BPI	BPI.4126.22.1..1	0.260782	TRUE	ENSG00000101425	QTD000346	chr20_38319008_G_A	0.582774	chr20_38318873_G_A	0.388406	3
BLUEPRINT_SE_ge_monocyte	BPI	BPI.4126.22.1..1	0.148033	TRUE	ENSG00000101425	QTD000021	chr20_38318873_G_A	0.173841	chr20_38318873_G_A	0.388406	3
TwinsUK_ge_fat	BPNT2	IMPAD1.9231.23.3..1	0.197437	TRUE	ENSG00000104331	QTD000534	chr8_57064571_G_A	0.199202	chr8_57063483_G_A	0.207936	5
GTEx_ge_adipose_subcutaneous	C11orf68	C11orf68.8307.47.3..1	0.415477	TRUE	ENSG00000175573	QTD000116	chr11_65985833_A_G	0.623812	chr11_65985833_A_G	0.666029	1
Fairfax_2014_microarray_monocyte_IFN24	C11orf68	C11orf68.8307.47.3..1	0.168538	TRUE	ENSG00000175573	QTD000082	chr11_65919002_C_A	0.190304	chr11_65985833_A_G	0.666029	2
BLUEPRINT_PE_ge_T-cell	C11orf80	CTSF.9212.22.3..1	0.103695	FALSE	ENSG00000173715	QTD000031	chr11_66569917_CA_C	0.198339	chr11_66569917_CA_C	0.14162	4
BLUEPRINT_SE_ge_neutrophil	C1R	C1RL.9348.1.3..1	0.461442	FALSE	ENSG00000159403	QTD000026	chr12_7094298_G_A	0.461442	chr12_7094298_G_A	1	1
GTEx_ge_nerve_tibial	C4B	AGER.4125.52.2..1	0.125715	FALSE	ENSG00000224389	QTD000286	chr6_32182024_C_T	0.313933	chr6_32183666_C_T	0.798646	2
TwinsUK_ge_skin	CA6	CA6.3352.80.3..1	0.778304	TRUE	ENSG00000131686	QTD000544	chr1_8974539_A_G	0.778304	chr1_8974539_A_G	1	1
FUSION_ge_muscle_naive	CACNA2D3	CACNA2D3.8885.6.3..1	0.974194	TRUE	ENSG00000157445	QTD000085	chr3_54879582_G_C	0.979168	chr3_54879582_G_C	0.99492	1
Bossini-Castillo_2019_ge_Treg_naive	CADM1	CADM1.3326.58.2..1	0.105342	TRUE	ENSG00000182985	QTD000036	chr11_115222603_ATAGTACTGAAACTGG_A	0.25391	chr11_115222603_ATAGTACTGAAACTGG_A	0.18425	5
Lepik_2017_ge_blood	CADM4	PLAUR.2652.15.1..1	0.999335	FALSE	ENSG00000105767	QTD000373	chr19_43648948_A_G	0.999841	chr19_43648948_A_G	0.999494	1
TwinsUK_ge_fat	CARS1	CARS.14098.28.3..1	0.131366	TRUE	ENSG00000110619	QTD000534	chr11_3039495_A_G	0.82819	chr11_3015094_C_T	0.168293	2
GTEx_ge_brain_cortex	CASP6	CFI.2567.5.6..1	0.115365	FALSE	ENSG00000138794	QTD000171	chr4_109735574_G_A	0.115377	chr4_109735574_G_A	0.999891	1
GENCORD_ge_fibroblast	CBR1	CBR1.12381.26.3..1	0.199165	TRUE	ENSG00000159228	QTD000100	chr21_36070866_T_G	0.240468	chr21_36070866_T_G	0.805988	2
TwinsUK_ge_LCL	CBR1	CBR1.12381.26.3..1	0.186906	TRUE	ENSG00000159228	QTD000539	chr21_36070866_T_G	0.229562	chr21_36070866_T_G	0.805988	2
TwinsUK_ge_blood	CBR1	CBR1.12381.26.3..1	0.154431	TRUE	ENSG00000159228	QTD000549	chr21_36070866_T_G	0.182471	chr21_36070866_T_G	0.805988	2
HipSci_ge_iPSC	CBR1	CBR1.12381.26.3..1	0.153293	TRUE	ENSG00000159228	QTD000361	chr21_36070866_T_G	0.179696	chr21_36070866_T_G	0.805988	3
CEDAR_microarray_T-cell_CD8	CBR1	CBR1.12381.26.3..1	0.13028	TRUE	ENSG00000159228	QTD000066	chr21_36070866_T_G	0.148266	chr21_36070866_T_G	0.805988	3
Nedelec_2016_ge_macrophage_Salmonella	CBR3	CBR3.14091.42.3..1	0.145282	TRUE	ENSG00000159231	QTD000389	chr21_36134867_A_T	0.816587	chr21_36134867_A_T	0.162179	3
Quach_2016_ge_monocyte_R848	CBR3	CBR3.14091.42.3..1	0.112012	TRUE	ENSG00000159231	QTD000424	chr21_36134867_A_T	0.410233	chr21_36134867_A_T	0.162179	3
GENCORD_ge_LCL	CCDC126	CCDC126.6388.21.3..1	0.127323	TRUE	ENSG00000169193	QTD000095	chr7_23586374_C_T	0.256246	chr7_23591332_T_C	0.181376	5
GTEx_ge_LCL	CCDC126	CCDC126.6388.21.3..1	0.100561	TRUE	ENSG00000169193	QTD000221	chr7_23595366_G_A	0.560583	chr7_23591332_T_C	0.181376	3
FUSION_ge_muscle_naive	CCN4	WISP1.13692.154.3..1	0.146777	TRUE	ENSG00000104415	QTD000085	chr8_133192798_T_G	0.222331	chr8_133192215_A_G	0.761769	4
TwinsUK_ge_fat	CD109	CD109.3290.50.2..1	0.997445	TRUE	ENSG00000156535	QTD000534	chr6_73790177_C_T	0.998089	chr6_73790177_C_T	0.999354	1
Fairfax_2014_microarray_monocyte_LPS24	CD109	CD109.3290.50.2..1	0.160211	TRUE	ENSG00000156535	QTD000084	chr6_73717870_C_T	0.27009	chr6_73711300_C_G	0.533003	5
Fairfax_2014_microarray_monocyte_LPS2	CD109	CD109.3290.50.2..1	0.105352	TRUE	ENSG00000156535	QTD000083	chr6_73695791_GCTATGAATTTCT_G	0.752807	chr6_73711300_C_G	0.533003	3
GTEx_ge_nerve_tibial	CD177	CD177.13116.25.3..1	0.468369	TRUE	ENSG00000204936	QTD000286	chr19_43322051_C_T	0.499972	chr19_43322051_C_T	0.468395	2
GTEx_ge_breast	CD177	CD177.13116.25.3..1	0.189049	TRUE	ENSG00000204936	QTD000211	chr19_43361688_G_T	0.198788	chr19_43361688_G_T	0.951011	1
BLUEPRINT_SE_ge_neutrophil	CD177	CD177.13116.25.3..1	0.180136	TRUE	ENSG00000204936	QTD000026	chr19_43361688_G_T	0.189415	chr19_43361688_G_T	0.951011	1
FUSION_ge_adipose_naive	CD177	CD177.13116.25.3..1	0.120448	TRUE	ENSG00000204936	QTD000090	chr19_43325764_T_C	0.831259	chr19_43322051_C_T	0.468395	3
ROSMAP_ge_brain_naive	CD247	CREG1.9357.4.3..1	0.984989	FALSE	ENSG00000198821	QTD000434	chr1_167546035_T_C	0.985007	chr1_167546035_T_C	0.999981	1
GTEx_ge_brain_cerebellar_hemisphere	CD274	CD274.5060.62.3..1	0.111354	TRUE	ENSG00000120217	QTD000161	chr9_5453260_A_G	0.195374	chr9_5453260_A_G	0.16606	5
GTEx_ge_brain_cerebellum	CD274	CD274.5060.62.3..1	0.105309	TRUE	ENSG00000120217	QTD000166	chr9_5453260_A_G	0.184768	chr9_5453260_A_G	0.16606	5
BLUEPRINT_PE_ge_T-cell	CD300A	CD300C.5066.134.3..1	0.213228	FALSE	ENSG00000167851	QTD000031	chr17_74471487_A_G	0.256985	chr17_74471487_A_G	0.267642	5
BLUEPRINT_PE_ge_T-cell	CD300A	CD300A.5630.48.3..1	0.130587	TRUE	ENSG00000167851	QTD000031	chr17_74471487_A_G	0.256985	chr17_74464985_TGA_T	0.367731	5
CEDAR_microarray_T-cell_CD4	CD300A	CD300C.5066.134.3..1	0.104095	FALSE	ENSG00000167851	QTD000067	chr17_74471487_A_G	0.120708	chr17_74471487_A_G	0.267642	8
Lepik_2017_ge_blood	CD33	CD33.3166.92.1..1	0.97498	TRUE	ENSG00000105383	QTD000373	chr19_51225847_CCCGG_C	0.97498	chr19_51225847_CCCGG_C	1	1
BLUEPRINT_SE_ge_monocyte	CD33	CD33.3166.92.1..1	0.468337	TRUE	ENSG00000105383	QTD000021	chr19_51225847_CCCGG_C	0.468337	chr19_51225847_CCCGG_C	1	1
Fairfax_2014_microarray_monocyte_naive	CD33	CD33.3166.92.1..1	0.452102	TRUE	ENSG00000105383	QTD000081	chr19_51225847_CCCGG_C	0.452102	chr19_51225847_CCCGG_C	1	1
Fairfax_2014_microarray_monocyte_IFN24	CD33	CD33.3166.92.1..1	0.403582	TRUE	ENSG00000105383	QTD000082	chr19_51225847_CCCGG_C	0.403582	chr19_51225847_CCCGG_C	1	1
CEDAR_microarray_monocyte_CD14	CD33	CD33.3166.92.1..1	0.295784	TRUE	ENSG00000105383	QTD000069	chr19_51225847_CCCGG_C	0.295784	chr19_51225847_CCCGG_C	1	1
Fairfax_2014_microarray_monocyte_IFN24	CD48	CD48.3292.75.1..1	0.129766	TRUE	ENSG00000117091	QTD000082	chr1_160705479_G_C	0.280581	chr1_160696683_G_A	0.35089	16
Nedelec_2016_ge_macrophage_Salmonella	CD59	CD59.11514.196.3..1	0.396236	TRUE	ENSG00000085063	QTD000389	chr11_33718052_G_A	0.71115	chr11_33718052_G_A	0.487827	3
Nedelec_2016_ge_macrophage_Listeria	CD59	CD59.11514.196.3..1	0.223689	TRUE	ENSG00000085063	QTD000379	chr11_33722133_T_G	0.429974	chr11_33718052_G_A	0.487827	3
BLUEPRINT_PE_ge_T-cell	CDC34	GZMM.5704.74.3..1	0.191723	FALSE	ENSG00000099804	QTD000031	chr19_511881_G_GT	0.242716	chr19_511994_C_G	0.278384	5
Schmiedel_2018_ge_Tfh_memory	CDC34	GZMM.5704.74.3..1	0.191451	FALSE	ENSG00000099804	QTD000439	chr19_512016_C_T	0.324324	chr19_511994_C_G	0.278384	5
GENCORD_ge_T-cell	CDC34	GZMM.5704.74.3..1	0.178188	FALSE	ENSG00000099804	QTD000105	chr19_511881_G_GT	0.708964	chr19_511994_C_G	0.278384	4
GTEx_ge_colon_transverse	CHDH	IL17RB.5084.154.3..1	0.477611	FALSE	ENSG00000016391	QTD000231	chr3_53843122_G_T	0.744618	chr3_53843122_G_T	0.580132	2
GTEx_ge_nerve_tibial	CHDH	IL17RB.5084.154.3..1	0.322474	FALSE	ENSG00000016391	QTD000286	chr3_53843122_G_T	0.464605	chr3_53843122_G_T	0.580132	2
iPSCORE_ge_iPSC	CHDH	IL17RB.5084.154.3..1	0.228044	FALSE	ENSG00000016391	QTD000366	chr3_53842191_A_G	0.296274	chr3_53843122_G_T	0.580132	2
GTEx_ge_fibroblast	CHI3L1	CHI3L1.11104.13.3..1	0.999721	TRUE	ENSG00000133048	QTD000216	chr1_203186952_T_C	0.651484	chr1_203186754_G_C	1	2
Quach_2016_ge_monocyte_naive	CHI3L1	CHI3L1.11104.13.3..1	0.999594	TRUE	ENSG00000133048	QTD000409	chr1_203186952_T_C	1	chr1_203186952_T_C	0.999594	1
TwinsUK_ge_LCL	CHI3L1	CHI3L1.11104.13.3..1	0.999594	TRUE	ENSG00000133048	QTD000539	chr1_203186952_T_C	1	chr1_203186952_T_C	0.999594	1
GEUVADIS_ge_LCL	CHI3L1	CHI3L1.11104.13.3..1	0.999594	TRUE	ENSG00000133048	QTD000110	chr1_203186952_T_C	1	chr1_203186952_T_C	0.999594	1
Quach_2016_ge_monocyte_LPS	CHI3L1	CHI3L1.11104.13.3..1	0.999594	TRUE	ENSG00000133048	QTD000414	chr1_203186952_T_C	1	chr1_203186952_T_C	0.999594	1
Quach_2016_ge_monocyte_Pam3CSK4	CHI3L1	CHI3L1.11104.13.3..1	0.999594	TRUE	ENSG00000133048	QTD000419	chr1_203186952_T_C	1	chr1_203186952_T_C	0.999594	1
Quach_2016_ge_monocyte_IAV	CHI3L1	CHI3L1.11104.13.3..1	0.999584	TRUE	ENSG00000133048	QTD000429	chr1_203186952_T_C	0.99999	chr1_203186952_T_C	0.999594	1
Quach_2016_ge_monocyte_R848	CHI3L1	CHI3L1.11104.13.3..1	0.999568	TRUE	ENSG00000133048	QTD000424	chr1_203186952_T_C	0.999974	chr1_203186952_T_C	0.999594	1
GTEx_ge_nerve_tibial	CHI3L1	CHI3L1.11104.13.3..1	0.999378	TRUE	ENSG00000133048	QTD000286	chr1_203186952_T_C	0.999784	chr1_203186952_T_C	0.999594	1
CAP_ge_LCL_naive	CHI3L1	CHI3L1.11104.13.3..1	0.997289	TRUE	ENSG00000133048	QTD000056	chr1_203186952_T_C	0.997694	chr1_203186952_T_C	0.999594	1
GTEx_ge_adrenal_gland	CHI3L1	CHI3L1.11104.13.3..1	0.995467	TRUE	ENSG00000133048	QTD000126	chr1_203186754_G_C	0.880777	chr1_203186754_G_C	1	2
GTEx_ge_blood	CHI3L1	CHI3L1.11104.13.3..1	0.993994	TRUE	ENSG00000133048	QTD000356	chr1_203186754_G_C	0.993994	chr1_203186754_G_C	1	1
GTEx_ge_colon_sigmoid	CHI3L1	CHI3L1.11104.13.3..1	0.983836	TRUE	ENSG00000133048	QTD000226	chr1_203186952_T_C	0.984235	chr1_203186952_T_C	0.999594	1
GTEx_ge_thyroid	CHI3L1	CHI3L1.11104.13.3..1	0.983018	TRUE	ENSG00000133048	QTD000341	chr1_203186952_T_C	0.983418	chr1_203186952_T_C	0.999594	1
CAP_ge_LCL_statin	CHI3L1	CHI3L1.11104.13.3..1	0.979852	TRUE	ENSG00000133048	QTD000061	chr1_203186952_T_C	0.98025	chr1_203186952_T_C	0.999594	1
Lepik_2017_ge_blood	CHI3L1	CHI3L1.11104.13.3..1	0.971328	TRUE	ENSG00000133048	QTD000373	chr1_203186952_T_C	0.971723	chr1_203186952_T_C	0.999594	1
GTEx_ge_adipose_subcutaneous	CHI3L1	CHI3L1.11104.13.3..1	0.970745	TRUE	ENSG00000133048	QTD000116	chr1_203186952_T_C	0.971139	chr1_203186952_T_C	0.999594	1
BLUEPRINT_SE_ge_neutrophil	CHI3L1	CHI3L1.11104.13.3..1	0.968206	TRUE	ENSG00000133048	QTD000026	chr1_203186952_T_C	0.9686	chr1_203186952_T_C	0.999594	1
GTEx_ge_artery_tibial	CHI3L1	CHI3L1.11104.13.3..1	0.956124	TRUE	ENSG00000133048	QTD000141	chr1_203186952_T_C	0.860319	chr1_203186754_G_C	1	2
GTEx_ge_esophagus_muscularis	CHI3L1	CHI3L1.11104.13.3..1	0.951961	TRUE	ENSG00000133048	QTD000246	chr1_203186952_T_C	0.898822	chr1_203186754_G_C	1	2
GTEx_ge_lung	CHI3L1	CHI3L1.11104.13.3..1	0.946882	TRUE	ENSG00000133048	QTD000271	chr1_203186952_T_C	0.947266	chr1_203186952_T_C	0.999594	1
GTEx_ge_spleen	CHI3L1	CHI3L1.11104.13.3..1	0.941083	TRUE	ENSG00000133048	QTD000326	chr1_203186754_G_C	0.514445	chr1_203186754_G_C	1	2
GTEx_ge_muscle	CHI3L1	CHI3L1.11104.13.3..1	0.905104	TRUE	ENSG00000133048	QTD000281	chr1_203186952_T_C	0.892156	chr1_203186754_G_C	1	2
Nedelec_2016_ge_macrophage_Listeria	CHI3L1	CHI3L1.11104.13.3..1	0.897737	TRUE	ENSG00000133048	QTD000379	chr1_203186952_T_C	0.814062	chr1_203186754_G_C	1	2
TwinsUK_ge_blood	CHI3L1	CHI3L1.11104.13.3..1	0.829431	TRUE	ENSG00000133048	QTD000549	chr1_203186952_T_C	0.67585	chr1_203186754_G_C	1	2
TwinsUK_ge_fat	CHI3L1	CHI3L1.11104.13.3..1	0.827734	TRUE	ENSG00000133048	QTD000534	chr1_203186754_G_C	0.827734	chr1_203186754_G_C	1	1
GTEx_ge_pancreas	CHI3L1	CHI3L1.11104.13.3..1	0.752193	TRUE	ENSG00000133048	QTD000296	chr1_203186952_T_C	0.752499	chr1_203186952_T_C	0.999594	1
Steinberg_2020_ge_high_grade_cartilage_naive	CHI3L1	CHI3L1.11104.13.3..1	0.504896	TRUE	ENSG00000133048	QTD000529	chr1_203186952_T_C	0.505101	chr1_203186952_T_C	0.999594	1
GTEx_ge_liver	CHI3L1	CHI3L1.11104.13.3..1	0.394731	TRUE	ENSG00000133048	QTD000266	chr1_203186754_G_C	0.394731	chr1_203186754_G_C	1	1
GTEx_ge_prostate	CHI3L1	CHI3L1.11104.13.3..1	0.210875	TRUE	ENSG00000133048	QTD000306	chr1_203186952_T_C	0.177122	chr1_203186754_G_C	1	2
FUSION_ge_muscle_naive	CHI3L1	CHI3L1.11104.13.3..1	0.129048	TRUE	ENSG00000133048	QTD000085	chr1_203186754_G_C	0.0671683	chr1_203186754_G_C	1	2
GTEx_ge_lung	CHIT1	CHIT1.3600.2.3..1	0.49969	TRUE	ENSG00000133063	QTD000271	chr1_203229953_T_G	0.500517	chr1_203229953_T_G	0.608558	2
Nedelec_2016_ge_macrophage_Salmonella	CHIT1	CHIT1.3600.2.3..1	0.498492	TRUE	ENSG00000133063	QTD000389	chr1_203230276_T_C	0.504362	chr1_203229953_T_G	0.608558	2
Nedelec_2016_ge_macrophage_naive	CHIT1	CHIT1.3600.2.3..1	0.498192	TRUE	ENSG00000133063	QTD000384	chr1_203230276_T_C	0.506468	chr1_203229953_T_G	0.608558	2
Nedelec_2016_ge_macrophage_Listeria	CHIT1	CHIT1.3600.2.3..1	0.498154	TRUE	ENSG00000133063	QTD000379	chr1_203230276_T_C	0.506383	chr1_203229953_T_G	0.608558	2
GTEx_ge_adipose_subcutaneous	CHIT1	CHIT1.3600.2.3..1	0.49277	TRUE	ENSG00000133063	QTD000116	chr1_203229953_T_G	0.493585	chr1_203229953_T_G	0.608558	2
GTEx_ge_adrenal_gland	CHIT1	CHIT1.3600.2.3..1	0.468822	TRUE	ENSG00000133063	QTD000126	chr1_203229953_T_G	0.469598	chr1_203229953_T_G	0.608558	2
GENCORD_ge_T-cell	CHIT1	CHIT1.3600.2.3..1	0.38412	TRUE	ENSG00000133063	QTD000105	chr1_203229953_T_G	0.386888	chr1_203229953_T_G	0.608558	2
TwinsUK_ge_fat	CHIT1	CHIT1.3600.2.3..1	0.224166	TRUE	ENSG00000133063	QTD000534	chr1_203229953_T_G	0.226832	chr1_203229953_T_G	0.608558	2
FUSION_ge_adipose_naive	CHIT1	CHIT1.3600.2.3..1	0.213688	TRUE	ENSG00000133063	QTD000090	chr1_203230276_T_C	0.218735	chr1_203229953_T_G	0.608558	2
Lepik_2017_ge_blood	CHIT1	CHIT1.3600.2.3..1	0.139925	TRUE	ENSG00000133063	QTD000373	chr1_203205542_G_C	0.141848	chr1_203205542_G_C	0.944763	2
GTEx_ge_muscle	CHL1	CHL1.3601.54.3..1	0.218227	TRUE	ENSG00000134121	QTD000281	chr3_72450_T_C	0.499313	chr3_72450_T_C	0.365041	4
Fairfax_2014_microarray_monocyte_LPS24	CLEC11A	CLEC11A.2966.65.2..1	0.18781	TRUE	ENSG00000105472	QTD000084	chr19_50727476_C_T	0.266903	chr19_50723250_G_A	0.338061	3
Fairfax_2014_microarray_monocyte_IFN24	CLEC11A	CLEC11A.2966.65.2..1	0.186473	TRUE	ENSG00000105472	QTD000082	chr19_50727476_C_T	0.211223	chr19_50723250_G_A	0.338061	3
Quach_2016_ge_monocyte_IAV	CLEC11A	CLEC11A.2966.65.2..1	0.178775	TRUE	ENSG00000105472	QTD000429	chr19_50723250_G_A	0.190652	chr19_50723250_G_A	0.338061	3
BLUEPRINT_SE_ge_monocyte	CLEC11A	CLEC11A.2966.65.2..1	0.164255	TRUE	ENSG00000105472	QTD000021	chr19_50727476_C_T	0.165538	chr19_50723250_G_A	0.338061	3
GENCORD_ge_T-cell	CLEC11A	CLEC11A.2966.65.2..1	0.13675	TRUE	ENSG00000105472	QTD000105	chr19_50727476_C_T	0.21036	chr19_50723250_G_A	0.338061	3
Lepik_2017_ge_blood	CLEC11A	CLEC11A.2966.65.2..1	0.124211	TRUE	ENSG00000105472	QTD000373	chr19_50723250_G_A	0.124939	chr19_50723250_G_A	0.338061	3
Fairfax_2014_microarray_monocyte_LPS2	CLEC11A	CLEC11A.2966.65.2..1	0.124179	TRUE	ENSG00000105472	QTD000083	chr19_50727476_C_T	0.129578	chr19_50723250_G_A	0.338061	3
GTEx_ge_blood	CLEC11A	CLEC11A.2966.65.2..1	0.120894	TRUE	ENSG00000105472	QTD000356	chr19_50723250_G_A	0.121603	chr19_50723250_G_A	0.338061	3
CEDAR_microarray_monocyte_CD14	CLEC12A	CLEC12A.11187.11.3..1	0.145715	TRUE	ENSG00000172322	QTD000069	chr12_9984958_A_C	0.184111	chr12_9985046_T_G	0.81548	2
Lepik_2017_ge_blood	CLN5	CLN5.8874.53.3..1	0.446958	TRUE	ENSG00000102805	QTD000373	chr13_76981065_A_G	0.499373	chr13_76981065_A_G	0.536395	2
GTEx_ge_nerve_tibial	CLN5	CLN5.8874.53.3..1	0.252668	TRUE	ENSG00000102805	QTD000286	chr13_76981065_A_G	0.267209	chr13_76981065_A_G	0.536395	4
BLUEPRINT_SE_ge_monocyte	CLN5	CLN5.8874.53.3..1	0.188874	TRUE	ENSG00000102805	QTD000021	chr13_77155156_T_C	0.196348	chr13_76981065_A_G	0.536395	4
GTEx_ge_brain_cerebellum	CLN5	CLN5.8874.53.3..1	0.171419	TRUE	ENSG00000102805	QTD000166	chr13_77001261_G_A	0.980313	chr13_77001261_G_A	0.174861	1
GTEx_ge_brain_cerebellar_hemisphere	CLN5	CLN5.8874.53.3..1	0.152286	TRUE	ENSG00000102805	QTD000161	chr13_77001261_G_A	0.866717	chr13_77001261_G_A	0.174861	10
BLUEPRINT_SE_ge_neutrophil	CLN5	CLN5.8874.53.3..1	0.143778	TRUE	ENSG00000102805	QTD000026	chr13_77001261_G_A	0.223548	chr13_77000848_A_G	0.188717	4
Schmiedel_2018_ge_Tfh_memory	CLN5	CLN5.8874.53.3..1	0.100605	TRUE	ENSG00000102805	QTD000439	chr13_77001261_G_A	0.508308	chr13_77000848_A_G	0.188717	17
PISA_ge_pancreatic_islet	CLPSL1	CLPS.5749.53.3..1	0.191609	FALSE	ENSG00000204140	QTD000574	chr6_35785428_C_G	0.214869	chr6_35785450_T_C	0.301225	4
GTEx_ge_breast	CLPSL1	CLPS.5749.53.3..1	0.14994	FALSE	ENSG00000204140	QTD000211	chr6_35785450_T_C	0.149824	chr6_35785450_T_C	0.301225	4
GTEx_ge_esophagus_muscularis	CNTN2	CNTN2.3296.92.2..1	0.954087	TRUE	ENSG00000184144	QTD000246	chr1_205043070_T_G	0.954087	chr1_205043070_T_G	1	1
GTEx_ge_testis	CNTN4	CNTN4.3298.52.2..1	0.998848	TRUE	ENSG00000144619	QTD000336	chr3_3056357_G_C	0.998865	chr3_3056357_G_C	0.999983	1
GTEx_ge_adipose_visceral	CNTN4	CNTN4.3298.52.2..1	0.998053	TRUE	ENSG00000144619	QTD000121	chr3_2098694_C_A	0.998053	chr3_2098694_C_A	1	1
GTEx_ge_artery_tibial	CNTN5	CNTN5.3299.29.2..1	0.2044	TRUE	ENSG00000149972	QTD000141	chr11_99505624_C_A	0.760192	chr11_99505139_C_A	0.30513	3
Lepik_2017_ge_blood	COL11A2	COL11A2.11278.4.3..1	0.999883	TRUE	ENSG00000204248	QTD000373	chr6_33192440_C_T	0.999883	chr6_33192440_C_T	1	1
BLUEPRINT_PE_ge_T-cell	COL11A2	COL11A2.11278.4.3..1	0.981703	TRUE	ENSG00000204248	QTD000031	chr6_33192440_C_T	0.981703	chr6_33192440_C_T	1	1
Bossini-Castillo_2019_ge_Treg_naive	COL11A2	COL11A2.11278.4.3..1	0.946211	TRUE	ENSG00000204248	QTD000036	chr6_33192440_C_T	0.946211	chr6_33192440_C_T	1	1
GTEx_ge_brain_cerebellum	COLEC11	COLEC11.4430.44.3..1	0.998134	TRUE	ENSG00000118004	QTD000166	chr2_3607094_C_T	0.998164	chr2_3607094_C_T	0.999971	1
BrainSeq_ge_brain	COLEC11	COLEC11.4430.44.3..1	0.570193	TRUE	ENSG00000118004	QTD000051	chr2_3580793_C_A	1	chr2_3580793_C_A	0.570193	1
Walker_2019_ge_Neocortex	COLEC11	COLEC11.4430.44.3..1	0.570193	TRUE	ENSG00000118004	QTD000579	chr2_3580793_C_A	1	chr2_3580793_C_A	0.570193	1
GTEx_ge_skin_sun_exposed	COLEC11	COLEC11.4430.44.3..1	0.570193	TRUE	ENSG00000118004	QTD000316	chr2_3580793_C_A	1	chr2_3580793_C_A	0.570193	1
GTEx_ge_muscle	COLEC11	COLEC11.4430.44.3..1	0.569331	TRUE	ENSG00000118004	QTD000281	chr2_3580793_C_A	0.998487	chr2_3580793_C_A	0.570193	1
GTEx_ge_brain_cerebellar_hemisphere	COLEC11	COLEC11.4430.44.3..1	0.569185	TRUE	ENSG00000118004	QTD000161	chr2_3580793_C_A	0.998231	chr2_3580793_C_A	0.570193	1
GTEx_ge_nerve_tibial	COLEC11	COLEC11.4430.44.3..1	0.567854	TRUE	ENSG00000118004	QTD000286	chr2_3580793_C_A	0.995897	chr2_3580793_C_A	0.570193	1
GTEx_ge_skin_not_sun_exposed	COLEC11	COLEC11.4430.44.3..1	0.554828	TRUE	ENSG00000118004	QTD000311	chr2_3580793_C_A	0.973052	chr2_3580793_C_A	0.570193	1
GTEx_ge_brain_frontal_cortex	COLEC11	COLEC11.4430.44.3..1	0.525	TRUE	ENSG00000118004	QTD000176	chr2_3580793_C_A	0.698787	chr2_3580793_C_A	0.570193	2
TwinsUK_ge_LCL	COLEC11	COLEC11.4430.44.3..1	0.515988	TRUE	ENSG00000118004	QTD000539	chr2_3580793_C_A	0.641497	chr2_3580793_C_A	0.570193	2
GTEx_ge_brain_cortex	COLEC11	COLEC11.4430.44.3..1	0.514525	TRUE	ENSG00000118004	QTD000171	chr2_3580793_C_A	0.627654	chr2_3580793_C_A	0.570193	2
GTEx_ge_brain_nucleus_accumbens	COLEC11	COLEC11.4430.44.3..1	0.508536	TRUE	ENSG00000118004	QTD000191	chr2_3580793_C_A	0.714281	chr2_3580793_C_A	0.570193	2
TwinsUK_ge_skin	COLEC11	COLEC11.4430.44.3..1	0.500213	TRUE	ENSG00000118004	QTD000544	chr2_3580793_C_A	0.529282	chr2_3580793_C_A	0.570193	2
CommonMind_ge_DLPFC_naive	COLEC11	COLEC11.4430.44.3..1	0.485335	TRUE	ENSG00000118004	QTD000075	chr2_3577209_G_A	0.567699	chr2_3580793_C_A	0.570193	2
ROSMAP_ge_brain_naive	COLEC11	COLEC11.4430.44.3..1	0.484488	TRUE	ENSG00000118004	QTD000434	chr2_3577209_G_A	0.573254	chr2_3580793_C_A	0.570193	2
GTEx_ge_uterus	COLEC11	COLEC11.4430.44.3..1	0.467886	TRUE	ENSG00000118004	QTD000346	chr2_3577209_G_A	0.499391	chr2_3580793_C_A	0.570193	2
GTEx_ge_artery_tibial	COLEC11	COLEC11.4430.44.3..1	0.428374	TRUE	ENSG00000118004	QTD000141	chr2_3577209_G_A	0.568753	chr2_3580793_C_A	0.570193	2
Aygun_2021_ge_Neuron	COLEC11	COLEC11.4430.44.3..1	0.182769	TRUE	ENSG00000118004	QTD000569	chr2_3580793_C_A	0.320538	chr2_3580793_C_A	0.570193	1
CEDAR_microarray_transverse_colon	COLGALT1	COLGALT1.5638.23.3..1	0.159189	TRUE	ENSG00000130309	QTD000068	chr19_17556110_C_T	0.320103	chr19_17554436_T_C	0.182217	5
GTEx_ge_fibroblast	COLGALT1	COLGALT1.5638.23.3..1	0.151824	TRUE	ENSG00000130309	QTD000216	chr19_17557324_C_T	0.286894	chr19_17554436_T_C	0.182217	5
TwinsUK_ge_LCL	COLGALT1	COLGALT1.5638.23.3..1	0.150166	TRUE	ENSG00000130309	QTD000539	chr19_17556110_C_T	0.240421	chr19_17554436_T_C	0.182217	7
Gilchrist_2021_microarray_NK-cell_naive	COLGALT1	COLGALT1.5638.23.3..1	0.13399	TRUE	ENSG00000130309	QTD000115	chr19_17557324_C_T	0.231627	chr19_17554436_T_C	0.182217	7
GTEx_ge_brain_caudate	CPA4	CPA4.9267.2.3..1	0.205082	TRUE	ENSG00000128510	QTD000156	chr7_130307326_G_A	0.370738	chr7_130307326_G_A	0.375063	2
FUSION_ge_muscle_naive	CPNE1	CPNE1.5346.24.3..1	0.86683	TRUE	ENSG00000214078	QTD000085	chr20_35626801_T_C	0.86683	chr20_35626801_T_C	1	1
GEUVADIS_ge_LCL	CPNE1	CPNE1.5346.24.3..1	0.864416	TRUE	ENSG00000214078	QTD000110	chr20_35626801_T_C	0.864416	chr20_35626801_T_C	1	1
CommonMind_ge_DLPFC_naive	CPNE1	CPNE1.5346.24.3..1	0.797062	TRUE	ENSG00000214078	QTD000075	chr20_35626801_T_C	0.797062	chr20_35626801_T_C	1	1
BLUEPRINT_PE_ge_T-cell	CPNE1	CPNE1.5346.24.3..1	0.426034	TRUE	ENSG00000214078	QTD000031	chr20_35626801_T_C	0.426034	chr20_35626801_T_C	1	1
TwinsUK_ge_LCL	CPNE1	CPNE1.5346.24.3..1	0.100379	TRUE	ENSG00000214078	QTD000539	chr20_35644493_G_T	0.154112	chr20_35638604_TAACA_T	0.3641	4
Walker_2019_ge_Neocortex	CPXM1	CPXM1.6255.74.3..1	0.498652	TRUE	ENSG00000088882	QTD000579	chr20_2803125_A_G	0.655132	chr20_2803125_A_G	0.695671	2
Nedelec_2016_ge_macrophage_naive	CPXM1	CPXM1.6255.74.3..1	0.438896	TRUE	ENSG00000088882	QTD000384	chr20_2800795_C_T	0.439863	chr20_2800795_C_T	0.997803	1
GTEx_ge_artery_tibial	CPXM1	CPXM1.6255.74.3..1	0.369351	TRUE	ENSG00000088882	QTD000141	chr20_2800795_C_T	0.370164	chr20_2800795_C_T	0.997803	1
GTEx_ge_adipose_subcutaneous	CPXM1	CPXM1.6255.74.3..1	0.231058	TRUE	ENSG00000088882	QTD000116	chr20_2809871_A_G	0.786992	chr20_2803125_A_G	0.695671	2
GTEx_ge_thyroid	CPXM1	CPXM1.6255.74.3..1	0.108019	TRUE	ENSG00000088882	QTD000341	chr20_2803125_A_G	0.147523	chr20_2803125_A_G	0.695671	2
GENCORD_ge_fibroblast	CRABP2	CRABP2.11696.7.3..1	0.167515	TRUE	ENSG00000143320	QTD000100	chr1_156707877_AGAT_A	0.313697	chr1_156706761_G_T	0.335661	4
TwinsUK_ge_fat	CRABP2	CRABP2.11696.7.3..1	0.153479	TRUE	ENSG00000143320	QTD000534	chr1_156707877_AGAT_A	0.607944	chr1_156706761_G_T	0.335661	3
FUSION_ge_muscle_naive	CRABP2	CRABP2.11696.7.3..1	0.102574	TRUE	ENSG00000143320	QTD000085	chr1_156708499_A_C	0.483004	chr1_156706761_G_T	0.335661	5
Peng_2018_ge_placenta_naive	CREB3L4	CREB3L4.11308.8.3..1	0.117568	TRUE	ENSG00000143578	QTD000394	chr1_153970121_T_G	0.203635	chr1_153970121_T_G	0.224649	5
TwinsUK_ge_LCL	CREB3L4	CREB3L4.11308.8.3..1	0.115431	TRUE	ENSG00000143578	QTD000539	chr1_153967668_GA_G	0.120088	chr1_153970121_T_G	0.224649	5
GTEx_ge_adipose_subcutaneous	CRELD1	CRELD1.7628.40.3..1	1	TRUE	ENSG00000163703	QTD000116	chr3_9933702_C_G	1	chr3_9933702_C_G	1	1
GTEx_ge_artery_tibial	CRELD1	CRELD1.7628.40.3..1	1	TRUE	ENSG00000163703	QTD000141	chr3_9933702_C_G	1	chr3_9933702_C_G	1	1
GTEx_ge_fibroblast	CRELD1	CRELD1.7628.40.3..1	1	TRUE	ENSG00000163703	QTD000216	chr3_9933702_C_G	1	chr3_9933702_C_G	1	1
GTEx_ge_nerve_tibial	CRELD1	CRELD1.7628.40.3..1	1	TRUE	ENSG00000163703	QTD000286	chr3_9933702_C_G	1	chr3_9933702_C_G	1	1
GTEx_ge_skin_sun_exposed	CRELD1	CRELD1.7628.40.3..1	1	TRUE	ENSG00000163703	QTD000316	chr3_9933702_C_G	1	chr3_9933702_C_G	1	1
GTEx_ge_ovary	CRELD1	CRELD1.7628.40.3..1	1	TRUE	ENSG00000163703	QTD000291	chr3_9933702_C_G	1	chr3_9933702_C_G	1	1
GTEx_ge_artery_aorta	CRELD1	CRELD1.7628.40.3..1	0.999999	TRUE	ENSG00000163703	QTD000131	chr3_9933702_C_G	0.999999	chr3_9933702_C_G	1	1
GTEx_ge_skin_not_sun_exposed	CRELD1	CRELD1.7628.40.3..1	0.999996	TRUE	ENSG00000163703	QTD000311	chr3_9933702_C_G	0.999996	chr3_9933702_C_G	1	1
GTEx_ge_esophagus_mucosa	CRELD1	CRELD1.7628.40.3..1	0.999931	TRUE	ENSG00000163703	QTD000241	chr3_9933702_C_G	0.999931	chr3_9933702_C_G	1	1
Quach_2016_ge_monocyte_Pam3CSK4	CRELD1	CRELD1.7628.40.3..1	0.999764	TRUE	ENSG00000163703	QTD000419	chr3_9933702_C_G	0.999764	chr3_9933702_C_G	1	1
GTEx_ge_heart_atrial_appendage	CRELD1	CRELD1.7628.40.3..1	0.99726	TRUE	ENSG00000163703	QTD000251	chr3_9933702_C_G	0.99726	chr3_9933702_C_G	1	1
GTEx_ge_adipose_visceral	CRELD1	CRELD1.7628.40.3..1	0.997039	TRUE	ENSG00000163703	QTD000121	chr3_9933702_C_G	0.997039	chr3_9933702_C_G	1	1
GTEx_ge_esophagus_gej	CRELD1	CRELD1.7628.40.3..1	0.996587	TRUE	ENSG00000163703	QTD000236	chr3_9933702_C_G	0.996587	chr3_9933702_C_G	1	1
GTEx_ge_vagina	CRELD1	CRELD1.7628.40.3..1	0.996362	TRUE	ENSG00000163703	QTD000351	chr3_9933702_C_G	0.996362	chr3_9933702_C_G	1	1
GTEx_ge_lung	CRELD1	CRELD1.7628.40.3..1	0.944027	TRUE	ENSG00000163703	QTD000271	chr3_9933702_C_G	0.942206	chr3_9933702_C_G	1	2
GENCORD_ge_fibroblast	CRELD1	CRELD1.7628.40.3..1	0.249905	TRUE	ENSG00000163703	QTD000100	chr3_10141318_G_C	0.440842	chr3_9933702_C_G	1	5
TwinsUK_ge_skin	CRELD1	CRELD1.7628.40.3..1	0.199507	TRUE	ENSG00000163703	QTD000544	chr3_10133152_C_T	0.211411	chr3_10133152_C_T	0.420495	4
Fairfax_2014_microarray_monocyte_naive	CRELD1	CRELD1.7628.40.3..1	0.189269	TRUE	ENSG00000163703	QTD000081	chr3_10141318_G_C	0.409383	chr3_10133152_C_T	0.420495	4
GENCORD_ge_T-cell	CRELD1	CRELD1.7628.40.3..1	0.133383	TRUE	ENSG00000163703	QTD000105	chr3_9935180_C_T	0.668037	chr3_9935180_C_T	0.199614	5
Lepik_2017_ge_blood	CRISPLD2	CRISPLD2.5691.2.3..1	0.196801	TRUE	ENSG00000103196	QTD000373	chr16_84910153_C_G	0.2934	chr16_84909694_C_G	0.252382	4
GTEx_ge_blood	CRISPLD2	CRISPLD2.5691.2.3..1	0.147098	TRUE	ENSG00000103196	QTD000356	chr16_84910404_G_T	0.727967	chr16_84910153_C_G	0.2345	4
TwinsUK_ge_blood	CRISPLD2	CRISPLD2.5691.2.3..1	0.143575	TRUE	ENSG00000103196	QTD000549	chr16_84910404_G_T	0.200491	chr16_84909694_C_G	0.252382	6
Schmiedel_2018_ge_NK-cell_naive	CRTAM	CRTAM.7968.15.3..1	0.280639	TRUE	ENSG00000109943	QTD000509	chr11_122844074_A_G	0.280645	chr11_122844074_A_G	0.999977	1
Lepik_2017_ge_blood	CRTAM	CRTAM.7968.15.3..1	0.263772	TRUE	ENSG00000109943	QTD000373	chr11_122844074_A_G	0.263778	chr11_122844074_A_G	0.999977	1
GTEx_ge_brain_caudate	CSGALNACT2	CSGALNACT2.10772.21.3..1	0.108778	TRUE	ENSG00000169826	QTD000156	chr10_43149376_C_T	0.190757	chr10_43187542_T_C	0.154157	8
TwinsUK_ge_LCL	CST7	CST7.3302.58.1..1	0.97638	TRUE	ENSG00000077984	QTD000539	chr20_24949060_G_A	0.976532	chr20_24949060_G_A	0.999844	1
TwinsUK_ge_LCL	CST7	APMAP.10605.22.3..1	0.968896	FALSE	ENSG00000077984	QTD000539	chr20_24949060_G_A	0.976532	chr20_24949060_G_A	0.992181	1
GTEx_ge_blood	CST7	CST7.3302.58.1..1	0.506913	TRUE	ENSG00000077984	QTD000356	chr20_24949060_G_A	0.506992	chr20_24949060_G_A	0.999844	1
GTEx_ge_blood	CST7	APMAP.10605.22.3..1	0.503028	FALSE	ENSG00000077984	QTD000356	chr20_24949060_G_A	0.506992	chr20_24949060_G_A	0.992181	1
BLUEPRINT_SE_ge_neutrophil	CST7	CST7.3302.58.1..1	0.328999	TRUE	ENSG00000077984	QTD000026	chr20_24949060_G_A	0.32905	chr20_24949060_G_A	0.999844	1
BLUEPRINT_SE_ge_neutrophil	CST7	APMAP.10605.22.3..1	0.326478	FALSE	ENSG00000077984	QTD000026	chr20_24949060_G_A	0.32905	chr20_24949060_G_A	0.992181	1
Lepik_2017_ge_blood	CTSF	CTSF.9212.22.3..1	0.134193	TRUE	ENSG00000174080	QTD000373	chr11_66567837_T_C	0.819933	chr11_66568361_G_A	0.13791	2
BLUEPRINT_SE_ge_monocyte	CTSF	CTSF.9212.22.3..1	0.12877	TRUE	ENSG00000174080	QTD000021	chr11_66567837_T_C	0.301712	chr11_66568361_G_A	0.13791	4
Gilchrist_2021_microarray_NK-cell_naive	CTSF	CTSF.9212.22.3..1	0.125585	TRUE	ENSG00000174080	QTD000115	chr11_66568361_G_A	0.351519	chr11_66568361_G_A	0.13791	4
Fairfax_2014_microarray_monocyte_LPS2	CTSF	CTSF.9212.22.3..1	0.125475	TRUE	ENSG00000174080	QTD000083	chr11_66568361_G_A	0.244335	chr11_66569917_CA_C	0.14162	8
Bossini-Castillo_2019_ge_Treg_naive	CTSF	CTSF.9212.22.3..1	0.123429	TRUE	ENSG00000174080	QTD000036	chr11_66567837_T_C	0.32888	chr11_66568361_G_A	0.13791	4
Fairfax_2014_microarray_monocyte_naive	CTSF	CTSF.9212.22.3..1	0.12293	TRUE	ENSG00000174080	QTD000081	chr11_66568361_G_A	0.330264	chr11_66568361_G_A	0.13791	4
GENCORD_ge_fibroblast	CTSF	CTSF.9212.22.3..1	0.121636	TRUE	ENSG00000174080	QTD000100	chr11_66572645_G_A	0.264523	chr11_66568361_G_A	0.13791	4
Fairfax_2012_microarray_B-cell_CD19	CTSF	CTSF.9212.22.3..1	0.121358	TRUE	ENSG00000174080	QTD000080	chr11_66568361_G_A	0.307096	chr11_66568361_G_A	0.13791	4
Schmiedel_2018_ge_Tfh_memory	CTSF	CTSF.9212.22.3..1	0.119475	TRUE	ENSG00000174080	QTD000439	chr11_66572645_G_A	0.262671	chr11_66568361_G_A	0.13791	4
BLUEPRINT_PE_ge_T-cell	CTSF	CTSF.9212.22.3..1	0.119421	TRUE	ENSG00000174080	QTD000031	chr11_66568361_G_A	0.262477	chr11_66568361_G_A	0.13791	4
Schmiedel_2018_ge_Th2_memory	CTSF	CTSF.9212.22.3..1	0.119281	TRUE	ENSG00000174080	QTD000454	chr11_66568361_G_A	0.253721	chr11_66568361_G_A	0.13791	4
GENCORD_ge_T-cell	CTSF	CTSF.9212.22.3..1	0.119242	TRUE	ENSG00000174080	QTD000105	chr11_66568361_G_A	0.25158	chr11_66568361_G_A	0.13791	4
HipSci_ge_iPSC	CTSF	CTSF.9212.22.3..1	0.119026	TRUE	ENSG00000174080	QTD000361	chr11_66572645_G_A	0.271406	chr11_66568361_G_A	0.13791	4
TwinsUK_ge_skin	CTSF	CTSF.9212.22.3..1	0.115624	TRUE	ENSG00000174080	QTD000544	chr11_66569917_CA_C	0.292136	chr11_66569917_CA_C	0.14162	7
Schmiedel_2018_ge_Treg_memory	CTSF	CTSF.9212.22.3..1	0.115303	TRUE	ENSG00000174080	QTD000464	chr11_66572568_T_C	0.280965	chr11_66568361_G_A	0.13791	4
Schmiedel_2018_ge_Th1-17_memory	CTSF	CTSF.9212.22.3..1	0.115107	TRUE	ENSG00000174080	QTD000459	chr11_66572568_T_C	0.298213	chr11_66568361_G_A	0.13791	4
Fairfax_2014_microarray_monocyte_LPS24	CTSF	CTSF.9212.22.3..1	0.113585	TRUE	ENSG00000174080	QTD000084	chr11_66568361_G_A	0.295181	chr11_66568361_G_A	0.13791	4
GTEx_ge_artery_tibial	CTSF	CTSF.9212.22.3..1	0.112921	TRUE	ENSG00000174080	QTD000141	chr11_66568361_G_A	0.334256	chr11_66568361_G_A	0.13791	3
GTEx_ge_esophagus_muscularis	CTSF	CTSF.9212.22.3..1	0.112628	TRUE	ENSG00000174080	QTD000246	chr11_66568361_G_A	0.333386	chr11_66568361_G_A	0.13791	3
GTEx_ge_fibroblast	CTSF	CTSF.9212.22.3..1	0.112623	TRUE	ENSG00000174080	QTD000216	chr11_66568361_G_A	0.333373	chr11_66568361_G_A	0.13791	3
GTEx_ge_blood	CTSF	CTSF.9212.22.3..1	0.112605	TRUE	ENSG00000174080	QTD000356	chr11_66568361_G_A	0.333319	chr11_66568361_G_A	0.13791	3
GTEx_ge_colon_transverse	CTSF	CTSF.9212.22.3..1	0.110776	TRUE	ENSG00000174080	QTD000231	chr11_66568361_G_A	0.327904	chr11_66568361_G_A	0.13791	3
Kasela_2017_microarray_T-cell_CD4	CTSF	CTSF.9212.22.3..1	0.110746	TRUE	ENSG00000174080	QTD000371	chr11_66568361_G_A	0.243059	chr11_66568361_G_A	0.13791	4
Schmiedel_2018_ge_Th1_memory	CTSF	CTSF.9212.22.3..1	0.109078	TRUE	ENSG00000174080	QTD000449	chr11_66572568_T_C	0.283095	chr11_66568361_G_A	0.13791	4
TwinsUK_ge_fat	CTSF	CTSF.9212.22.3..1	0.102247	TRUE	ENSG00000174080	QTD000534	chr11_66572568_T_C	0.223895	chr11_66568361_G_A	0.13791	4
TwinsUK_ge_blood	CTSF	CTSF.9212.22.3..1	0.101381	TRUE	ENSG00000174080	QTD000549	chr11_66572645_G_A	0.214031	chr11_66568361_G_A	0.13791	4
Lepik_2017_ge_blood	CTSH	CTSH.8465.52.3..1	0.604169	TRUE	ENSG00000103811	QTD000373	chr15_78942615_G_A	0.604169	chr15_78942615_G_A	1	1
FUSION_ge_adipose_naive	CTSH	CTSH.8465.52.3..1	0.489139	TRUE	ENSG00000103811	QTD000090	chr15_78937302_A_G	0.49812	chr15_78937302_A_G	0.552296	2
TwinsUK_ge_fat	CTSH	CTSH.8465.52.3..1	0.487556	TRUE	ENSG00000103811	QTD000534	chr15_78937302_A_G	0.767713	chr15_78937302_A_G	0.552296	2
GTEx_ge_adipose_subcutaneous	CTSH	CTSH.8465.52.3..1	0.429634	TRUE	ENSG00000103811	QTD000116	chr15_78937302_A_G	0.618942	chr15_78937302_A_G	0.552296	2
TwinsUK_ge_skin	CTSH	CTSH.8465.52.3..1	0.421542	TRUE	ENSG00000103811	QTD000544	chr15_78938704_G_T	0.524287	chr15_78937302_A_G	0.552296	2
GTEx_ge_artery_tibial	CTSH	CTSH.8465.52.3..1	0.420596	TRUE	ENSG00000103811	QTD000141	chr15_78942615_G_A	0.420596	chr15_78942615_G_A	1	1
Fairfax_2014_microarray_monocyte_LPS2	CTSH	CTSH.8465.52.3..1	0.409722	TRUE	ENSG00000103811	QTD000083	chr15_78942615_G_A	0.409722	chr15_78942615_G_A	1	1
GTEx_ge_heart_left_ventricle	CTSH	CTSH.8465.52.3..1	0.391776	TRUE	ENSG00000103811	QTD000256	chr15_78937302_A_G	0.497137	chr15_78937302_A_G	0.552296	2
Fairfax_2014_microarray_monocyte_naive	CTSH	CTSH.8465.52.3..1	0.367829	TRUE	ENSG00000103811	QTD000081	chr15_78942615_G_A	0.367829	chr15_78942615_G_A	1	1
GENCORD_ge_fibroblast	CTSH	CTSH.8465.52.3..1	0.327468	TRUE	ENSG00000103811	QTD000100	chr15_78942615_G_A	0.327468	chr15_78942615_G_A	1	1
GTEx_ge_adrenal_gland	CTSH	CTSH.8465.52.3..1	0.314232	TRUE	ENSG00000103811	QTD000126	chr15_78942615_G_A	0.314232	chr15_78942615_G_A	1	1
Fairfax_2014_microarray_monocyte_IFN24	CTSH	CTSH.8465.52.3..1	0.277867	TRUE	ENSG00000103811	QTD000082	chr15_78942615_G_A	0.277867	chr15_78942615_G_A	1	1
GTEx_ge_nerve_tibial	CTSH	CTSH.8465.52.3..1	0.277125	TRUE	ENSG00000103811	QTD000286	chr15_78937302_A_G	0.340892	chr15_78937302_A_G	0.552296	2
GTEx_ge_adipose_visceral	CTSH	CTSH.8465.52.3..1	0.263717	TRUE	ENSG00000103811	QTD000121	chr15_78937302_A_G	0.477491	chr15_78937302_A_G	0.552296	1
GTEx_ge_brain_putamen	CTSH	CTSH.8465.52.3..1	0.260808	TRUE	ENSG00000103811	QTD000196	chr15_78937302_A_G	0.289598	chr15_78937302_A_G	0.552296	2
GTEx_ge_brain_frontal_cortex	CTSH	CTSH.8465.52.3..1	0.254932	TRUE	ENSG00000103811	QTD000176	chr15_78937302_A_G	0.405787	chr15_78937302_A_G	0.552296	2
GTEx_ge_skin_not_sun_exposed	CTSH	CTSH.8465.52.3..1	0.236496	TRUE	ENSG00000103811	QTD000311	chr15_78938704_G_T	0.550408	chr15_78938704_G_T	0.429673	1
CEDAR_microarray_monocyte_CD14	CTSH	CTSH.8465.52.3..1	0.231164	TRUE	ENSG00000103811	QTD000069	chr15_78937302_A_G	0.236249	chr15_78937302_A_G	0.552296	2
GTEx_ge_colon_sigmoid	CTSH	CTSH.8465.52.3..1	0.224107	TRUE	ENSG00000103811	QTD000226	chr15_78938704_G_T	0.271636	chr15_78937302_A_G	0.552296	2
ROSMAP_ge_brain_naive	CTSH	CTSH.8465.52.3..1	0.211124	TRUE	ENSG00000103811	QTD000434	chr15_78942615_G_A	0.211124	chr15_78942615_G_A	1	1
GTEx_ge_skin_sun_exposed	CTSH	CTSH.8465.52.3..1	0.202437	TRUE	ENSG00000103811	QTD000316	chr15_78938704_G_T	0.40289	chr15_78937302_A_G	0.552296	2
BLUEPRINT_SE_ge_monocyte	CTSH	CTSH.8465.52.3..1	0.193583	TRUE	ENSG00000103811	QTD000021	chr15_78938704_G_T	0.199458	chr15_78937302_A_G	0.552296	2
GTEx_ge_esophagus_muscularis	CTSH	CTSH.8465.52.3..1	0.193194	TRUE	ENSG00000103811	QTD000246	chr15_78937302_A_G	0.243429	chr15_78937302_A_G	0.552296	2
GTEx_ge_uterus	CTSH	CTSH.8465.52.3..1	0.187531	TRUE	ENSG00000103811	QTD000346	chr15_78938704_G_T	0.303059	chr15_78937302_A_G	0.552296	2
GTEx_ge_esophagus_mucosa	CTSH	CTSH.8465.52.3..1	0.15558	TRUE	ENSG00000103811	QTD000241	chr15_78938704_G_T	0.261056	chr15_78937302_A_G	0.552296	2
FUSION_ge_muscle_naive	CTSH	CTSH.8465.52.3..1	0.153322	TRUE	ENSG00000103811	QTD000085	chr15_78942615_G_A	0.153322	chr15_78942615_G_A	1	1
GTEx_ge_lung	CTSH	CTSH.8465.52.3..1	0.131972	TRUE	ENSG00000103811	QTD000271	chr15_78942615_G_A	0.131972	chr15_78942615_G_A	1	1
GTEx_ge_testis	CTSH	CTSH.8465.52.3..1	0.128059	TRUE	ENSG00000103811	QTD000336	chr15_78942615_G_A	0.128059	chr15_78942615_G_A	1	1
GTEx_ge_pancreas	CTSH	CTSH.8465.52.3..1	0.107921	TRUE	ENSG00000103811	QTD000296	chr15_78942615_G_A	0.107921	chr15_78942615_G_A	1	1
Fairfax_2014_microarray_monocyte_LPS2	CTSS	CTSS.3181.50.2..1	0.713168	TRUE	ENSG00000163131	QTD000083	chr1_150764744_A_G	0.715276	chr1_150764744_A_G	0.997054	1
GTEx_ge_muscle	CTSS	CTSS.3181.50.2..1	0.607307	TRUE	ENSG00000163131	QTD000281	chr1_150764744_A_G	0.609102	chr1_150764744_A_G	0.997054	1
GTEx_ge_skin_sun_exposed	CTSS	CTSS.3181.50.2..1	0.491531	TRUE	ENSG00000163131	QTD000316	chr1_150764744_A_G	0.492983	chr1_150764744_A_G	0.997054	1
GTEx_ge_adipose_visceral	CTSS	CTSS.3181.50.2..1	0.487701	TRUE	ENSG00000163131	QTD000121	chr1_150764744_A_G	0.489142	chr1_150764744_A_G	0.997054	1
GTEx_ge_breast	CTSS	CTSS.3181.50.2..1	0.46887	TRUE	ENSG00000163131	QTD000211	chr1_150764744_A_G	0.470255	chr1_150764744_A_G	0.997054	1
GTEx_ge_colon_transverse	CTSS	CTSS.3181.50.2..1	0.452341	TRUE	ENSG00000163131	QTD000231	chr1_150764744_A_G	0.453677	chr1_150764744_A_G	0.997054	1
Quach_2016_ge_monocyte_IAV	CTSS	CTSS.3181.50.2..1	0.42578	TRUE	ENSG00000163131	QTD000429	chr1_150764744_A_G	0.427038	chr1_150764744_A_G	0.997054	1
BLUEPRINT_SE_ge_monocyte	CTSS	CTSS.3181.50.2..1	0.320641	TRUE	ENSG00000163131	QTD000021	chr1_150764744_A_G	0.321588	chr1_150764744_A_G	0.997054	1
BLUEPRINT_PE_ge_T-cell	CTSS	CTSS.3181.50.2..1	0.305659	TRUE	ENSG00000163131	QTD000031	chr1_150764744_A_G	0.306562	chr1_150764744_A_G	0.997054	1
GTEx_ge_artery_tibial	CTSS	CTSS.3181.50.2..1	0.15621	TRUE	ENSG00000163131	QTD000141	chr1_150764744_A_G	0.156671	chr1_150764744_A_G	0.997054	1
Nedelec_2016_ge_macrophage_naive	CXCL16	CXCL16.2436.49.4..1	0.83248	TRUE	ENSG00000161921	QTD000384	chr17_4769728_A_G	0.999988	chr17_4769728_A_G	0.832491	1
Fairfax_2014_microarray_monocyte_LPS24	CXCL16	CXCL16.2436.49.4..1	0.727571	TRUE	ENSG00000161921	QTD000084	chr17_4769728_A_G	0.871525	chr17_4769728_A_G	0.832491	2
CEDAR_microarray_B-cell_CD19	CXCL16	CXCL16.2436.49.4..1	0.153766	TRUE	ENSG00000161921	QTD000073	chr17_4728273_T_TAA	0.216243	chr17_4734403_G_A	0.283334	6
TwinsUK_ge_fat	CXCL16	CXCL16.2436.49.4..1	0.148069	TRUE	ENSG00000161921	QTD000534	chr17_4773157_G_A	0.443554	chr17_4769728_A_G	0.832491	2
Lepik_2017_ge_blood	CXCL5	CXCL5.2979.8.2..1	0.14259	TRUE	ENSG00000163735	QTD000373	chr4_73998280_T_C	0.387106	chr4_73998280_T_C	0.20981	10
GTEx_ge_brain_caudate	CZIB	LRP8.3323.37.1..1	0.10919	FALSE	ENSG00000162384	QTD000156	chr1_53234498_T_C	0.315242	chr1_53209377_G_A	0.168608	6
BLUEPRINT_SE_ge_monocyte	CZIB	LRP8.3323.37.1..1	0.108037	FALSE	ENSG00000162384	QTD000021	chr1_53234498_T_C	0.377618	chr1_53209377_G_A	0.168608	7
GTEx_ge_adipose_subcutaneous	CZIB	LRP8.3323.37.1..1	0.106025	FALSE	ENSG00000162384	QTD000116	chr1_53220711_C_G	0.364285	chr1_53209377_G_A	0.168608	2
BLUEPRINT_PE_ge_T-cell	CZIB	LRP8.3323.37.1..1	0.104113	FALSE	ENSG00000162384	QTD000031	chr1_53234498_T_C	0.187372	chr1_53209377_G_A	0.168608	7
CommonMind_ge_DLPFC_naive	DCDC2C	COLEC11.4430.44.3..1	0.562959	FALSE	ENSG00000214866	QTD000075	chr2_3580793_C_A	0.987313	chr2_3580793_C_A	0.570193	1
GTEx_ge_spleen	DCLRE1C	CDNF.4962.52.1..1	0.196923	FALSE	ENSG00000152457	QTD000326	chr10_14878103_T_G	0.904941	chr10_14878103_T_G	0.217609	1
FUSION_ge_adipose_naive	DCLRE1C	CDNF.4962.52.1..1	0.134728	FALSE	ENSG00000152457	QTD000090	chr10_14831582_A_T	0.886159	chr10_14862655_A_G	0.287058	3
Fairfax_2014_microarray_monocyte_IFN24	DDX58	DDX58.12382.2.3..1	0.415881	TRUE	ENSG00000107201	QTD000082	chr9_32455264_T_C	0.522918	chr9_32455264_T_C	0.562201	2
GTEx_ge_artery_aorta	DKK3	DKK3.3607.71.6..1	0.979768	TRUE	ENSG00000050165	QTD000131	chr11_12017327_G_A	1	chr11_12017327_G_A	0.979768	1
GTEx_ge_artery_tibial	DKK3	DKK3.3607.71.6..1	0.979768	TRUE	ENSG00000050165	QTD000141	chr11_12017327_G_A	1	chr11_12017327_G_A	0.979768	1
GTEx_ge_esophagus_muscularis	DKK3	DKK3.3607.71.6..1	0.953655	TRUE	ENSG00000050165	QTD000246	chr11_12017327_G_A	0.973349	chr11_12017327_G_A	0.979768	1
GTEx_ge_skin_sun_exposed	DKK3	DKK3.3607.71.6..1	0.83508	TRUE	ENSG00000050165	QTD000316	chr11_12017327_G_A	0.852325	chr11_12017327_G_A	0.979768	1
GTEx_ge_thyroid	DKK3	DKK3.3607.71.6..1	0.694437	TRUE	ENSG00000050165	QTD000341	chr11_12017327_G_A	0.708777	chr11_12017327_G_A	0.979768	1
GTEx_ge_adipose_subcutaneous	DKK3	DKK3.3607.71.6..1	0.536949	TRUE	ENSG00000050165	QTD000116	chr11_12017327_G_A	0.548037	chr11_12017327_G_A	0.979768	1
GTEx_ge_pancreas	DLK2	DLK2.9359.9.3..1	0.509511	TRUE	ENSG00000171462	QTD000296	chr6_43440367_C_T	0.750115	chr6_43440367_C_T	0.669029	2
GTEx_ge_fibroblast	DLK2	DLK2.9359.9.3..1	0.123087	TRUE	ENSG00000171462	QTD000216	chr6_43440367_C_T	0.149155	chr6_43440367_C_T	0.669029	2
GTEx_ge_adipose_visceral	DLL1	DLL1.5349.69.3..1	0.144859	TRUE	ENSG00000198719	QTD000121	chr6_170278382_A_G	0.16385	chr6_170279566_C_T	0.272957	4
GTEx_ge_adipose_visceral	DLL1	DLL1.8264.43.3..1	0.14357	TRUE	ENSG00000198719	QTD000121	chr6_170278382_A_G	0.16385	chr6_170278382_A_G	0.286701	4
GTEx_ge_nerve_tibial	DNAJB11	DNAJB11.7110.2.3..1	0.142565	TRUE	ENSG00000090520	QTD000286	chr3_186575346_C_T	0.144243	chr3_186575346_C_T	0.213876	7
Lepik_2017_ge_blood	DPP7	DPP7.8346.9.3..1	0.295775	TRUE	ENSG00000176978	QTD000373	chr9_137096911_G_A	0.296854	chr9_137096911_G_A	0.996367	1
GTEx_ge_nerve_tibial	DPP7	DPP7.8346.9.3..1	0.100888	TRUE	ENSG00000176978	QTD000286	chr9_137107768_A_G	0.320124	chr9_137104241_G_T	0.240593	7
TwinsUK_ge_skin	DPT	DPT.4979.34.2..1	0.640761	TRUE	ENSG00000143196	QTD000544	chr1_168728523_A_C	0.640761	chr1_168728523_A_C	1	1
GTEx_ge_skin_sun_exposed	DPT	DPT.4979.34.2..1	0.519737	TRUE	ENSG00000143196	QTD000316	chr1_168728523_A_C	0.519737	chr1_168728523_A_C	1	1
Fairfax_2014_microarray_monocyte_LPS24	DXO	TNXB.5698.60.3..1	0.515427	FALSE	ENSG00000204348	QTD000084	chr6_32100718_C_T	0.639185	chr6_32100718_C_T	0.806381	1
Fairfax_2014_microarray_monocyte_naive	DXO	TNXB.5698.60.3..1	0.357244	FALSE	ENSG00000204348	QTD000081	chr6_32100718_C_T	0.396228	chr6_32100718_C_T	0.806381	3
Lepik_2017_ge_blood	DXO	TNXB.5698.60.3..1	0.277508	FALSE	ENSG00000204348	QTD000373	chr6_32100718_C_T	0.293799	chr6_32100718_C_T	0.806381	3
GTEx_ge_fibroblast	DXO	TNXB.5698.60.3..1	0.151015	FALSE	ENSG00000204348	QTD000216	chr6_31970343_C_T	0.804381	chr6_32100718_C_T	0.806381	3
GTEx_ge_muscle	DXO	TNXB.5698.60.3..1	0.12236	FALSE	ENSG00000204348	QTD000281	chr6_31970343_C_T	0.916526	chr6_32100718_C_T	0.806381	3
HipSci_ge_iPSC	DXO	TNXB.5698.60.3..1	0.112506	FALSE	ENSG00000204348	QTD000361	chr6_31970343_C_T	0.247627	chr6_32100718_C_T	0.806381	3
GTEx_ge_thyroid	EMILIN3	EMILIN3.8773.172.3..1	0.438226	TRUE	ENSG00000183798	QTD000341	chr20_41393111_C_A	0.657152	chr20_41393111_C_A	0.593091	4
GTEx_ge_esophagus_muscularis	EMILIN3	EMILIN3.8773.172.3..1	0.40283	TRUE	ENSG00000183798	QTD000246	chr20_41393111_C_A	0.600874	chr20_41393111_C_A	0.593091	3
GTEx_ge_esophagus_gej	EMILIN3	EMILIN3.8773.172.3..1	0.193009	TRUE	ENSG00000183798	QTD000236	chr20_41386034_G_A	0.35184	chr20_41393111_C_A	0.593091	4
GTEx_ge_testis	EMILIN3	EMILIN3.8773.172.3..1	0.178955	TRUE	ENSG00000183798	QTD000336	chr20_41361737_G_C	0.178955	chr20_41361737_G_C	1	1
GTEx_ge_artery_tibial	EMILIN3	EMILIN3.8773.172.3..1	0.132364	TRUE	ENSG00000183798	QTD000141	chr20_41385239_A_G	0.652403	chr20_41393111_C_A	0.593091	4
Nedelec_2016_ge_macrophage_Listeria	EML3	B3GAT3.6897.38.3..1	0.134445	FALSE	ENSG00000149499	QTD000379	chr11_62617896_C_T	0.134707	chr11_62617896_C_T	0.998057	1
GTEx_ge_fibroblast	ENPP4	ENPP5.6556.5.3..1	0.131358	FALSE	ENSG00000001561	QTD000216	chr6_46161008_C_T	0.245348	chr6_46161008_C_T	0.455251	3
GTEx_ge_pancreas	ENSG00000267748	SPINT2.2843.13.2..1	0.924612	FALSE	ENSG00000267748	QTD000296	chr19_38301201_A_G	0.924612	chr19_38301201_A_G	1	1
GTEx_ge_thyroid	ENSG00000267748	SPINT2.2843.13.2..1	0.862878	FALSE	ENSG00000267748	QTD000341	chr19_38301201_A_G	0.862878	chr19_38301201_A_G	1	1
GTEx_ge_artery_aorta	ENSG00000267748	SPINT2.2843.13.2..1	0.823531	FALSE	ENSG00000267748	QTD000131	chr19_38301201_A_G	0.823531	chr19_38301201_A_G	1	1
GTEx_ge_skin_sun_exposed	ENSG00000267748	SPINT2.2843.13.2..1	0.395575	FALSE	ENSG00000267748	QTD000316	chr19_38301201_A_G	0.395575	chr19_38301201_A_G	1	1
GTEx_ge_prostate	ENSG00000267748	SPINT2.2843.13.2..1	0.224611	FALSE	ENSG00000267748	QTD000306	chr19_38301201_A_G	0.224611	chr19_38301201_A_G	1	1
GTEx_ge_skin_not_sun_exposed	ENSG00000267748	SPINT2.2843.13.2..1	0.15293	FALSE	ENSG00000267748	QTD000311	chr19_38301201_A_G	0.15293	chr19_38301201_A_G	1	1
GTEx_ge_lung	ENSG00000267748	SPINT2.2843.13.2..1	0.144504	FALSE	ENSG00000267748	QTD000271	chr19_38301201_A_G	0.144504	chr19_38301201_A_G	1	1
Fairfax_2014_microarray_monocyte_LPS2	EPHB2	EPHB2.8348.4.3..1	0.292848	TRUE	ENSG00000133216	QTD000083	chr1_22728226_CTGAA_C	0.372755	chr1_22728226_CTGAA_C	0.435411	4
Lepik_2017_ge_blood	EPHB2	EPHB2.5077.28.3..1	0.289541	TRUE	ENSG00000133216	QTD000373	chr1_22735058_G_A	0.869144	chr1_22735058_G_A	0.301767	2
Fairfax_2014_microarray_monocyte_LPS2	EPHB2	EPHB2.8225.86.3..1	0.283664	TRUE	ENSG00000133216	QTD000083	chr1_22728226_CTGAA_C	0.372755	chr1_22728226_CTGAA_C	0.384778	4
Fairfax_2014_microarray_monocyte_naive	EPHB2	EPHB2.8348.4.3..1	0.265226	TRUE	ENSG00000133216	QTD000081	chr1_22734458_A_G	0.299652	chr1_22728226_CTGAA_C	0.435411	4
Fairfax_2014_microarray_monocyte_LPS24	EPHB2	EPHB2.8348.4.3..1	0.264046	TRUE	ENSG00000133216	QTD000084	chr1_22728226_CTGAA_C	0.313343	chr1_22728226_CTGAA_C	0.435411	4
Fairfax_2014_microarray_monocyte_naive	EPHB2	EPHB2.8225.86.3..1	0.263128	TRUE	ENSG00000133216	QTD000081	chr1_22734458_A_G	0.299652	chr1_22728226_CTGAA_C	0.384778	4
Fairfax_2014_microarray_monocyte_LPS2	EPHB2	EPHB2.5077.28.3..1	0.259638	TRUE	ENSG00000133216	QTD000083	chr1_22728226_CTGAA_C	0.372755	chr1_22735058_G_A	0.301767	4
Fairfax_2014_microarray_monocyte_LPS24	EPHB2	EPHB2.8225.86.3..1	0.25876	TRUE	ENSG00000133216	QTD000084	chr1_22728226_CTGAA_C	0.313343	chr1_22728226_CTGAA_C	0.384778	4
Fairfax_2014_microarray_monocyte_IFN24	EPHB2	EPHB2.8348.4.3..1	0.256032	TRUE	ENSG00000133216	QTD000082	chr1_22728226_CTGAA_C	0.305965	chr1_22728226_CTGAA_C	0.435411	4
Fairfax_2014_microarray_monocyte_naive	EPHB2	EPHB2.5077.28.3..1	0.25489	TRUE	ENSG00000133216	QTD000081	chr1_22734458_A_G	0.299652	chr1_22735058_G_A	0.301767	4
Fairfax_2014_microarray_monocyte_LPS24	EPHB2	EPHB2.5077.28.3..1	0.251765	TRUE	ENSG00000133216	QTD000084	chr1_22728226_CTGAA_C	0.313343	chr1_22735058_G_A	0.301767	4
Fairfax_2014_microarray_monocyte_IFN24	EPHB2	EPHB2.8225.86.3..1	0.250192	TRUE	ENSG00000133216	QTD000082	chr1_22728226_CTGAA_C	0.305965	chr1_22728226_CTGAA_C	0.384778	4
Quach_2016_ge_monocyte_IAV	EPHB2	EPHB2.5077.28.3..1	0.243172	TRUE	ENSG00000133216	QTD000429	chr1_22735465_A_C	0.353417	chr1_22735058_G_A	0.301767	4
Fairfax_2014_microarray_monocyte_IFN24	EPHB2	EPHB2.5077.28.3..1	0.240128	TRUE	ENSG00000133216	QTD000082	chr1_22728226_CTGAA_C	0.305965	chr1_22735058_G_A	0.301767	4
Quach_2016_ge_monocyte_naive	EPHB2	EPHB2.5077.28.3..1	0.233338	TRUE	ENSG00000133216	QTD000409	chr1_22735465_A_C	0.358458	chr1_22735058_G_A	0.301767	4
Quach_2016_ge_monocyte_IAV	EPHB2	EPHB2.8225.86.3..1	0.232507	TRUE	ENSG00000133216	QTD000429	chr1_22735465_A_C	0.353417	chr1_22728226_CTGAA_C	0.384778	4
Quach_2016_ge_monocyte_IAV	EPHB2	EPHB2.8348.4.3..1	0.227281	TRUE	ENSG00000133216	QTD000429	chr1_22735465_A_C	0.353417	chr1_22728226_CTGAA_C	0.435411	4
BLUEPRINT_SE_ge_monocyte	EPHB2	EPHB2.5077.28.3..1	0.227028	TRUE	ENSG00000133216	QTD000021	chr1_22734458_A_G	0.324483	chr1_22735058_G_A	0.301767	3
Quach_2016_ge_monocyte_naive	EPHB2	EPHB2.8225.86.3..1	0.222299	TRUE	ENSG00000133216	QTD000409	chr1_22735465_A_C	0.358458	chr1_22728226_CTGAA_C	0.384778	4
Quach_2016_ge_monocyte_naive	EPHB2	EPHB2.8348.4.3..1	0.217392	TRUE	ENSG00000133216	QTD000409	chr1_22735465_A_C	0.358458	chr1_22728226_CTGAA_C	0.435411	4
Schmiedel_2018_ge_monocyte_naive	EPHB2	EPHB2.5077.28.3..1	0.2161	TRUE	ENSG00000133216	QTD000504	chr1_22735465_A_C	0.853334	chr1_22735058_G_A	0.301767	4
Lepik_2017_ge_blood	EPHB2	EPHB2.8348.4.3..1	0.211254	TRUE	ENSG00000133216	QTD000373	chr1_22735058_G_A	0.869144	chr1_22735058_G_A	0.223962	2
Lepik_2017_ge_blood	EPHB2	EPHB2.8225.86.3..1	0.203932	TRUE	ENSG00000133216	QTD000373	chr1_22735058_G_A	0.869144	chr1_22735058_G_A	0.2123	2
BLUEPRINT_SE_ge_monocyte	EPHB2	EPHB2.8225.86.3..1	0.199759	TRUE	ENSG00000133216	QTD000021	chr1_22734458_A_G	0.324483	chr1_22734458_A_G	0.253281	3
BLUEPRINT_SE_ge_monocyte	EPHB2	EPHB2.8348.4.3..1	0.183344	TRUE	ENSG00000133216	QTD000021	chr1_22734458_A_G	0.324483	chr1_22735058_G_A	0.223962	3
Schmiedel_2018_ge_monocyte_naive	EPHB2	EPHB2.8225.86.3..1	0.165764	TRUE	ENSG00000133216	QTD000504	chr1_22735465_A_C	0.853334	chr1_22728226_CTGAA_C	0.384778	4
Schmiedel_2018_ge_monocyte_naive	EPHB2	EPHB2.8348.4.3..1	0.147516	TRUE	ENSG00000133216	QTD000504	chr1_22735465_A_C	0.853334	chr1_22728226_CTGAA_C	0.435411	4
TwinsUK_ge_fat	EPHB6	EPHB6.9261.14.3..1	0.956589	TRUE	ENSG00000106123	QTD000534	chr7_142854785_G_A	0.994382	chr7_142854785_G_A	0.961994	1
GTEx_ge_esophagus_mucosa	EPHB6	EPHB6.5078.82.3..1	0.522907	TRUE	ENSG00000106123	QTD000241	chr7_142856027_T_C	0.721203	chr7_142856027_T_C	0.550219	2
GTEx_ge_nerve_tibial	EPHB6	EPHB6.5078.82.3..1	0.5093	TRUE	ENSG00000106123	QTD000286	chr7_142856027_T_C	0.586065	chr7_142856027_T_C	0.550219	2
FUSION_ge_adipose_naive	EPHB6	EPHB6.5078.82.3..1	0.302445	TRUE	ENSG00000106123	QTD000090	chr7_142856027_T_C	0.305588	chr7_142856027_T_C	0.550219	2
GTEx_ge_colon_transverse	ERAP1	ERAP1.4964.67.1..1	0.959548	TRUE	ENSG00000164307	QTD000231	chr5_96808142_C_T	0.959548	chr5_96808142_C_T	1	1
Quach_2016_ge_monocyte_IAV	ERAP1	ERAP1.4964.67.1..1	0.110242	TRUE	ENSG00000164307	QTD000429	chr5_96792697_G_T	0.193152	chr5_96792697_G_T	0.279548	3
GTEx_ge_nerve_tibial	ERAP2	ERAP2.8960.3.3..1	0.500546	TRUE	ENSG00000164308	QTD000286	chr5_96916728_G_A	0.944589	chr5_96916728_G_A	0.499968	2
GTEx_ge_brain_substantia_nigra	ERAP2	ERAP2.8960.3.3..1	0.500545	TRUE	ENSG00000164308	QTD000206	chr5_96916728_G_A	0.500577	chr5_96916728_G_A	0.499968	2
GTEx_ge_heart_left_ventricle	ERAP2	ERAP2.8960.3.3..1	0.500495	TRUE	ENSG00000164308	QTD000256	chr5_96916728_G_A	0.500527	chr5_96916728_G_A	0.499968	2
GTEx_ge_breast	ERAP2	ERAP2.8960.3.3..1	0.500459	TRUE	ENSG00000164308	QTD000211	chr5_96916728_G_A	0.500491	chr5_96916728_G_A	0.499968	2
TwinsUK_ge_skin	ERAP2	ERAP2.8960.3.3..1	0.500423	TRUE	ENSG00000164308	QTD000544	chr5_96916728_G_A	0.500454	chr5_96916728_G_A	0.499968	2
Nedelec_2016_ge_macrophage_naive	ERAP2	ERAP2.8960.3.3..1	0.500382	TRUE	ENSG00000164308	QTD000384	chr5_96916728_G_A	0.500413	chr5_96916728_G_A	0.499968	2
Quach_2016_ge_monocyte_R848	ERAP2	ERAP2.8960.3.3..1	0.500224	TRUE	ENSG00000164308	QTD000424	chr5_96916728_G_A	0.500256	chr5_96916728_G_A	0.499968	2
Quach_2016_ge_monocyte_IAV	ERAP2	ERAP2.8960.3.3..1	0.500218	TRUE	ENSG00000164308	QTD000429	chr5_96916728_G_A	0.50025	chr5_96916728_G_A	0.499968	2
GEUVADIS_ge_LCL	ERAP2	ERAP2.8960.3.3..1	0.500216	TRUE	ENSG00000164308	QTD000110	chr5_96916728_G_A	0.500247	chr5_96916728_G_A	0.499968	2
CommonMind_ge_DLPFC_naive	ERAP2	ERAP2.8960.3.3..1	0.500099	TRUE	ENSG00000164308	QTD000075	chr5_96916728_G_A	0.50013	chr5_96916728_G_A	0.499968	2
GTEx_ge_skin_not_sun_exposed	ERAP2	ERAP2.8960.3.3..1	0.500024	TRUE	ENSG00000164308	QTD000311	chr5_96916728_G_A	0.897701	chr5_96916728_G_A	0.499968	2
GTEx_ge_artery_coronary	ERAP2	ERAP2.8960.3.3..1	0.500016	TRUE	ENSG00000164308	QTD000136	chr5_96916728_G_A	0.500048	chr5_96916728_G_A	0.499968	2
GTEx_ge_esophagus_mucosa	ERAP2	ERAP2.8960.3.3..1	0.500013	TRUE	ENSG00000164308	QTD000241	chr5_96916728_G_A	0.500045	chr5_96916728_G_A	0.499968	2
CAP_ge_LCL_naive	ERAP2	ERAP2.8960.3.3..1	0.500003	TRUE	ENSG00000164308	QTD000056	chr5_96916885_T_C	0.514408	chr5_96916885_T_C	0.499968	2
GTEx_ge_liver	ERAP2	ERAP2.8960.3.3..1	0.499996	TRUE	ENSG00000164308	QTD000266	chr5_96916728_G_A	0.500028	chr5_96916728_G_A	0.499968	2
GTEx_ge_lung	ERAP2	ERAP2.8960.3.3..1	0.499991	TRUE	ENSG00000164308	QTD000271	chr5_96916728_G_A	0.677125	chr5_96916728_G_A	0.499968	2
GTEx_ge_stomach	ERAP2	ERAP2.8960.3.3..1	0.499989	TRUE	ENSG00000164308	QTD000331	chr5_96916728_G_A	0.50002	chr5_96916728_G_A	0.499968	2
GTEx_ge_LCL	ERAP2	ERAP2.8960.3.3..1	0.499982	TRUE	ENSG00000164308	QTD000221	chr5_96916728_G_A	0.500014	chr5_96916728_G_A	0.499968	2
CAP_ge_LCL_statin	ERAP2	ERAP2.8960.3.3..1	0.499981	TRUE	ENSG00000164308	QTD000061	chr5_96916885_T_C	0.527402	chr5_96916885_T_C	0.499968	2
GTEx_ge_artery_tibial	ERAP2	ERAP2.8960.3.3..1	0.499968	TRUE	ENSG00000164308	QTD000141	chr5_96916728_G_A	0.939377	chr5_96916728_G_A	0.499968	2
GTEx_ge_fibroblast	ERAP2	ERAP2.8960.3.3..1	0.499968	TRUE	ENSG00000164308	QTD000216	chr5_96916728_G_A	0.860412	chr5_96916728_G_A	0.499968	2
GTEx_ge_esophagus_muscularis	ERAP2	ERAP2.8960.3.3..1	0.499968	TRUE	ENSG00000164308	QTD000246	chr5_96916728_G_A	0.5	chr5_96916728_G_A	0.499968	2
Lepik_2017_ge_blood	ERAP2	ERAP2.8960.3.3..1	0.499968	TRUE	ENSG00000164308	QTD000373	chr5_96916885_T_C	1	chr5_96916885_T_C	0.499968	1
BrainSeq_ge_brain	ERAP2	ERAP2.8960.3.3..1	0.499968	TRUE	ENSG00000164308	QTD000051	chr5_96916728_G_A	0.5	chr5_96916728_G_A	0.499968	2
Quach_2016_ge_monocyte_LPS	ERAP2	ERAP2.8960.3.3..1	0.499968	TRUE	ENSG00000164308	QTD000414	chr5_96916728_G_A	0.5	chr5_96916728_G_A	0.499968	2
GTEx_ge_pancreas	ERAP2	ERAP2.8960.3.3..1	0.499968	TRUE	ENSG00000164308	QTD000296	chr5_96916728_G_A	0.5	chr5_96916728_G_A	0.499968	2
Quach_2016_ge_monocyte_naive	ERAP2	ERAP2.8960.3.3..1	0.499968	TRUE	ENSG00000164308	QTD000409	chr5_96916728_G_A	0.5	chr5_96916728_G_A	0.499968	2
GTEx_ge_ovary	ERAP2	ERAP2.8960.3.3..1	0.499968	TRUE	ENSG00000164308	QTD000291	chr5_96916728_G_A	0.5	chr5_96916728_G_A	0.499968	2
GTEx_ge_spleen	ERAP2	ERAP2.8960.3.3..1	0.499968	TRUE	ENSG00000164308	QTD000326	chr5_96916728_G_A	0.5	chr5_96916728_G_A	0.499968	2
Nedelec_2016_ge_macrophage_Salmonella	ERAP2	ERAP2.8960.3.3..1	0.499968	TRUE	ENSG00000164308	QTD000389	chr5_96916728_G_A	0.5	chr5_96916728_G_A	0.499968	2
GTEx_ge_esophagus_gej	ERAP2	ERAP2.8960.3.3..1	0.499968	TRUE	ENSG00000164308	QTD000236	chr5_96916728_G_A	1	chr5_96916728_G_A	0.499968	1
FUSION_ge_muscle_naive	ERAP2	ERAP2.8960.3.3..1	0.499968	TRUE	ENSG00000164308	QTD000085	chr5_96916728_G_A	0.5	chr5_96916728_G_A	0.499968	2
Nedelec_2016_ge_macrophage_Listeria	ERAP2	ERAP2.8960.3.3..1	0.499968	TRUE	ENSG00000164308	QTD000379	chr5_96916728_G_A	0.5	chr5_96916728_G_A	0.499968	2
GTEx_ge_brain_caudate	ERAP2	ERAP2.8960.3.3..1	0.499968	TRUE	ENSG00000164308	QTD000156	chr5_96916728_G_A	0.5	chr5_96916728_G_A	0.499968	2
GTEx_ge_brain_putamen	ERAP2	ERAP2.8960.3.3..1	0.499967	TRUE	ENSG00000164308	QTD000196	chr5_96916728_G_A	0.499999	chr5_96916728_G_A	0.499968	2
GTEx_ge_adrenal_gland	ERAP2	ERAP2.8960.3.3..1	0.499967	TRUE	ENSG00000164308	QTD000126	chr5_96916728_G_A	0.499999	chr5_96916728_G_A	0.499968	2
GTEx_ge_minor_salivary_gland	ERAP2	ERAP2.8960.3.3..1	0.499967	TRUE	ENSG00000164308	QTD000276	chr5_96916728_G_A	0.499999	chr5_96916728_G_A	0.499968	2
GTEx_ge_small_intestine	ERAP2	ERAP2.8960.3.3..1	0.499966	TRUE	ENSG00000164308	QTD000321	chr5_96916728_G_A	0.499998	chr5_96916728_G_A	0.499968	2
GTEx_ge_testis	ERAP2	ERAP2.8960.3.3..1	0.499947	TRUE	ENSG00000164308	QTD000336	chr5_96916728_G_A	0.999958	chr5_96916728_G_A	0.499968	1
GTEx_ge_brain_cortex	ERAP2	ERAP2.8960.3.3..1	0.499941	TRUE	ENSG00000164308	QTD000171	chr5_96916728_G_A	0.999945	chr5_96916728_G_A	0.499968	1
GTEx_ge_prostate	ERAP2	ERAP2.8960.3.3..1	0.499936	TRUE	ENSG00000164308	QTD000306	chr5_96916728_G_A	0.999936	chr5_96916728_G_A	0.499968	1
GTEx_ge_pituitary	ERAP2	ERAP2.8960.3.3..1	0.49989	TRUE	ENSG00000164308	QTD000301	chr5_96916728_G_A	0.999844	chr5_96916728_G_A	0.499968	1
GTEx_ge_adipose_subcutaneous	ERAP2	ERAP2.8960.3.3..1	0.499889	TRUE	ENSG00000164308	QTD000116	chr5_96916728_G_A	0.999841	chr5_96916728_G_A	0.499968	1
GTEx_ge_brain_nucleus_accumbens	ERAP2	ERAP2.8960.3.3..1	0.499881	TRUE	ENSG00000164308	QTD000191	chr5_96916728_G_A	0.999826	chr5_96916728_G_A	0.499968	1
FUSION_ge_adipose_naive	ERAP2	ERAP2.8960.3.3..1	0.499871	TRUE	ENSG00000164308	QTD000090	chr5_96916728_G_A	0.499903	chr5_96916728_G_A	0.499968	2
ROSMAP_ge_brain_naive	ERAP2	ERAP2.8960.3.3..1	0.499861	TRUE	ENSG00000164308	QTD000434	chr5_96916728_G_A	0.499892	chr5_96916728_G_A	0.499968	2
GTEx_ge_brain_spinal_cord	ERAP2	ERAP2.8960.3.3..1	0.499816	TRUE	ENSG00000164308	QTD000201	chr5_96916728_G_A	0.999696	chr5_96916728_G_A	0.499968	1
GTEx_ge_brain_amygdala	ERAP2	ERAP2.8960.3.3..1	0.499779	TRUE	ENSG00000164308	QTD000146	chr5_96916728_G_A	0.499811	chr5_96916728_G_A	0.499968	2
GTEx_ge_brain_hypothalamus	ERAP2	ERAP2.8960.3.3..1	0.499733	TRUE	ENSG00000164308	QTD000186	chr5_96916728_G_A	0.99953	chr5_96916728_G_A	0.499968	1
GTEx_ge_brain_frontal_cortex	ERAP2	ERAP2.8960.3.3..1	0.499718	TRUE	ENSG00000164308	QTD000176	chr5_96916728_G_A	0.999499	chr5_96916728_G_A	0.499968	1
GTEx_ge_colon_sigmoid	ERAP2	ERAP2.8960.3.3..1	0.499474	TRUE	ENSG00000164308	QTD000226	chr5_96916728_G_A	0.999011	chr5_96916728_G_A	0.499968	1
GTEx_ge_colon_transverse	ERAP2	ERAP2.8960.3.3..1	0.499258	TRUE	ENSG00000164308	QTD000231	chr5_96916728_G_A	0.99858	chr5_96916728_G_A	0.499968	1
GTEx_ge_heart_atrial_appendage	ERAP2	ERAP2.8960.3.3..1	0.498807	TRUE	ENSG00000164308	QTD000251	chr5_96916728_G_A	0.997678	chr5_96916728_G_A	0.499968	1
GTEx_ge_brain_hippocampus	ERAP2	ERAP2.8960.3.3..1	0.498708	TRUE	ENSG00000164308	QTD000181	chr5_96916728_G_A	0.997479	chr5_96916728_G_A	0.499968	1
GTEx_ge_brain_cerebellar_hemisphere	ERAP2	ERAP2.8960.3.3..1	0.498363	TRUE	ENSG00000164308	QTD000161	chr5_96916728_G_A	0.996789	chr5_96916728_G_A	0.499968	1
GTEx_ge_thyroid	ERAP2	ERAP2.8960.3.3..1	0.498099	TRUE	ENSG00000164308	QTD000341	chr5_96916728_G_A	0.996261	chr5_96916728_G_A	0.499968	1
GTEx_ge_brain_anterior_cingulate_cortex	ERAP2	ERAP2.8960.3.3..1	0.497653	TRUE	ENSG00000164308	QTD000151	chr5_96916728_G_A	0.995368	chr5_96916728_G_A	0.499968	1
GTEx_ge_brain_cerebellum	ERAP2	ERAP2.8960.3.3..1	0.497081	TRUE	ENSG00000164308	QTD000166	chr5_96916728_G_A	0.994225	chr5_96916728_G_A	0.499968	1
Quach_2016_ge_monocyte_Pam3CSK4	ERAP2	ERAP2.8960.3.3..1	0.496284	TRUE	ENSG00000164308	QTD000419	chr5_96916728_G_A	0.496316	chr5_96916728_G_A	0.499968	2
GTEx_ge_vagina	ERAP2	ERAP2.8960.3.3..1	0.49623	TRUE	ENSG00000164308	QTD000351	chr5_96916728_G_A	0.496261	chr5_96916728_G_A	0.499968	2
GTEx_ge_blood	ERAP2	ERAP2.8960.3.3..1	0.495663	TRUE	ENSG00000164308	QTD000356	chr5_96916728_G_A	0.991389	chr5_96916728_G_A	0.499968	1
GTEx_ge_artery_aorta	ERAP2	ERAP2.8960.3.3..1	0.495647	TRUE	ENSG00000164308	QTD000131	chr5_96916728_G_A	0.991357	chr5_96916728_G_A	0.499968	1
GTEx_ge_uterus	ERAP2	ERAP2.8960.3.3..1	0.495396	TRUE	ENSG00000164308	QTD000346	chr5_96916728_G_A	0.495428	chr5_96916728_G_A	0.499968	2
GTEx_ge_skin_sun_exposed	ERAP2	ERAP2.8960.3.3..1	0.493736	TRUE	ENSG00000164308	QTD000316	chr5_96916728_G_A	0.987536	chr5_96916728_G_A	0.499968	1
GTEx_ge_adipose_visceral	ERAP2	ERAP2.8960.3.3..1	0.490921	TRUE	ENSG00000164308	QTD000121	chr5_96916728_G_A	0.981905	chr5_96916728_G_A	0.499968	1
GENCORD_ge_LCL	ERAP2	ERAP2.8960.3.3..1	0.48164	TRUE	ENSG00000164308	QTD000095	chr5_96916728_G_A	0.48167	chr5_96916728_G_A	0.499968	2
GTEx_ge_muscle	ERAP2	ERAP2.8960.3.3..1	0.479059	TRUE	ENSG00000164308	QTD000281	chr5_96916728_G_A	0.958179	chr5_96916728_G_A	0.499968	1
GENCORD_ge_fibroblast	ERAP2	ERAP2.8960.3.3..1	0.453673	TRUE	ENSG00000164308	QTD000100	chr5_96916728_G_A	0.453702	chr5_96916728_G_A	0.499968	2
Braineac2_ge_substantia_nigra	ERAP2	ERAP2.8960.3.3..1	0.208208	TRUE	ENSG00000164308	QTD000046	chr5_96916885_T_C	0.21152	chr5_96916885_T_C	0.499968	2
Schmiedel_2018_ge_monocyte_naive	ERAP2	ERAP2.8960.3.3..1	0.201089	TRUE	ENSG00000164308	QTD000504	chr5_96916885_T_C	0.203809	chr5_96916885_T_C	0.499968	2
van_de_Bunt_2015_ge_pancreatic_islet	ERAP2	ERAP2.8960.3.3..1	0.127903	TRUE	ENSG00000164308	QTD000554	chr5_96916728_G_A	0.127911	chr5_96916728_G_A	0.499968	2
GENCORD_ge_T-cell	ERAP2	ERAP2.8960.3.3..1	0.125772	TRUE	ENSG00000164308	QTD000105	chr5_96916728_G_A	0.12578	chr5_96916728_G_A	0.499968	2
GTEx_ge_kidney_cortex	ERAP2	ERAP2.8960.3.3..1	0.111344	TRUE	ENSG00000164308	QTD000261	chr5_96916728_G_A	0.111351	chr5_96916728_G_A	0.499968	2
GTEx_ge_thyroid	ERICH4	B3GNT8.9297.12.3..1	0.229711	FALSE	ENSG00000204978	QTD000341	chr19_41426370_T_C	0.28301	chr19_41426370_T_C	0.633781	2
Peng_2018_ge_placenta_naive	ERICH5	MATN2.3325.2.2..1	0.871055	FALSE	ENSG00000177459	QTD000394	chr8_97984814_G_A	0.873891	chr8_97984814_G_A	0.996755	1
CEDAR_microarray_platelet	EVL	EVL.11656.110.3..1	0.952184	TRUE	ENSG00000196405	QTD000071	chr14_99955092_C_CT	1	chr14_99955092_C_CT	0.952184	1
GEUVADIS_ge_LCL	EXOSC5	B3GNT8.9297.12.3..1	0.142803	FALSE	ENSG00000077348	QTD000110	chr19_41410644_C_A	0.390901	chr19_41426923_G_A	0.171974	4
TwinsUK_ge_LCL	EXOSC5	B3GNT8.9297.12.3..1	0.116312	FALSE	ENSG00000077348	QTD000539	chr19_41397794_T_G	0.582163	chr19_41426923_G_A	0.171974	6
CEDAR_microarray_platelet	FAH	FAH.11424.4.3..1	0.869355	TRUE	ENSG00000103876	QTD000071	chr15_80155569_C_T	0.869355	chr15_80155569_C_T	1	1
FUSION_ge_adipose_naive	FAM151A	FAM151A.7856.51.3..1	0.956737	TRUE	ENSG00000162391	QTD000090	chr1_54610464_CCACTCCACATTCAGACCGTCATCCCCAGG_C	0.956737	chr1_54610464_CCACTCCACATTCAGACCGTCATCCCCAGG_C	1	1
Quach_2016_ge_monocyte_Pam3CSK4	FAM177A1	FAM177A1.8039.41.3..1	0.340301	TRUE	ENSG00000151327	QTD000419	chr14_35046400_TGG_T	0.371473	chr14_35046400_TGG_T	0.454116	3
Quach_2016_ge_monocyte_R848	FAM177A1	FAM177A1.8039.41.3..1	0.332498	TRUE	ENSG00000151327	QTD000424	chr14_35047007_G_T	0.334899	chr14_35047007_G_T	0.454116	3
Quach_2016_ge_monocyte_LPS	FAM177A1	FAM177A1.8039.41.3..1	0.328901	TRUE	ENSG00000151327	QTD000414	chr14_35046400_TGG_T	0.329964	chr14_35046400_TGG_T	0.454116	3
Quach_2016_ge_monocyte_IAV	FAM177A1	FAM177A1.8039.41.3..1	0.325088	TRUE	ENSG00000151327	QTD000429	chr14_35047007_G_T	0.329956	chr14_35047007_G_T	0.454116	3
Quach_2016_ge_monocyte_naive	FAM177A1	FAM177A1.8039.41.3..1	0.293907	TRUE	ENSG00000151327	QTD000409	chr14_35046400_TGG_T	0.306197	chr14_35046400_TGG_T	0.454116	3
Lepik_2017_ge_blood	FAM177A1	FAM177A1.8039.41.3..1	0.248882	TRUE	ENSG00000151327	QTD000373	chr14_35047007_G_T	0.328103	chr14_35047007_G_T	0.454116	3
GTEx_ge_colon_transverse	FAM3B	FAM3B.5618.50.3..1	0.998909	TRUE	ENSG00000183844	QTD000231	chr21_41325787_C_G	0.999745	chr21_41325787_C_G	0.999164	1
GTEx_ge_heart_atrial_appendage	FAM3B	FAM3B.5618.50.3..1	0.996868	TRUE	ENSG00000183844	QTD000251	chr21_41325787_C_G	0.997702	chr21_41325787_C_G	0.999164	1
TwinsUK_ge_fat	FAM3B	FAM3B.5618.50.3..1	0.794522	TRUE	ENSG00000183844	QTD000534	chr21_41325787_C_G	0.795187	chr21_41325787_C_G	0.999164	1
TwinsUK_ge_blood	FAM3B	FAM3B.5618.50.3..1	0.54368	TRUE	ENSG00000183844	QTD000549	chr21_41325787_C_G	0.544135	chr21_41325787_C_G	0.999164	1
GTEx_ge_esophagus_gej	FAM3B	FAM3B.5618.50.3..1	0.541946	TRUE	ENSG00000183844	QTD000236	chr21_41325787_C_G	0.5424	chr21_41325787_C_G	0.999164	1
GTEx_ge_adipose_subcutaneous	FAM3B	FAM3B.5618.50.3..1	0.450044	TRUE	ENSG00000183844	QTD000116	chr21_41325787_C_G	0.450421	chr21_41325787_C_G	0.999164	1
GTEx_ge_pancreas	FAM3B	FAM3B.9177.6.3..1	0.327437	TRUE	ENSG00000183844	QTD000296	chr21_41322190_AC_A	0.418646	chr21_41322190_AC_A	0.73228	2
GTEx_ge_brain_substantia_nigra	FAM3B	FAM3B.5618.50.3..1	0.131034	TRUE	ENSG00000183844	QTD000206	chr21_41325787_C_G	0.131143	chr21_41325787_C_G	0.999164	1
BLUEPRINT_SE_ge_neutrophil	FAM3B	FAM3B.5618.50.3..1	0.113959	TRUE	ENSG00000183844	QTD000026	chr21_41325787_C_G	0.114054	chr21_41325787_C_G	0.999164	1
Schmiedel_2018_ge_Tfh_memory	FAS	FAS.5392.73.2..1	0.207656	TRUE	ENSG00000026103	QTD000439	chr10_88991623_G_C	0.404485	chr10_88992155_T_A	0.257597	2
Gilchrist_2021_microarray_NK-cell_naive	FAS	FAS.5392.73.2..1	0.196601	TRUE	ENSG00000026103	QTD000115	chr10_88992155_T_A	0.257108	chr10_88995843_C_CA	0.454481	3
Kasela_2017_microarray_T-cell_CD4	FAS	FAS.5392.73.2..1	0.191664	TRUE	ENSG00000026103	QTD000371	chr10_88992155_T_A	0.240345	chr10_88995843_C_CA	0.454481	3
Fairfax_2014_microarray_monocyte_IFN24	FAS	FAS.5392.73.2..1	0.132635	TRUE	ENSG00000026103	QTD000082	chr10_88992155_T_A	0.259233	chr10_88992155_T_A	0.257597	2
GTEx_ge_adipose_subcutaneous	FCER2	CD209.3029.52.2..1	0.999936	FALSE	ENSG00000104921	QTD000116	chr19_7707287_G_C	1	chr19_7707287_G_C	0.999936	1
GTEx_ge_skin_sun_exposed	FCER2	CD209.3029.52.2..1	0.999876	FALSE	ENSG00000104921	QTD000316	chr19_7707287_G_C	0.99994	chr19_7707287_G_C	0.999936	1
GTEx_ge_heart_left_ventricle	FCER2	CD209.3029.52.2..1	0.99961	FALSE	ENSG00000104921	QTD000256	chr19_7707287_G_C	0.999674	chr19_7707287_G_C	0.999936	1
GTEx_ge_adipose_subcutaneous	FCER2	FCER2.3291.30.2..1	0.99747	TRUE	ENSG00000104921	QTD000116	chr19_7707287_G_C	1	chr19_7707287_G_C	0.99747	1
GTEx_ge_skin_sun_exposed	FCER2	FCER2.3291.30.2..1	0.99741	TRUE	ENSG00000104921	QTD000316	chr19_7707287_G_C	0.99994	chr19_7707287_G_C	0.99747	1
GTEx_ge_heart_left_ventricle	FCER2	FCER2.3291.30.2..1	0.997145	TRUE	ENSG00000104921	QTD000256	chr19_7707287_G_C	0.999674	chr19_7707287_G_C	0.99747	1
FUSION_ge_adipose_naive	FCER2	CD209.3029.52.2..1	0.995615	FALSE	ENSG00000104921	QTD000090	chr19_7707287_G_C	0.995679	chr19_7707287_G_C	0.999936	1
FUSION_ge_adipose_naive	FCER2	FCER2.3291.30.2..1	0.99316	TRUE	ENSG00000104921	QTD000090	chr19_7707287_G_C	0.995679	chr19_7707287_G_C	0.99747	1
GTEx_ge_breast	FCER2	CD209.3029.52.2..1	0.957293	FALSE	ENSG00000104921	QTD000211	chr19_7707287_G_C	0.957354	chr19_7707287_G_C	0.999936	1
GTEx_ge_breast	FCER2	FCER2.3291.30.2..1	0.954932	TRUE	ENSG00000104921	QTD000211	chr19_7707287_G_C	0.957354	chr19_7707287_G_C	0.99747	1
GTEx_ge_nerve_tibial	FCER2	CD209.3029.52.2..1	0.877075	FALSE	ENSG00000104921	QTD000286	chr19_7707287_G_C	0.877131	chr19_7707287_G_C	0.999936	1
GTEx_ge_nerve_tibial	FCER2	FCER2.3291.30.2..1	0.874912	TRUE	ENSG00000104921	QTD000286	chr19_7707287_G_C	0.877131	chr19_7707287_G_C	0.99747	1
FUSION_ge_muscle_naive	FCER2	CD209.3029.52.2..1	0.612854	FALSE	ENSG00000104921	QTD000085	chr19_7707287_G_C	0.612893	chr19_7707287_G_C	0.999936	1
FUSION_ge_muscle_naive	FCER2	FCER2.3291.30.2..1	0.611342	TRUE	ENSG00000104921	QTD000085	chr19_7707287_G_C	0.612893	chr19_7707287_G_C	0.99747	1
Fairfax_2014_microarray_monocyte_naive	FCER2	FCER2.3291.30.2..1	0.338526	TRUE	ENSG00000104921	QTD000081	chr19_7700380_G_A	0.368199	chr19_7700380_G_A	0.446211	3
GTEx_ge_esophagus_gej	FCER2	FCER2.3291.30.2..1	0.284589	TRUE	ENSG00000104921	QTD000236	chr19_7700506_CTTTA_C	0.391888	chr19_7700380_G_A	0.446211	3
GTEx_ge_skin_not_sun_exposed	FCER2	FCER2.3291.30.2..1	0.219518	TRUE	ENSG00000104921	QTD000311	chr19_7700380_G_A	0.259812	chr19_7700380_G_A	0.446211	3
GTEx_ge_esophagus_muscularis	FCER2	FCER2.3291.30.2..1	0.181358	TRUE	ENSG00000104921	QTD000246	chr19_7700506_CTTTA_C	0.199651	chr19_7700380_G_A	0.446211	3
Schmiedel_2018_ge_B-cell_naive	FCER2	FCER2.3291.30.2..1	0.126661	TRUE	ENSG00000104921	QTD000474	chr19_7696926_A_G	0.259729	chr19_7696926_A_G	0.325751	10
GTEx_ge_lung	FCER2	FCER2.3291.30.2..1	0.120781	TRUE	ENSG00000104921	QTD000271	chr19_7701388_T_C	0.164628	chr19_7700380_G_A	0.446211	3
GTEx_ge_esophagus_muscularis	FCER2	CD209.3029.52.2..1	0.117641	FALSE	ENSG00000104921	QTD000246	chr19_7707287_G_C	0.117649	chr19_7707287_G_C	0.999936	1
GTEx_ge_adipose_visceral	FCER2	CD209.3029.52.2..1	0.105575	FALSE	ENSG00000104921	QTD000121	chr19_7707287_G_C	0.105582	chr19_7707287_G_C	0.999936	1
GTEx_ge_adipose_visceral	FCER2	FCER2.3291.30.2..1	0.105315	TRUE	ENSG00000104921	QTD000121	chr19_7707287_G_C	0.105582	chr19_7707287_G_C	0.99747	1
TwinsUK_ge_LCL	FCGR2A	FCGR2B.3310.62.1..1	0.253261	FALSE	ENSG00000143226	QTD000539	chr1_161673537_C_G	0.253261	chr1_161673537_C_G	1	1
Quach_2016_ge_monocyte_LPS	FCGR2A	FCGR3B.3311.27.1..1	0.220516	FALSE	ENSG00000143226	QTD000414	chr1_161544752_A_C	0.983421	chr1_161544752_A_C	0.224233	1
Quach_2016_ge_monocyte_naive	FCGR3B	FCGR3B.3311.27.1..1	0.224233	TRUE	ENSG00000162747	QTD000409	chr1_161544752_A_C	1	chr1_161544752_A_C	0.224233	1
Quach_2016_ge_monocyte_IAV	FCGR3B	FCGR3B.3311.27.1..1	0.224233	TRUE	ENSG00000162747	QTD000429	chr1_161544752_A_C	1	chr1_161544752_A_C	0.224233	1
Quach_2016_ge_monocyte_LPS	FCGR3B	FCGR3B.3311.27.1..1	0.224233	TRUE	ENSG00000162747	QTD000414	chr1_161544752_A_C	1	chr1_161544752_A_C	0.224233	1
Schmiedel_2018_ge_NK-cell_naive	FCGR3B	FCGR3B.3311.27.1..1	0.224194	TRUE	ENSG00000162747	QTD000509	chr1_161544752_A_C	0.999824	chr1_161544752_A_C	0.224233	1
Nedelec_2016_ge_macrophage_Listeria	FCGR3B	FCGR3B.3311.27.1..1	0.223791	TRUE	ENSG00000162747	QTD000379	chr1_161544752_A_C	0.998025	chr1_161544752_A_C	0.224233	1
Nedelec_2016_ge_macrophage_naive	FCGR3B	FCGR3B.3311.27.1..1	0.222288	TRUE	ENSG00000162747	QTD000384	chr1_161544752_A_C	0.991324	chr1_161544752_A_C	0.224233	1
Nedelec_2016_ge_macrophage_Salmonella	FCGR3B	FCGR3B.3311.27.1..1	0.200766	TRUE	ENSG00000162747	QTD000389	chr1_161544752_A_C	0.661657	chr1_161538827_A_G	0.37984	3
BLUEPRINT_SE_ge_monocyte	FCGR3B	FCGR3B.3311.27.1..1	0.157592	TRUE	ENSG00000162747	QTD000021	chr1_161530340_A_G	0.177892	chr1_161538827_A_G	0.37984	4
Schmiedel_2018_ge_monocyte_CD16_naive	FCGR3B	FCGR3B.3311.27.1..1	0.13416	TRUE	ENSG00000162747	QTD000499	chr1_161538134_A_G	0.183517	chr1_161538827_A_G	0.37984	3
BLUEPRINT_SE_ge_neutrophil	FCN1	FCN1.3613.62.5..1	0.632022	TRUE	ENSG00000085265	QTD000026	chr9_134918015_G_T	0.655793	chr9_134918015_G_T	0.963752	1
TwinsUK_ge_blood	FCN1	FCN1.3613.62.5..1	0.268982	TRUE	ENSG00000085265	QTD000549	chr9_134918015_G_T	0.279099	chr9_134918015_G_T	0.963752	1
GTEx_ge_blood	FCN1	FCN1.3613.62.5..1	0.108601	TRUE	ENSG00000085265	QTD000356	chr9_134918015_G_T	0.112685	chr9_134918015_G_T	0.963752	1
GTEx_ge_adrenal_gland	FCN2	FCN2.3313.21.2..1	0.842064	TRUE	ENSG00000160339	QTD000126	chr9_134860694_A_T	0.994457	chr9_134860694_A_T	0.846758	1
GTEx_ge_blood	FCRL3	FCRL3.4440.15.2..1	0.269512	TRUE	ENSG00000160856	QTD000356	chr1_157699488_C_T	0.878878	chr1_157699203_C_T	0.317258	4
Fairfax_2012_microarray_B-cell_CD19	FCRL3	FCRL3.4440.15.2..1	0.245039	TRUE	ENSG00000160856	QTD000080	chr1_157699488_C_T	0.250083	chr1_157699203_C_T	0.317258	4
TwinsUK_ge_LCL	FCRL3	FCRL3.4440.15.2..1	0.243964	TRUE	ENSG00000160856	QTD000539	chr1_157701026_A_G	0.254773	chr1_157699203_C_T	0.317258	4
CEDAR_microarray_B-cell_CD19	FCRL3	FCRL3.4440.15.2..1	0.240033	TRUE	ENSG00000160856	QTD000073	chr1_157700500_C_G	0.281873	chr1_157699203_C_T	0.317258	4
GENCORD_ge_T-cell	FCRL3	FCRL3.4440.15.2..1	0.238273	TRUE	ENSG00000160856	QTD000105	chr1_157699203_C_T	0.324039	chr1_157699203_C_T	0.317258	4
FUSION_ge_adipose_naive	FCRL3	FCRL3.4440.15.2..1	0.232429	TRUE	ENSG00000160856	QTD000090	chr1_157699203_C_T	0.237919	chr1_157699203_C_T	0.317258	4
TwinsUK_ge_blood	FCRL3	FCRL3.4440.15.2..1	0.227873	TRUE	ENSG00000160856	QTD000549	chr1_157701026_A_G	0.234924	chr1_157699203_C_T	0.317258	4
GEUVADIS_ge_LCL	FCRL3	FCRL3.4440.15.2..1	0.22549	TRUE	ENSG00000160856	QTD000110	chr1_157701026_A_G	0.475943	chr1_157699203_C_T	0.317258	3
GTEx_ge_adipose_subcutaneous	FCRL3	FCRL3.4440.15.2..1	0.22484	TRUE	ENSG00000160856	QTD000116	chr1_157699488_C_T	0.491336	chr1_157699203_C_T	0.317258	4
CEDAR_microarray_T-cell_CD8	FCRL3	FCRL3.4440.15.2..1	0.216855	TRUE	ENSG00000160856	QTD000066	chr1_157701026_A_G	0.411615	chr1_157699203_C_T	0.317258	4
GTEx_ge_adipose_visceral	FCRL3	FCRL3.4440.15.2..1	0.215473	TRUE	ENSG00000160856	QTD000121	chr1_157699488_C_T	0.43368	chr1_157699203_C_T	0.317258	4
Kasela_2017_microarray_T-cell_CD8	FCRL3	FCRL3.4440.15.2..1	0.185723	TRUE	ENSG00000160856	QTD000372	chr1_157701026_A_G	0.203807	chr1_157699203_C_T	0.317258	4
Quach_2016_ge_monocyte_LPS	FCRL3	FCRL3.4440.15.2..1	0.175379	TRUE	ENSG00000160856	QTD000414	chr1_157699488_C_T	0.611202	chr1_157699488_C_T	0.279603	2
CEDAR_microarray_T-cell_CD4	FCRL3	FCRL3.4440.15.2..1	0.160905	TRUE	ENSG00000160856	QTD000067	chr1_157700500_C_G	0.236304	chr1_157699203_C_T	0.317258	4
Quach_2016_ge_monocyte_R848	FCRL3	FCRL3.4440.15.2..1	0.137333	TRUE	ENSG00000160856	QTD000424	chr1_157699488_C_T	0.491169	chr1_157699488_C_T	0.279603	1
GTEx_ge_LCL	FCRL3	FCRL3.4440.15.2..1	0.127984	TRUE	ENSG00000160856	QTD000221	chr1_157699488_C_T	0.317338	chr1_157699203_C_T	0.317258	4
Fairfax_2014_microarray_monocyte_naive	FCRL3	FCRL3.4440.15.2..1	0.127356	TRUE	ENSG00000160856	QTD000081	chr1_157700500_C_G	0.132015	chr1_157699203_C_T	0.317258	4
Kasela_2017_microarray_T-cell_CD4	FCRL3	FCRL3.4440.15.2..1	0.103494	TRUE	ENSG00000160856	QTD000371	chr1_157700500_C_G	0.107251	chr1_157699203_C_T	0.317258	4
Schmiedel_2018_ge_CD4_T-cell_anti-CD3-CD28	FGFRL1	IDUA.3169.70.2..1	0.113476	FALSE	ENSG00000127418	QTD000484	chr4_1001247_TGCACCCCTATCACCCAGGCC_T	0.173171	chr4_1001247_TGCACCCCTATCACCCAGGCC_T	0.36449	8
BLUEPRINT_PE_ge_T-cell	FGFRL1	IDUA.3169.70.2..1	0.100081	FALSE	ENSG00000127418	QTD000031	chr4_1020278_G_A	0.140246	chr4_1001247_TGCACCCCTATCACCCAGGCC_T	0.36449	8
Quach_2016_ge_monocyte_IAV	FHDC1	ARFIP1.13488.3.3..1	0.730559	FALSE	ENSG00000137460	QTD000429	chr4_152779978_C_T	0.838377	chr4_152779978_C_T	0.844671	2
BLUEPRINT_SE_ge_neutrophil	FHDC1	ARFIP1.13488.3.3..1	0.584524	FALSE	ENSG00000137460	QTD000026	chr4_152779978_C_T	0.687705	chr4_152779978_C_T	0.844671	2
Quach_2016_ge_monocyte_R848	FHDC1	ARFIP1.13488.3.3..1	0.387788	FALSE	ENSG00000137460	QTD000424	chr4_152779350_G_A	0.561785	chr4_152779978_C_T	0.844671	2
Lepik_2017_ge_blood	FHDC1	ARFIP1.13488.3.3..1	0.195484	FALSE	ENSG00000137460	QTD000373	chr4_152779978_C_T	0.211002	chr4_152779978_C_T	0.844671	2
FUSION_ge_adipose_naive	FKBP7	FKBP7.9288.7.3..1	0.117289	TRUE	ENSG00000079150	QTD000090	chr2_178468723_T_C	0.481865	chr2_178468723_T_C	0.173288	2
FUSION_ge_muscle_naive	FKBP7	FKBP7.9288.7.3..1	0.10669	TRUE	ENSG00000079150	QTD000085	chr2_178468723_T_C	0.439822	chr2_178468723_T_C	0.173288	2
Lepik_2017_ge_blood	FSTL1	FSTL1.13112.179.3..1	0.999479	TRUE	ENSG00000163430	QTD000373	chr3_120450401_C_T	0.999479	chr3_120450401_C_T	1	1
Lepik_2017_ge_blood	FSTL1	FSTL1.9304.27.3..1	0.963183	TRUE	ENSG00000163430	QTD000373	chr3_120450401_C_T	0.999479	chr3_120450401_C_T	0.963685	1
GTEx_ge_thyroid	FSTL4	FSTL4.9350.3.3..1	0.633252	TRUE	ENSG00000053108	QTD000341	chr5_133621615_C_G	0.634449	chr5_133621615_C_G	0.998113	1
GEUVADIS_ge_LCL	FUT10	FUT10.7156.2.3..1	0.303565	TRUE	ENSG00000172728	QTD000110	chr8_33473169_A_C	0.499978	chr8_33473169_A_C	0.303579	2
GTEx_ge_blood	FUT10	FUT10.7156.2.3..1	0.301196	TRUE	ENSG00000172728	QTD000356	chr8_33473169_A_C	0.496076	chr8_33473169_A_C	0.303579	2
Nedelec_2016_ge_macrophage_Listeria	FUT10	FUT10.7156.2.3..1	0.298907	TRUE	ENSG00000172728	QTD000379	chr8_33473169_A_C	0.492306	chr8_33473169_A_C	0.303579	2
Nedelec_2016_ge_macrophage_naive	FUT10	FUT10.7156.2.3..1	0.294697	TRUE	ENSG00000172728	QTD000384	chr8_33473169_A_C	0.485372	chr8_33473169_A_C	0.303579	2
Lepik_2017_ge_blood	FUT10	FUT10.7156.2.3..1	0.293002	TRUE	ENSG00000172728	QTD000373	chr8_33473169_A_C	0.96516	chr8_33473169_A_C	0.303579	1
GTEx_ge_colon_transverse	FUT10	FUT10.7156.2.3..1	0.282532	TRUE	ENSG00000172728	QTD000231	chr8_33473169_A_C	0.449855	chr8_33473169_A_C	0.303579	3
GTEx_ge_lung	FUT10	FUT10.7156.2.3..1	0.276427	TRUE	ENSG00000172728	QTD000271	chr8_33473169_A_C	0.437984	chr8_33473169_A_C	0.303579	3
TwinsUK_ge_LCL	FUT10	FUT10.7156.2.3..1	0.244005	TRUE	ENSG00000172728	QTD000539	chr8_33473169_A_C	0.34038	chr8_33473169_A_C	0.303579	3
GENCORD_ge_LCL	FUT10	FUT10.7156.2.3..1	0.238442	TRUE	ENSG00000172728	QTD000095	chr8_33478688_T_C	0.330974	chr8_33473169_A_C	0.303579	3
GENCORD_ge_T-cell	FUT10	FUT10.7156.2.3..1	0.236653	TRUE	ENSG00000172728	QTD000105	chr8_33473169_A_C	0.326794	chr8_33473169_A_C	0.303579	3
CAP_ge_LCL_naive	FUT10	FUT10.7156.2.3..1	0.210625	TRUE	ENSG00000172728	QTD000056	chr8_33478688_T_C	0.495122	chr8_33473169_A_C	0.303579	3
GTEx_ge_LCL	FUT10	FUT10.7156.2.3..1	0.205331	TRUE	ENSG00000172728	QTD000221	chr8_33473169_A_C	0.296586	chr8_33473169_A_C	0.303579	6
GTEx_ge_esophagus_mucosa	FUT10	FUT10.7156.2.3..1	0.193551	TRUE	ENSG00000172728	QTD000241	chr8_33473169_A_C	0.306221	chr8_33473169_A_C	0.303579	8
Alasoo_2018_ge_macrophage_naive	FUT10	FUT10.7156.2.3..1	0.156935	TRUE	ENSG00000172728	QTD000001	chr8_33473169_A_C	0.247456	chr8_33473169_A_C	0.303579	10
Alasoo_2018_ge_macrophage_IFNg	FUT10	FUT10.7156.2.3..1	0.154875	TRUE	ENSG00000172728	QTD000006	chr8_33473169_A_C	0.25273	chr8_33473169_A_C	0.303579	10
CAP_ge_LCL_statin	FUT10	FUT10.7156.2.3..1	0.134037	TRUE	ENSG00000172728	QTD000061	chr8_33478688_T_C	0.883221	chr8_33473169_A_C	0.303579	3
Schmiedel_2018_ge_Tfh_memory	FUT10	FUT10.7156.2.3..1	0.117948	TRUE	ENSG00000172728	QTD000439	chr8_33473169_A_C	0.146654	chr8_33473169_A_C	0.303579	9
Schmiedel_2018_ge_monocyte_naive	FUT10	FUT10.7156.2.3..1	0.116796	TRUE	ENSG00000172728	QTD000504	chr8_33473169_A_C	0.137064	chr8_33473169_A_C	0.303579	9
Walker_2019_ge_Neocortex	FUT10	FUT10.7156.2.3..1	0.110748	TRUE	ENSG00000172728	QTD000579	chr8_33473169_A_C	0.167092	chr8_33473169_A_C	0.303579	3
Schmiedel_2018_ge_monocyte_CD16_naive	FUT10	FUT10.7156.2.3..1	0.109503	TRUE	ENSG00000172728	QTD000499	chr8_33473169_A_C	0.123354	chr8_33473169_A_C	0.303579	9
Schmiedel_2018_ge_Treg_memory	FUT10	FUT10.7156.2.3..1	0.107969	TRUE	ENSG00000172728	QTD000464	chr8_33473169_A_C	0.123071	chr8_33473169_A_C	0.303579	9
Schmiedel_2018_ge_Th17_memory	FUT10	FUT10.7156.2.3..1	0.102748	TRUE	ENSG00000172728	QTD000444	chr8_33473169_A_C	0.116909	chr8_33473169_A_C	0.303579	9
GTEx_ge_blood	GDPD3	MAPK3.2855.49.2..1	0.195177	FALSE	ENSG00000102886	QTD000356	chr16_30130664_T_C	0.326101	chr16_30123335_T_C	0.418251	6
HipSci_ge_iPSC	GFRA2	GFRA2.2515.14.3..1	0.221802	TRUE	ENSG00000168546	QTD000361	chr8_21693256_A_C	0.223044	chr8_21693256_A_C	0.99443	1
GTEx_ge_esophagus_muscularis	GFRA2	GFRA2.2515.14.3..1	0.141655	TRUE	ENSG00000168546	QTD000246	chr8_21616538_C_T	0.698156	chr8_21617124_G_A	0.198017	3
GTEx_ge_esophagus_gej	GFRA2	GFRA2.2515.14.3..1	0.128238	TRUE	ENSG00000168546	QTD000236	chr8_21616538_C_T	0.580399	chr8_21617124_G_A	0.198017	7
GTEx_ge_esophagus_mucosa	GFRA2	GFRA2.2515.14.3..1	0.123382	TRUE	ENSG00000168546	QTD000241	chr8_21616538_C_T	0.353549	chr8_21617124_G_A	0.198017	6
GTEx_ge_thyroid	GFRA2	GFRA2.2515.14.3..1	0.121749	TRUE	ENSG00000168546	QTD000341	chr8_21693256_A_C	0.122431	chr8_21693256_A_C	0.99443	1
iPSCORE_ge_iPSC	GFRA2	GFRA2.2515.14.3..1	0.109471	TRUE	ENSG00000168546	QTD000366	chr8_21693256_A_C	0.110085	chr8_21693256_A_C	0.99443	1
GTEx_ge_colon_transverse	GFRA2	GFRA2.2515.14.3..1	0.102565	TRUE	ENSG00000168546	QTD000231	chr8_21619239_C_T	0.252878	chr8_21617124_G_A	0.198017	7
BLUEPRINT_SE_ge_neutrophil	GGCX	GNLY.3195.50.2..1	0.224065	FALSE	ENSG00000115486	QTD000026	chr2_85708059_A_G	0.326798	chr2_85708159_C_T	0.32276	4
Nedelec_2016_ge_macrophage_naive	GLTPD2	CXCL16.2436.49.4..1	0.83249	FALSE	ENSG00000182327	QTD000384	chr17_4769728_A_G	1	chr17_4769728_A_G	0.832491	1
GTEx_ge_nerve_tibial	GNLY	GNLY.3195.50.2..1	0.275694	TRUE	ENSG00000115523	QTD000286	chr2_85708159_C_T	0.289376	chr2_85708159_C_T	0.32276	4
Lepik_2017_ge_blood	GNLY	GNLY.3195.50.2..1	0.273844	TRUE	ENSG00000115523	QTD000373	chr2_85708159_C_T	0.282728	chr2_85708159_C_T	0.32276	4
GTEx_ge_prostate	GNLY	GNLY.3195.50.2..1	0.26905	TRUE	ENSG00000115523	QTD000306	chr2_85707376_C_A	0.656922	chr2_85708159_C_T	0.32276	4
GTEx_ge_esophagus_muscularis	GNLY	GNLY.3195.50.2..1	0.268652	TRUE	ENSG00000115523	QTD000246	chr2_85708159_C_T	0.276642	chr2_85708159_C_T	0.32276	4
GTEx_ge_spleen	GNLY	GNLY.3195.50.2..1	0.264248	TRUE	ENSG00000115523	QTD000326	chr2_85707376_C_A	0.440608	chr2_85708159_C_T	0.32276	4
GTEx_ge_artery_aorta	GNLY	GNLY.3195.50.2..1	0.252436	TRUE	ENSG00000115523	QTD000131	chr2_85708159_C_T	0.280401	chr2_85708159_C_T	0.32276	4
GTEx_ge_artery_coronary	GNLY	GNLY.3195.50.2..1	0.231505	TRUE	ENSG00000115523	QTD000136	chr2_85708159_C_T	0.232319	chr2_85708159_C_T	0.32276	4
GTEx_ge_skin_not_sun_exposed	GNLY	GNLY.3195.50.2..1	0.213968	TRUE	ENSG00000115523	QTD000311	chr2_85708159_C_T	0.216527	chr2_85708159_C_T	0.32276	4
GTEx_ge_pituitary	GNLY	GNLY.3195.50.2..1	0.211784	TRUE	ENSG00000115523	QTD000301	chr2_85708159_C_T	0.212528	chr2_85708159_C_T	0.32276	4
GTEx_ge_colon_sigmoid	GNLY	GNLY.3195.50.2..1	0.205568	TRUE	ENSG00000115523	QTD000226	chr2_85708159_C_T	0.207474	chr2_85708159_C_T	0.32276	4
GTEx_ge_blood	GNLY	GNLY.3195.50.2..1	0.198671	TRUE	ENSG00000115523	QTD000356	chr2_85705880_C_T	0.428979	chr2_85708159_C_T	0.32276	4
GTEx_ge_adrenal_gland	GNLY	GNLY.3195.50.2..1	0.192367	TRUE	ENSG00000115523	QTD000126	chr2_85708159_C_T	0.197081	chr2_85708159_C_T	0.32276	4
GTEx_ge_thyroid	GNLY	GNLY.3195.50.2..1	0.188006	TRUE	ENSG00000115523	QTD000341	chr2_85705880_C_T	0.388265	chr2_85708159_C_T	0.32276	4
GTEx_ge_adipose_subcutaneous	GNLY	GNLY.3195.50.2..1	0.186792	TRUE	ENSG00000115523	QTD000116	chr2_85705880_C_T	0.374948	chr2_85708159_C_T	0.32276	4
GTEx_ge_pancreas	GNLY	GNLY.3195.50.2..1	0.186197	TRUE	ENSG00000115523	QTD000296	chr2_85707376_C_A	0.25106	chr2_85708159_C_T	0.32276	4
GTEx_ge_adipose_visceral	GNLY	GNLY.3195.50.2..1	0.184929	TRUE	ENSG00000115523	QTD000121	chr2_85705880_C_T	0.258358	chr2_85708159_C_T	0.32276	4
BLUEPRINT_SE_ge_neutrophil	GNLY	GNLY.3195.50.2..1	0.177303	TRUE	ENSG00000115523	QTD000026	chr2_85705880_C_T	0.234628	chr2_85708159_C_T	0.32276	4
GTEx_ge_esophagus_gej	GNLY	GNLY.3195.50.2..1	0.172	TRUE	ENSG00000115523	QTD000236	chr2_85708159_C_T	0.173337	chr2_85708159_C_T	0.32276	4
GTEx_ge_lung	GNLY	GNLY.3195.50.2..1	0.168355	TRUE	ENSG00000115523	QTD000271	chr2_85708159_C_T	0.17131	chr2_85708159_C_T	0.32276	4
GTEx_ge_stomach	GNLY	GNLY.3195.50.2..1	0.1653	TRUE	ENSG00000115523	QTD000331	chr2_85705880_C_T	0.34887	chr2_85708159_C_T	0.32276	4
CEDAR_microarray_T-cell_CD8	GNLY	GNLY.3195.50.2..1	0.152492	TRUE	ENSG00000115523	QTD000066	chr2_85708159_C_T	0.16309	chr2_85708159_C_T	0.32276	4
FUSION_ge_adipose_naive	GNLY	GNLY.3195.50.2..1	0.1403	TRUE	ENSG00000115523	QTD000090	chr2_85708059_A_G	0.141888	chr2_85708159_C_T	0.32276	4
BLUEPRINT_SE_ge_monocyte	GNLY	GNLY.3195.50.2..1	0.132423	TRUE	ENSG00000115523	QTD000021	chr2_85708159_C_T	0.150412	chr2_85708159_C_T	0.32276	4
Kasela_2017_microarray_T-cell_CD8	GNLY	GNLY.3195.50.2..1	0.132007	TRUE	ENSG00000115523	QTD000372	chr2_85708059_A_G	0.137023	chr2_85708159_C_T	0.32276	4
GTEx_ge_colon_transverse	GNLY	GNLY.3195.50.2..1	0.126858	TRUE	ENSG00000115523	QTD000231	chr2_85705880_C_T	0.708006	chr2_85708159_C_T	0.32276	4
GTEx_ge_minor_salivary_gland	GNLY	GNLY.3195.50.2..1	0.10844	TRUE	ENSG00000115523	QTD000276	chr2_85705880_C_T	0.32635	chr2_85708159_C_T	0.32276	4
FUSION_ge_muscle_naive	GNLY	GNLY.3195.50.2..1	0.107312	TRUE	ENSG00000115523	QTD000085	chr2_85707376_C_A	0.109721	chr2_85708159_C_T	0.32276	4
Fairfax_2014_microarray_monocyte_naive	GNLY	GNLY.3195.50.2..1	0.106639	TRUE	ENSG00000115523	QTD000081	chr2_85708059_A_G	0.111674	chr2_85708159_C_T	0.32276	4
Fairfax_2012_microarray_B-cell_CD19	GNLY	GNLY.3195.50.2..1	0.101427	TRUE	ENSG00000115523	QTD000080	chr2_85682973_GC_G	0.173409	chr2_85680571_G_A	0.151959	7
Lepik_2017_ge_blood	GNMT	GNMT.14006.36.3..1	0.145865	TRUE	ENSG00000124713	QTD000373	chr6_42972935_A_G	0.260923	chr6_42972935_A_G	0.361211	6
BrainSeq_ge_brain	GNMT	GNMT.14006.36.3..1	0.124351	TRUE	ENSG00000124713	QTD000051	chr6_42972935_A_G	0.179289	chr6_42972935_A_G	0.361211	9
PhLiPS_ge_iPSC	GNMT	GNMT.14006.36.3..1	0.114474	TRUE	ENSG00000124713	QTD000399	chr6_42972935_A_G	0.151849	chr6_42972935_A_G	0.361211	10
GTEx_ge_spleen	GNMT	GNMT.14006.36.3..1	0.110091	TRUE	ENSG00000124713	QTD000326	chr6_42972935_A_G	0.126658	chr6_42972935_A_G	0.361211	9
TwinsUK_ge_skin	GNMT	GNMT.14006.36.3..1	0.108114	TRUE	ENSG00000124713	QTD000544	chr6_42972935_A_G	0.133643	chr6_42972935_A_G	0.361211	10
GTEx_ge_artery_tibial	GNMT	GNMT.14006.36.3..1	0.10521	TRUE	ENSG00000124713	QTD000141	chr6_42972935_A_G	0.159704	chr6_42972935_A_G	0.361211	8
Walker_2019_ge_Neocortex	GNMT	GNMT.14006.36.3..1	0.10271	TRUE	ENSG00000124713	QTD000579	chr6_42972935_A_G	0.115924	chr6_42972935_A_G	0.361211	9
GTEx_ge_esophagus_gej	GNMT	GNMT.14006.36.3..1	0.102573	TRUE	ENSG00000124713	QTD000236	chr6_42963523_C_G	0.139038	chr6_42972935_A_G	0.361211	8
Schmiedel_2018_ge_CD8_T-cell_naive	GNMT	GNMT.14006.36.3..1	0.102455	TRUE	ENSG00000124713	QTD000489	chr6_42972935_A_G	0.111765	chr6_42972935_A_G	0.361211	10
GTEx_ge_brain_nucleus_accumbens	GNMT	GNMT.14006.36.3..1	0.101922	TRUE	ENSG00000124713	QTD000191	chr6_42963523_C_G	0.121433	chr6_42972935_A_G	0.361211	9
GTEx_ge_heart_atrial_appendage	GNMT	GNMT.14006.36.3..1	0.101244	TRUE	ENSG00000124713	QTD000251	chr6_42963523_C_G	0.188954	chr6_42972935_A_G	0.361211	8
GTEx_ge_artery_tibial	GP1BA	GP1BA.4990.87.1..1	0.127287	TRUE	ENSG00000185245	QTD000141	chr17_4937573_G_A	0.319106	chr17_4937573_G_A	0.15251	4
TwinsUK_ge_LCL	GPNMB	GPNMB.8606.39.3..1	0.992076	TRUE	ENSG00000136235	QTD000539	chr7_23273552_T_C	0.992077	chr7_23273552_T_C	0.999999	1
GTEx_ge_muscle	GPNMB	GPNMB.8606.39.3..1	0.935897	TRUE	ENSG00000136235	QTD000281	chr7_23273552_T_C	0.935898	chr7_23273552_T_C	0.999999	1
GEUVADIS_ge_LCL	GPNMB	GPNMB.8606.39.3..1	0.93196	TRUE	ENSG00000136235	QTD000110	chr7_23273552_T_C	0.931961	chr7_23273552_T_C	0.999999	1
FUSION_ge_muscle_naive	GPNMB	GPNMB.8606.39.3..1	0.805047	TRUE	ENSG00000136235	QTD000085	chr7_23273552_T_C	0.805048	chr7_23273552_T_C	0.999999	1
HipSci_ge_iPSC	GPX7	GPX7.8345.27.3..1	0.1009	TRUE	ENSG00000116157	QTD000361	chr1_52616470_CTT_C	0.1009	chr1_52616470_CTT_C	0.999999	1
GTEx_ge_heart_atrial_appendage	GRN	GRN.4992.49.1..1	0.999981	TRUE	ENSG00000030582	QTD000251	chr17_44352876_C_T	0.999981	chr17_44352876_C_T	1	1
GTEx_ge_artery_tibial	GRN	GRN.4992.49.1..1	0.999933	TRUE	ENSG00000030582	QTD000141	chr17_44352876_C_T	0.999933	chr17_44352876_C_T	1	1
GTEx_ge_nerve_tibial	GRN	GRN.4992.49.1..1	0.999399	TRUE	ENSG00000030582	QTD000286	chr17_44352876_C_T	0.999399	chr17_44352876_C_T	1	1
GTEx_ge_esophagus_muscularis	GRN	GRN.4992.49.1..1	0.997928	TRUE	ENSG00000030582	QTD000246	chr17_44352876_C_T	0.997928	chr17_44352876_C_T	1	1
TwinsUK_ge_fat	GRN	GRN.4992.49.1..1	0.969928	TRUE	ENSG00000030582	QTD000534	chr17_44352876_C_T	0.969929	chr17_44352876_C_T	1	1
ROSMAP_ge_brain_naive	GRN	GRN.4992.49.1..1	0.824386	TRUE	ENSG00000030582	QTD000434	chr17_44352876_C_T	0.824386	chr17_44352876_C_T	1	1
BrainSeq_ge_brain	GRN	GRN.4992.49.1..1	0.641737	TRUE	ENSG00000030582	QTD000051	chr17_44352876_C_T	0.641737	chr17_44352876_C_T	1	1
TwinsUK_ge_skin	GRN	GRN.4992.49.1..1	0.574235	TRUE	ENSG00000030582	QTD000544	chr17_44352876_C_T	0.574235	chr17_44352876_C_T	1	1
FUSION_ge_muscle_naive	GSTM1	GSTM1.7239.9.3..1	0.999791	TRUE	ENSG00000134184	QTD000085	chr1_109675302_G_A	1	chr1_109675302_G_A	0.999791	1
GTEx_ge_adipose_subcutaneous	GSTM1	GSTM1.7239.9.3..1	0.999791	TRUE	ENSG00000134184	QTD000116	chr1_109675302_G_A	1	chr1_109675302_G_A	0.999791	1
GTEx_ge_skin_sun_exposed	GSTM1	GSTM1.7239.9.3..1	0.999791	TRUE	ENSG00000134184	QTD000316	chr1_109675302_G_A	1	chr1_109675302_G_A	0.999791	1
GTEx_ge_nerve_tibial	GSTM1	GSTM1.7239.9.3..1	0.999791	TRUE	ENSG00000134184	QTD000286	chr1_109675302_G_A	1	chr1_109675302_G_A	0.999791	1
GTEx_ge_thyroid	GSTM1	GSTM1.7239.9.3..1	0.999791	TRUE	ENSG00000134184	QTD000341	chr1_109675302_G_A	1	chr1_109675302_G_A	0.999791	1
GTEx_ge_muscle	GSTM1	GSTM1.7239.9.3..1	0.999791	TRUE	ENSG00000134184	QTD000281	chr1_109675302_G_A	1	chr1_109675302_G_A	0.999791	1
GTEx_ge_artery_tibial	GSTM1	GSTM1.7239.9.3..1	0.999791	TRUE	ENSG00000134184	QTD000141	chr1_109675302_G_A	1	chr1_109675302_G_A	0.999791	1
GTEx_ge_esophagus_muscularis	GSTM1	GSTM1.7239.9.3..1	0.999791	TRUE	ENSG00000134184	QTD000246	chr1_109675302_G_A	1	chr1_109675302_G_A	0.999791	1
GTEx_ge_lung	GSTM1	GSTM1.7239.9.3..1	0.999791	TRUE	ENSG00000134184	QTD000271	chr1_109675302_G_A	1	chr1_109675302_G_A	0.999791	1
GTEx_ge_blood	GSTM1	GSTM1.7239.9.3..1	0.999791	TRUE	ENSG00000134184	QTD000356	chr1_109675302_G_A	1	chr1_109675302_G_A	0.999791	1
GEUVADIS_ge_LCL	GSTM1	GSTM1.7239.9.3..1	0.999791	TRUE	ENSG00000134184	QTD000110	chr1_109675302_G_A	1	chr1_109675302_G_A	0.999791	1
GTEx_ge_esophagus_gej	GSTM1	GSTM1.7239.9.3..1	0.999791	TRUE	ENSG00000134184	QTD000236	chr1_109675302_G_A	1	chr1_109675302_G_A	0.999791	1
FUSION_ge_adipose_naive	GSTM1	GSTM1.7239.9.3..1	0.999791	TRUE	ENSG00000134184	QTD000090	chr1_109675302_G_A	1	chr1_109675302_G_A	0.999791	1
GTEx_ge_adipose_visceral	GSTM1	GSTM1.7239.9.3..1	0.999791	TRUE	ENSG00000134184	QTD000121	chr1_109675302_G_A	1	chr1_109675302_G_A	0.999791	1
GTEx_ge_artery_coronary	GSTM1	GSTM1.7239.9.3..1	0.999791	TRUE	ENSG00000134184	QTD000136	chr1_109675302_G_A	1	chr1_109675302_G_A	0.999791	1
CommonMind_ge_DLPFC_naive	GSTM1	GSTM1.7239.9.3..1	0.999791	TRUE	ENSG00000134184	QTD000075	chr1_109675302_G_A	1	chr1_109675302_G_A	0.999791	1
GTEx_ge_artery_aorta	GSTM1	GSTM1.7239.9.3..1	0.99979	TRUE	ENSG00000134184	QTD000131	chr1_109675302_G_A	1	chr1_109675302_G_A	0.999791	1
GTEx_ge_heart_left_ventricle	GSTM1	GSTM1.7239.9.3..1	0.99979	TRUE	ENSG00000134184	QTD000256	chr1_109675302_G_A	1	chr1_109675302_G_A	0.999791	1
GTEx_ge_colon_sigmoid	GSTM1	GSTM1.7239.9.3..1	0.99979	TRUE	ENSG00000134184	QTD000226	chr1_109675302_G_A	1	chr1_109675302_G_A	0.999791	1
HipSci_ge_iPSC	GSTM1	GSTM1.7239.9.3..1	0.99979	TRUE	ENSG00000134184	QTD000361	chr1_109675302_G_A	0.999999	chr1_109675302_G_A	0.999791	1
GTEx_ge_heart_atrial_appendage	GSTM1	GSTM1.7239.9.3..1	0.999789	TRUE	ENSG00000134184	QTD000251	chr1_109675302_G_A	0.999999	chr1_109675302_G_A	0.999791	1
GTEx_ge_testis	GSTM1	GSTM1.7239.9.3..1	0.999787	TRUE	ENSG00000134184	QTD000336	chr1_109675302_G_A	0.999997	chr1_109675302_G_A	0.999791	1
GTEx_ge_skin_not_sun_exposed	GSTM1	GSTM1.7239.9.3..1	0.999786	TRUE	ENSG00000134184	QTD000311	chr1_109675302_G_A	0.999995	chr1_109675302_G_A	0.999791	1
GTEx_ge_fibroblast	GSTM1	GSTM1.7239.9.3..1	0.999773	TRUE	ENSG00000134184	QTD000216	chr1_109675302_G_A	0.999982	chr1_109675302_G_A	0.999791	1
GTEx_ge_pancreas	GSTM1	GSTM1.7239.9.3..1	0.999771	TRUE	ENSG00000134184	QTD000296	chr1_109675302_G_A	0.99998	chr1_109675302_G_A	0.999791	1
BLUEPRINT_PE_ge_T-cell	GSTM1	GSTM1.7239.9.3..1	0.99977	TRUE	ENSG00000134184	QTD000031	chr1_109675302_G_A	0.999979	chr1_109675302_G_A	0.999791	1
GTEx_ge_stomach	GSTM1	GSTM1.7239.9.3..1	0.999697	TRUE	ENSG00000134184	QTD000331	chr1_109675302_G_A	0.999907	chr1_109675302_G_A	0.999791	1
GTEx_ge_breast	GSTM1	GSTM1.7239.9.3..1	0.999675	TRUE	ENSG00000134184	QTD000211	chr1_109675302_G_A	0.999884	chr1_109675302_G_A	0.999791	1
GTEx_ge_spleen	GSTM1	GSTM1.7239.9.3..1	0.999525	TRUE	ENSG00000134184	QTD000326	chr1_109675302_G_A	0.999735	chr1_109675302_G_A	0.999791	1
GTEx_ge_colon_transverse	GSTM1	GSTM1.7239.9.3..1	0.999358	TRUE	ENSG00000134184	QTD000231	chr1_109675302_G_A	0.999567	chr1_109675302_G_A	0.999791	1
Fairfax_2014_microarray_monocyte_naive	GSTM1	GSTM1.7239.9.3..1	0.999355	TRUE	ENSG00000134184	QTD000081	chr1_109675302_G_A	0.999564	chr1_109675302_G_A	0.999791	1
Fairfax_2014_microarray_monocyte_IFN24	GSTM1	GSTM1.7239.9.3..1	0.998943	TRUE	ENSG00000134184	QTD000082	chr1_109675302_G_A	0.999152	chr1_109675302_G_A	0.999791	1
Alasoo_2018_ge_macrophage_IFNg+Salmonella	GSTM1	GSTM1.7239.9.3..1	0.998854	TRUE	ENSG00000134184	QTD000016	chr1_109675302_G_A	0.999063	chr1_109675302_G_A	0.999791	1
GTEx_ge_pituitary	GSTM1	GSTM1.7239.9.3..1	0.998734	TRUE	ENSG00000134184	QTD000301	chr1_109675302_G_A	0.998943	chr1_109675302_G_A	0.999791	1
CEDAR_microarray_T-cell_CD8	GSTM1	GSTM1.7239.9.3..1	0.998357	TRUE	ENSG00000134184	QTD000066	chr1_109675302_G_A	0.998566	chr1_109675302_G_A	0.999791	1
GTEx_ge_uterus	GSTM1	GSTM1.7239.9.3..1	0.998342	TRUE	ENSG00000134184	QTD000346	chr1_109675302_G_A	0.998552	chr1_109675302_G_A	0.999791	1
iPSCORE_ge_iPSC	GSTM1	GSTM1.7239.9.3..1	0.997706	TRUE	ENSG00000134184	QTD000366	chr1_109675302_G_A	0.997915	chr1_109675302_G_A	0.999791	1
GTEx_ge_adrenal_gland	GSTM1	GSTM1.7239.9.3..1	0.997692	TRUE	ENSG00000134184	QTD000126	chr1_109675302_G_A	0.997901	chr1_109675302_G_A	0.999791	1
GTEx_ge_brain_cerebellar_hemisphere	GSTM1	GSTM1.7239.9.3..1	0.994071	TRUE	ENSG00000134184	QTD000161	chr1_109675302_G_A	0.994279	chr1_109675302_G_A	0.999791	1
Fairfax_2014_microarray_monocyte_LPS2	GSTM1	GSTM1.7239.9.3..1	0.977736	TRUE	ENSG00000134184	QTD000083	chr1_109675302_G_A	0.977941	chr1_109675302_G_A	0.999791	1
Fairfax_2014_microarray_monocyte_LPS24	GSTM1	GSTM1.7239.9.3..1	0.951232	TRUE	ENSG00000134184	QTD000084	chr1_109675302_G_A	0.951431	chr1_109675302_G_A	0.999791	1
CEDAR_microarray_transverse_colon	GSTM1	GSTM1.7239.9.3..1	0.922677	TRUE	ENSG00000134184	QTD000068	chr1_109675302_G_A	0.92287	chr1_109675302_G_A	0.999791	1
CEDAR_microarray_ileum	GSTM1	GSTM1.7239.9.3..1	0.910055	TRUE	ENSG00000134184	QTD000074	chr1_109675302_G_A	0.910246	chr1_109675302_G_A	0.999791	1
GTEx_ge_brain_nucleus_accumbens	GSTM1	GSTM1.7239.9.3..1	0.812553	TRUE	ENSG00000134184	QTD000191	chr1_109675302_G_A	0.812723	chr1_109675302_G_A	0.999791	1
CEDAR_microarray_B-cell_CD19	GSTM1	GSTM1.7239.9.3..1	0.796317	TRUE	ENSG00000134184	QTD000073	chr1_109675302_G_A	0.796484	chr1_109675302_G_A	0.999791	1
GENCORD_ge_LCL	GSTM1	GSTM1.7239.9.3..1	0.738634	TRUE	ENSG00000134184	QTD000095	chr1_109675302_G_A	0.738789	chr1_109675302_G_A	0.999791	1
GTEx_ge_liver	GSTM1	GSTM1.7239.9.3..1	0.686326	TRUE	ENSG00000134184	QTD000266	chr1_109675302_G_A	0.68647	chr1_109675302_G_A	0.999791	1
GTEx_ge_esophagus_mucosa	GSTM1	GSTM1.7239.9.3..1	0.469176	TRUE	ENSG00000134184	QTD000241	chr1_109711080_C_T	0.832069	chr1_109711080_C_T	0.535992	2
CEDAR_microarray_T-cell_CD4	GSTM1	GSTM1.7239.9.3..1	0.403304	TRUE	ENSG00000134184	QTD000067	chr1_109675302_G_A	0.403388	chr1_109675302_G_A	0.999791	1
GTEx_ge_brain_caudate	GSTM1	GSTM1.7239.9.3..1	0.378736	TRUE	ENSG00000134184	QTD000156	chr1_109675302_G_A	0.378815	chr1_109675302_G_A	0.999791	1
Quach_2016_ge_monocyte_LPS	GSTM1	GSTM1.7239.9.3..1	0.338716	TRUE	ENSG00000134184	QTD000414	chr1_109675302_G_A	0.338787	chr1_109675302_G_A	0.999791	1
Kasela_2017_microarray_T-cell_CD8	GSTM1	GSTM1.7239.9.3..1	0.319477	TRUE	ENSG00000134184	QTD000372	chr1_109675302_G_A	0.319544	chr1_109675302_G_A	0.999791	1
Kasela_2017_microarray_T-cell_CD4	GSTM1	GSTM1.7239.9.3..1	0.150176	TRUE	ENSG00000134184	QTD000371	chr1_109675302_G_A	0.150208	chr1_109675302_G_A	0.999791	1
Bossini-Castillo_2019_ge_Treg_naive	GSTM1	GSTM1.7239.9.3..1	0.13223	TRUE	ENSG00000134184	QTD000036	chr1_109672556_A_G	0.162703	chr1_109672556_A_G	0.176957	6
GTEx_ge_brain_cerebellum	GSTM1	GSTM1.7239.9.3..1	0.102763	TRUE	ENSG00000134184	QTD000166	chr1_109675302_G_A	0.102785	chr1_109675302_G_A	0.999791	1
TwinsUK_ge_fat	GSTM2	GSTM1.7239.9.3..1	0.999791	FALSE	ENSG00000213366	QTD000534	chr1_109675302_G_A	1	chr1_109675302_G_A	0.999791	1
BLUEPRINT_SE_ge_neutrophil	GSTM2	GSTM1.7239.9.3..1	0.999777	FALSE	ENSG00000213366	QTD000026	chr1_109675302_G_A	0.999987	chr1_109675302_G_A	0.999791	1
TwinsUK_ge_blood	GSTM2	GSTM1.7239.9.3..1	0.999733	FALSE	ENSG00000213366	QTD000549	chr1_109675302_G_A	0.999943	chr1_109675302_G_A	0.999791	1
BLUEPRINT_SE_ge_monocyte	GSTM2	GSTM1.7239.9.3..1	0.999688	FALSE	ENSG00000213366	QTD000021	chr1_109675302_G_A	0.999898	chr1_109675302_G_A	0.999791	1
GTEx_ge_spleen	GSTM2	GSTM1.7239.9.3..1	0.998684	FALSE	ENSG00000213366	QTD000326	chr1_109675302_G_A	0.998893	chr1_109675302_G_A	0.999791	1
GTEx_ge_muscle	GSTM2	GSTM1.7239.9.3..1	0.998615	FALSE	ENSG00000213366	QTD000281	chr1_109675302_G_A	0.998824	chr1_109675302_G_A	0.999791	1
GTEx_ge_adrenal_gland	GSTM2	GSTM1.7239.9.3..1	0.995768	FALSE	ENSG00000213366	QTD000126	chr1_109675302_G_A	0.995977	chr1_109675302_G_A	0.999791	1
GTEx_ge_blood	GSTM2	GSTM1.7239.9.3..1	0.994755	FALSE	ENSG00000213366	QTD000356	chr1_109675302_G_A	0.994963	chr1_109675302_G_A	0.999791	1
GTEx_ge_lung	GSTM2	GSTM1.7239.9.3..1	0.976182	FALSE	ENSG00000213366	QTD000271	chr1_109675302_G_A	0.976387	chr1_109675302_G_A	0.999791	1
GTEx_ge_adipose_subcutaneous	GSTM2	GSTM1.7239.9.3..1	0.157327	FALSE	ENSG00000213366	QTD000116	chr1_109669912_T_C	0.217839	chr1_109672556_A_G	0.176957	6
Bossini-Castillo_2019_ge_Treg_naive	GSTM2	GSTM1.7239.9.3..1	0.130772	FALSE	ENSG00000213366	QTD000036	chr1_109669912_T_C	0.16267	chr1_109672556_A_G	0.176957	6
GTEx_ge_nerve_tibial	GSTM2	GSTM1.7239.9.3..1	0.126787	FALSE	ENSG00000213366	QTD000286	chr1_109669912_T_C	0.558642	chr1_109672556_A_G	0.176957	5
GTEx_ge_heart_atrial_appendage	GSTM2	GSTM1.7239.9.3..1	0.113978	FALSE	ENSG00000213366	QTD000251	chr1_109669912_T_C	0.458109	chr1_109672556_A_G	0.176957	6
GTEx_ge_adipose_subcutaneous	GSTM3	GSTM1.7239.9.3..1	0.999767	FALSE	ENSG00000134202	QTD000116	chr1_109675302_G_A	0.999976	chr1_109675302_G_A	0.999791	1
GTEx_ge_adrenal_gland	GSTM3	GSTM1.7239.9.3..1	0.999726	FALSE	ENSG00000134202	QTD000126	chr1_109675302_G_A	0.999935	chr1_109675302_G_A	0.999791	1
GTEx_ge_spleen	GSTM3	GSTM1.7239.9.3..1	0.999295	FALSE	ENSG00000134202	QTD000326	chr1_109675302_G_A	0.999505	chr1_109675302_G_A	0.999791	1
FUSION_ge_muscle_naive	GSTM3	GSTM1.7239.9.3..1	0.998471	FALSE	ENSG00000134202	QTD000085	chr1_109675302_G_A	0.998681	chr1_109675302_G_A	0.999791	1
GTEx_ge_uterus	GSTM3	GSTM1.7239.9.3..1	0.998298	FALSE	ENSG00000134202	QTD000346	chr1_109675302_G_A	0.998507	chr1_109675302_G_A	0.999791	1
GTEx_ge_nerve_tibial	GSTM3	GSTM1.7239.9.3..1	0.996394	FALSE	ENSG00000134202	QTD000286	chr1_109675302_G_A	0.996603	chr1_109675302_G_A	0.999791	1
GTEx_ge_skin_sun_exposed	GSTM3	GSTM1.7239.9.3..1	0.996207	FALSE	ENSG00000134202	QTD000316	chr1_109675302_G_A	0.996415	chr1_109675302_G_A	0.999791	1
Lepik_2017_ge_blood	GSTM3	GSTM1.7239.9.3..1	0.150173	FALSE	ENSG00000134202	QTD000373	chr1_109674419_C_G	0.435221	chr1_109672556_A_G	0.176957	6
CEDAR_microarray_transverse_colon	GSTM4	GSTM1.7239.9.3..1	0.999791	FALSE	ENSG00000168765	QTD000068	chr1_109675302_G_A	1	chr1_109675302_G_A	0.999791	1
GTEx_ge_lung	GSTM4	GSTM1.7239.9.3..1	0.999791	FALSE	ENSG00000168765	QTD000271	chr1_109675302_G_A	1	chr1_109675302_G_A	0.999791	1
GTEx_ge_nerve_tibial	GSTM4	GSTM1.7239.9.3..1	0.999783	FALSE	ENSG00000168765	QTD000286	chr1_109675302_G_A	0.999992	chr1_109675302_G_A	0.999791	1
GTEx_ge_adipose_subcutaneous	GSTM4	GSTM1.7239.9.3..1	0.999772	FALSE	ENSG00000168765	QTD000116	chr1_109675302_G_A	0.999982	chr1_109675302_G_A	0.999791	1
Fairfax_2014_microarray_monocyte_LPS24	GSTM4	GSTM1.7239.9.3..1	0.999772	FALSE	ENSG00000168765	QTD000084	chr1_109675302_G_A	0.999981	chr1_109675302_G_A	0.999791	1
CEDAR_microarray_T-cell_CD8	GSTM4	GSTM1.7239.9.3..1	0.999767	FALSE	ENSG00000168765	QTD000066	chr1_109675302_G_A	0.999977	chr1_109675302_G_A	0.999791	1
Fairfax_2014_microarray_monocyte_naive	GSTM4	GSTM1.7239.9.3..1	0.999767	FALSE	ENSG00000168765	QTD000081	chr1_109675302_G_A	0.999976	chr1_109675302_G_A	0.999791	1
Gilchrist_2021_microarray_NK-cell_naive	GSTM4	GSTM1.7239.9.3..1	0.999765	FALSE	ENSG00000168765	QTD000115	chr1_109675302_G_A	0.999974	chr1_109675302_G_A	0.999791	1
GTEx_ge_adrenal_gland	GSTM4	GSTM1.7239.9.3..1	0.999744	FALSE	ENSG00000168765	QTD000126	chr1_109675302_G_A	0.999953	chr1_109675302_G_A	0.999791	1
Kasela_2017_microarray_T-cell_CD4	GSTM4	GSTM1.7239.9.3..1	0.999725	FALSE	ENSG00000168765	QTD000371	chr1_109675302_G_A	0.999935	chr1_109675302_G_A	0.999791	1
TwinsUK_ge_fat	GSTM4	GSTM1.7239.9.3..1	0.999648	FALSE	ENSG00000168765	QTD000534	chr1_109675302_G_A	0.999858	chr1_109675302_G_A	0.999791	1
TwinsUK_ge_blood	GSTM4	GSTM1.7239.9.3..1	0.999624	FALSE	ENSG00000168765	QTD000549	chr1_109675302_G_A	0.999834	chr1_109675302_G_A	0.999791	1
GTEx_ge_blood	GSTM4	GSTM1.7239.9.3..1	0.999086	FALSE	ENSG00000168765	QTD000356	chr1_109675302_G_A	0.999295	chr1_109675302_G_A	0.999791	1
CEDAR_microarray_neutrophil_CD15	GSTM4	GSTM1.7239.9.3..1	0.998845	FALSE	ENSG00000168765	QTD000070	chr1_109675302_G_A	0.999054	chr1_109675302_G_A	0.999791	1
GTEx_ge_spleen	GSTM4	GSTM1.7239.9.3..1	0.997551	FALSE	ENSG00000168765	QTD000326	chr1_109675302_G_A	0.99776	chr1_109675302_G_A	0.999791	1
Fairfax_2014_microarray_monocyte_LPS2	GSTM4	GSTM1.7239.9.3..1	0.995375	FALSE	ENSG00000168765	QTD000083	chr1_109675302_G_A	0.995583	chr1_109675302_G_A	0.999791	1
CEDAR_microarray_rectum	GSTM4	GSTM1.7239.9.3..1	0.995344	FALSE	ENSG00000168765	QTD000072	chr1_109675302_G_A	0.995552	chr1_109675302_G_A	0.999791	1
GTEx_ge_fibroblast	GSTM4	GSTM1.7239.9.3..1	0.992891	FALSE	ENSG00000168765	QTD000216	chr1_109675302_G_A	0.993099	chr1_109675302_G_A	0.999791	1
Fairfax_2014_microarray_monocyte_IFN24	GSTM4	GSTM1.7239.9.3..1	0.992797	FALSE	ENSG00000168765	QTD000082	chr1_109675302_G_A	0.993005	chr1_109675302_G_A	0.999791	1
CEDAR_microarray_monocyte_CD14	GSTM4	GSTM1.7239.9.3..1	0.989113	FALSE	ENSG00000168765	QTD000069	chr1_109675302_G_A	0.98932	chr1_109675302_G_A	0.999791	1
GTEx_ge_artery_aorta	GSTM4	GSTM1.7239.9.3..1	0.982961	FALSE	ENSG00000168765	QTD000131	chr1_109675302_G_A	0.983167	chr1_109675302_G_A	0.999791	1
Kasela_2017_microarray_T-cell_CD8	GSTM4	GSTM1.7239.9.3..1	0.966998	FALSE	ENSG00000168765	QTD000372	chr1_109675302_G_A	0.9672	chr1_109675302_G_A	0.999791	1
CEDAR_microarray_ileum	GSTM4	GSTM1.7239.9.3..1	0.966181	FALSE	ENSG00000168765	QTD000074	chr1_109675302_G_A	0.966384	chr1_109675302_G_A	0.999791	1
Naranbhai_2015_microarray_neutrophil_CD16	GSTM4	GSTM1.7239.9.3..1	0.957884	FALSE	ENSG00000168765	QTD000378	chr1_109675302_G_A	0.958084	chr1_109675302_G_A	0.999791	1
CEDAR_microarray_T-cell_CD4	GSTM4	GSTM1.7239.9.3..1	0.956702	FALSE	ENSG00000168765	QTD000067	chr1_109675302_G_A	0.956902	chr1_109675302_G_A	0.999791	1
CEDAR_microarray_B-cell_CD19	GSTM4	GSTM1.7239.9.3..1	0.92321	FALSE	ENSG00000168765	QTD000073	chr1_109675302_G_A	0.923403	chr1_109675302_G_A	0.999791	1
CEDAR_microarray_platelet	GSTM4	GSTM1.7239.9.3..1	0.162201	FALSE	ENSG00000168765	QTD000071	chr1_109672556_A_G	0.211536	chr1_109672556_A_G	0.176957	6
GTEx_ge_nerve_tibial	GSTM5	GSTM1.7239.9.3..1	0.999329	FALSE	ENSG00000134201	QTD000286	chr1_109675302_G_A	0.999539	chr1_109675302_G_A	0.999791	1
FUSION_ge_adipose_naive	GSTM5	GSTM1.7239.9.3..1	0.532733	FALSE	ENSG00000134201	QTD000090	chr1_109675302_G_A	0.532844	chr1_109675302_G_A	0.999791	1
GTEx_ge_esophagus_muscularis	GSTO1	GSTO1.12436.84.3..1	0.28303	TRUE	ENSG00000148834	QTD000246	chr10_104260640_A_C	0.546378	chr10_104268399_G_T	0.456662	3
GTEx_ge_small_intestine	GSTO1	GSTO1.12436.84.3..1	0.153712	TRUE	ENSG00000148834	QTD000321	chr10_104260640_A_C	0.194828	chr10_104268399_G_T	0.456662	3
GTEx_ge_artery_coronary	GSTO2	GSTO1.12436.84.3..1	0.21553	FALSE	ENSG00000065621	QTD000136	chr10_104268399_G_T	0.215186	chr10_104268399_G_T	0.456662	3
GTEx_ge_brain_hippocampus	GSTO2	GSTO1.12436.84.3..1	0.205772	FALSE	ENSG00000065621	QTD000181	chr10_104268399_G_T	0.264611	chr10_104268399_G_T	0.456662	3
GTEx_ge_brain_putamen	GSTO2	GSTO1.12436.84.3..1	0.20451	FALSE	ENSG00000065621	QTD000196	chr10_104268399_G_T	0.234641	chr10_104268399_G_T	0.456662	3
GTEx_ge_brain_caudate	GSTO2	GSTO1.12436.84.3..1	0.19381	FALSE	ENSG00000065621	QTD000156	chr10_104268399_G_T	0.237553	chr10_104268399_G_T	0.456662	3
GTEx_ge_brain_spinal_cord	GSTO2	GSTO1.12436.84.3..1	0.14573	FALSE	ENSG00000065621	QTD000201	chr10_104268399_G_T	0.145497	chr10_104268399_G_T	0.456662	3
Fairfax_2014_microarray_monocyte_naive	GSTO2	GSTO1.12436.84.3..1	0.137947	FALSE	ENSG00000065621	QTD000081	chr10_104268399_G_T	0.141244	chr10_104268399_G_T	0.456662	3
Kasela_2017_microarray_T-cell_CD4	GSTP1	GSTP1.4911.49.2..1	0.20819	TRUE	ENSG00000084207	QTD000371	chr11_67585218_A_G	0.20819	chr11_67585218_A_G	1	1
GTEx_ge_colon_transverse	H6PD	H6PD.7161.25.3..1	0.15222	TRUE	ENSG00000049239	QTD000231	chr1_9236420_C_G	0.530966	chr1_9236420_C_G	0.200915	4
Fairfax_2014_microarray_monocyte_LPS2	HACD3	IGDCC4.9793.145.3..1	0.370203	FALSE	ENSG00000074696	QTD000083	chr15_65795906_CA_C	0.401238	chr15_65795906_CA_C	0.922514	6
GTEx_ge_prostate	HBZ	HBZ.6919.3.3..1	0.933243	TRUE	ENSG00000130656	QTD000306	chr16_153255_A_G	0.933243	chr16_153255_A_G	1	1
GTEx_ge_skin_sun_exposed	HBZ	HBZ.6919.3.3..1	0.84601	TRUE	ENSG00000130656	QTD000316	chr16_153255_A_G	0.84601	chr16_153255_A_G	1	1
GTEx_ge_breast	HBZ	HBZ.6919.3.3..1	0.790376	TRUE	ENSG00000130656	QTD000211	chr16_153255_A_G	0.790376	chr16_153255_A_G	1	1
GTEx_ge_skin_not_sun_exposed	HBZ	HBZ.6919.3.3..1	0.340831	TRUE	ENSG00000130656	QTD000311	chr16_153255_A_G	0.340831	chr16_153255_A_G	1	1
GTEx_ge_adipose_subcutaneous	HBZ	HBZ.6919.3.3..1	0.245945	TRUE	ENSG00000130656	QTD000116	chr16_153255_A_G	0.245945	chr16_153255_A_G	1	1
TwinsUK_ge_skin	HBZ	HBZ.6919.3.3..1	0.219567	TRUE	ENSG00000130656	QTD000544	chr16_153255_A_G	0.219567	chr16_153255_A_G	1	1
TwinsUK_ge_blood	HBZ	HBZ.6919.3.3..1	0.127241	TRUE	ENSG00000130656	QTD000549	chr16_153255_A_G	0.127241	chr16_153255_A_G	1	1
FUSION_ge_adipose_naive	HCRTR2	GFRAL.6920.1.3..1	0.130696	FALSE	ENSG00000137252	QTD000090	chr6_55442492_T_G	0.247282	chr6_55451384_A_G	0.328888	3
TwinsUK_ge_fat	HCRTR2	GFRAL.6920.1.3..1	0.102609	FALSE	ENSG00000137252	QTD000534	chr6_55451384_A_G	0.113818	chr6_55451384_A_G	0.328888	3
GTEx_ge_brain_substantia_nigra	HLA-DRB1	HLA.DQA2.7757.5.3..1	0.28895	FALSE	ENSG00000196126	QTD000206	chr6_32622377_T_C	0.288885	chr6_32622377_T_C	0.500113	2
GTEx_ge_colon_transverse	HNRNPAB	HNRNPAB.8894.80.3..1	0.170139	TRUE	ENSG00000197451	QTD000231	chr5_178213863_A_G	0.451001	chr5_178213863_A_G	0.199135	3
CEDAR_microarray_transverse_colon	HNRNPAB	HNRNPAB.8894.80.3..1	0.157088	TRUE	ENSG00000197451	QTD000068	chr5_178213863_A_G	0.557575	chr5_178213863_A_G	0.199135	10
Schmiedel_2018_ge_Tfh_memory	HNRNPM	RETN.3046.31.1..1	0.412836	FALSE	ENSG00000099783	QTD000439	chr19_7671913_A_T	0.415803	chr19_7671913_A_T	0.992864	1
CommonMind_ge_DLPFC_naive	HP	HP.3054.3.2..1	0.336839	TRUE	ENSG00000257017	QTD000075	chr16_72067626_C_G	0.347088	chr16_72067626_C_G	0.970471	1
GTEx_ge_thyroid	HPGDS	HPGDS.12549.33.3..1	0.340577	TRUE	ENSG00000163106	QTD000341	chr4_94346196_A_G	0.342874	chr4_94346196_A_G	0.993301	1
GTEx_ge_artery_aorta	HPGDS	HPGDS.12549.33.3..1	0.288155	TRUE	ENSG00000163106	QTD000131	chr4_94346196_A_G	0.290098	chr4_94346196_A_G	0.993301	1
FUSION_ge_adipose_naive	HPGDS	HPGDS.12549.33.3..1	0.126179	TRUE	ENSG00000163106	QTD000090	chr4_94346196_A_G	0.12703	chr4_94346196_A_G	0.993301	1
GTEx_ge_nerve_tibial	HPGDS	HPGDS.12549.33.3..1	0.113207	TRUE	ENSG00000163106	QTD000286	chr4_94346196_A_G	0.11397	chr4_94346196_A_G	0.993301	1
Braineac2_ge_substantia_nigra	HPR	HP.3054.3.2..1	0.368265	FALSE	ENSG00000261701	QTD000046	chr16_72067626_C_G	0.379471	chr16_72067626_C_G	0.970471	1
GTEx_ge_colon_transverse	HPS4	TPST2.8024.64.3..1	0.172694	FALSE	ENSG00000100099	QTD000231	chr22_26527359_G_A	0.353636	chr22_26523190_A_AAAAC	0.453803	4
GTEx_ge_brain_cerebellum	HPS5	SAA1.4336.2.1..1	0.207926	FALSE	ENSG00000110756	QTD000166	chr11_18269355_T_C	0.329458	chr11_18269359_G_A	0.885626	3
GTEx_ge_muscle	HS6ST1	HS6ST1.5465.32.3..1	0.127903	TRUE	ENSG00000136720	QTD000281	chr2_128326851_C_T	0.511712	chr2_128326851_C_T	0.24856	4
GTEx_ge_esophagus_muscularis	HSD17B13	NUDT9.9482.110.3..1	0.15969	FALSE	ENSG00000170509	QTD000246	chr4_87278943_T_C	0.4576	chr4_87278943_T_C	0.199512	3
GENCORD_ge_T-cell	HSD17B13	NUDT9.9482.110.3..1	0.159222	FALSE	ENSG00000170509	QTD000105	chr4_87275066_C_G	0.167074	chr4_87278869_T_TTTTC	0.201805	6
GTEx_ge_heart_left_ventricle	HSD17B13	NUDT9.9482.110.3..1	0.152462	FALSE	ENSG00000170509	QTD000256	chr4_87278943_T_C	0.342872	chr4_87279782_G_A	0.201316	4
GTEx_ge_heart_atrial_appendage	HSD17B13	NUDT9.9482.110.3..1	0.10343	FALSE	ENSG00000170509	QTD000251	chr4_87275066_C_G	0.521047	chr4_87279782_G_A	0.201316	4
Schmiedel_2018_ge_CD4_T-cell_anti-CD3-CD28	HSP90B1	HSP90B1.6393.63.3..1	0.36395	TRUE	ENSG00000166598	QTD000484	chr12_103930284_GC_G	0.525696	chr12_103930284_GC_G	0.676382	3
Fairfax_2014_microarray_monocyte_naive	HSPA6	FCGR3B.3311.27.1..1	0.159695	FALSE	ENSG00000173110	QTD000081	chr1_161544752_A_C	0.24375	chr1_161538827_A_G	0.37984	4
Fairfax_2012_microarray_B-cell_CD19	HSPA6	FCGR3B.3311.27.1..1	0.137975	FALSE	ENSG00000173110	QTD000080	chr1_161544752_A_C	0.19534	chr1_161538827_A_G	0.37984	4
Fairfax_2014_microarray_monocyte_LPS2	HSPA6	FCGR3B.3311.27.1..1	0.128585	FALSE	ENSG00000173110	QTD000083	chr1_161538827_A_G	0.149333	chr1_161538827_A_G	0.37984	4
GTEx_ge_adipose_subcutaneous	HTATIP2	HTATIP2.10630.5.3..1	0.185475	TRUE	ENSG00000109854	QTD000116	chr11_20364060_G_A	0.999823	chr11_20364060_G_A	0.185508	1
GTEx_ge_fibroblast	HTATIP2	HTATIP2.10630.5.3..1	0.184781	TRUE	ENSG00000109854	QTD000216	chr11_20364060_G_A	0.996082	chr11_20364060_G_A	0.185508	1
TwinsUK_ge_fat	HTATIP2	HTATIP2.10630.5.3..1	0.183017	TRUE	ENSG00000109854	QTD000534	chr11_20364060_G_A	0.986572	chr11_20364060_G_A	0.185508	1
GTEx_ge_esophagus_gej	HTATIP2	HTATIP2.10630.5.3..1	0.17959	TRUE	ENSG00000109854	QTD000236	chr11_20364060_G_A	0.968101	chr11_20364060_G_A	0.185508	1
GTEx_ge_brain_putamen	HTATIP2	HTATIP2.10630.5.3..1	0.178268	TRUE	ENSG00000109854	QTD000196	chr11_20364060_G_A	0.649721	chr11_20362457_A_G	0.200558	4
GTEx_ge_nerve_tibial	HTATIP2	HTATIP2.10630.5.3..1	0.177684	TRUE	ENSG00000109854	QTD000286	chr11_20364060_G_A	0.854401	chr11_20364060_G_A	0.185508	2
GTEx_ge_esophagus_muscularis	HTATIP2	HTATIP2.10630.5.3..1	0.176945	TRUE	ENSG00000109854	QTD000246	chr11_20364060_G_A	0.83317	chr11_20364060_G_A	0.185508	2
GTEx_ge_colon_sigmoid	HTATIP2	HTATIP2.10630.5.3..1	0.17564	TRUE	ENSG00000109854	QTD000226	chr11_20364060_G_A	0.862542	chr11_20364060_G_A	0.185508	2
GTEx_ge_adipose_visceral	HTATIP2	HTATIP2.10630.5.3..1	0.174689	TRUE	ENSG00000109854	QTD000121	chr11_20364060_G_A	0.795506	chr11_20364060_G_A	0.185508	2
GTEx_ge_brain_anterior_cingulate_cortex	HTATIP2	HTATIP2.10630.5.3..1	0.170976	TRUE	ENSG00000109854	QTD000151	chr11_20364060_G_A	0.444158	chr11_20362457_A_G	0.200558	4
GTEx_ge_artery_tibial	HTATIP2	HTATIP2.10630.5.3..1	0.170616	TRUE	ENSG00000109854	QTD000141	chr11_20364060_G_A	0.713295	chr11_20364060_G_A	0.185508	2
GENCORD_ge_fibroblast	HTATIP2	HTATIP2.10630.5.3..1	0.170448	TRUE	ENSG00000109854	QTD000100	chr11_20364060_G_A	0.340371	chr11_20362457_A_G	0.200558	5
GTEx_ge_uterus	HTATIP2	HTATIP2.10630.5.3..1	0.170434	TRUE	ENSG00000109854	QTD000346	chr11_20364060_G_A	0.761583	chr11_20364060_G_A	0.185508	2
GTEx_ge_artery_aorta	HTATIP2	HTATIP2.10630.5.3..1	0.170426	TRUE	ENSG00000109854	QTD000131	chr11_20364060_G_A	0.724918	chr11_20364060_G_A	0.185508	2
Quach_2016_ge_monocyte_R848	HTATIP2	HTATIP2.10630.5.3..1	0.169497	TRUE	ENSG00000109854	QTD000424	chr11_20364060_G_A	0.805913	chr11_20362457_A_G	0.200558	4
GTEx_ge_brain_caudate	HTATIP2	HTATIP2.10630.5.3..1	0.168115	TRUE	ENSG00000109854	QTD000156	chr11_20364060_G_A	0.636945	chr11_20362457_A_G	0.200558	3
FUSION_ge_adipose_naive	HTATIP2	HTATIP2.10630.5.3..1	0.166272	TRUE	ENSG00000109854	QTD000090	chr11_20364060_G_A	0.219348	chr11_20362457_A_G	0.200558	5
Quach_2016_ge_monocyte_naive	HTATIP2	HTATIP2.10630.5.3..1	0.165548	TRUE	ENSG00000109854	QTD000409	chr11_20364060_G_A	0.597527	chr11_20364060_G_A	0.185508	2
Fairfax_2014_microarray_monocyte_LPS2	HTATIP2	HTATIP2.10630.5.3..1	0.164945	TRUE	ENSG00000109854	QTD000083	chr11_20364060_G_A	0.459854	chr11_20362457_A_G	0.200558	5
Nedelec_2016_ge_macrophage_Salmonella	HTATIP2	HTATIP2.10630.5.3..1	0.162121	TRUE	ENSG00000109854	QTD000389	chr11_20364060_G_A	0.484173	chr11_20362457_A_G	0.200558	3
GTEx_ge_ovary	HTATIP2	HTATIP2.10630.5.3..1	0.162057	TRUE	ENSG00000109854	QTD000291	chr11_20364060_G_A	0.450788	chr11_20362457_A_G	0.200558	3
FUSION_ge_muscle_naive	HTATIP2	HTATIP2.10630.5.3..1	0.161738	TRUE	ENSG00000109854	QTD000085	chr11_20364060_G_A	0.204346	chr11_20362457_A_G	0.200558	5
Quach_2016_ge_monocyte_IAV	HTATIP2	HTATIP2.10630.5.3..1	0.161306	TRUE	ENSG00000109854	QTD000429	chr11_20364060_G_A	0.527123	chr11_20364060_G_A	0.185508	3
Nedelec_2016_ge_macrophage_Listeria	HTATIP2	HTATIP2.10630.5.3..1	0.161003	TRUE	ENSG00000109854	QTD000379	chr11_20364060_G_A	0.459123	chr11_20362457_A_G	0.200558	4
GTEx_ge_brain_hippocampus	HTATIP2	HTATIP2.10630.5.3..1	0.160613	TRUE	ENSG00000109854	QTD000181	chr11_20364060_G_A	0.425263	chr11_20362457_A_G	0.200558	4
Quach_2016_ge_monocyte_Pam3CSK4	HTATIP2	HTATIP2.10630.5.3..1	0.160227	TRUE	ENSG00000109854	QTD000419	chr11_20364060_G_A	0.596138	chr11_20364060_G_A	0.185508	4
Nedelec_2016_ge_macrophage_naive	HTATIP2	HTATIP2.10630.5.3..1	0.158508	TRUE	ENSG00000109854	QTD000384	chr11_20364060_G_A	0.439312	chr11_20362457_A_G	0.200558	4
GTEx_ge_breast	HTATIP2	HTATIP2.10630.5.3..1	0.158016	TRUE	ENSG00000109854	QTD000211	chr11_20364060_G_A	0.484472	chr11_20362457_A_G	0.200558	3
ROSMAP_ge_brain_naive	HTATIP2	HTATIP2.10630.5.3..1	0.157033	TRUE	ENSG00000109854	QTD000434	chr11_20358417_C_G	0.330824	chr11_20362457_A_G	0.200558	4
GTEx_ge_pancreas	HTATIP2	HTATIP2.10630.5.3..1	0.15552	TRUE	ENSG00000109854	QTD000296	chr11_20358417_C_G	0.459829	chr11_20362457_A_G	0.200558	4
CommonMind_ge_DLPFC_naive	HTATIP2	HTATIP2.10630.5.3..1	0.155222	TRUE	ENSG00000109854	QTD000075	chr11_20363340_C_CGT	0.417085	chr11_20364060_G_A	0.185508	3
Walker_2019_ge_Neocortex	HTATIP2	HTATIP2.10630.5.3..1	0.143671	TRUE	ENSG00000109854	QTD000579	chr11_20358417_C_G	0.46062	chr11_20364060_G_A	0.185508	3
GTEx_ge_brain_cortex	HTATIP2	HTATIP2.10630.5.3..1	0.135893	TRUE	ENSG00000109854	QTD000171	chr11_20358417_C_G	0.431101	chr11_20362457_A_G	0.200558	4
Quach_2016_ge_monocyte_LPS	HTATIP2	HTATIP2.10630.5.3..1	0.125307	TRUE	ENSG00000109854	QTD000414	chr11_20364060_G_A	0.313657	chr11_20364060_G_A	0.185508	3
GTEx_ge_heart_left_ventricle	HTATIP2	HTATIP2.10630.5.3..1	0.124792	TRUE	ENSG00000109854	QTD000256	chr11_20364060_G_A	0.391098	chr11_20364060_G_A	0.185508	2
GTEx_ge_brain_amygdala	HTATIP2	HTATIP2.10630.5.3..1	0.115791	TRUE	ENSG00000109854	QTD000146	chr11_20362457_A_G	0.201317	chr11_20362457_A_G	0.200558	5
GTEx_ge_brain_nucleus_accumbens	HTATIP2	HTATIP2.10630.5.3..1	0.109001	TRUE	ENSG00000109854	QTD000191	chr11_20364060_G_A	0.587579	chr11_20364060_G_A	0.185508	1
GTEx_ge_heart_atrial_appendage	HTATIP2	HTATIP2.10630.5.3..1	0.106953	TRUE	ENSG00000109854	QTD000251	chr11_20358417_C_G	0.359071	chr11_20362457_A_G	0.200558	4
Schmiedel_2018_ge_monocyte_naive	ICAM4	ICAM1.4342.10.3..1	0.412909	FALSE	ENSG00000105371	QTD000504	chr19_10286455_G_A	0.644908	chr19_10286562_C_T	0.605501	2
BLUEPRINT_SE_ge_monocyte	ICAM4	ICAM1.4342.10.3..1	0.332076	FALSE	ENSG00000105371	QTD000021	chr19_10288699_T_G	0.393918	chr19_10286562_C_T	0.605501	3
Schmiedel_2018_ge_monocyte_CD16_naive	ICAM4	ICAM1.4342.10.3..1	0.23698	FALSE	ENSG00000105371	QTD000499	chr19_10288699_T_G	0.518396	chr19_10286562_C_T	0.605501	3
Lepik_2017_ge_blood	ICAM5	ICAM5.5124.62.3..1	0.873454	TRUE	ENSG00000105376	QTD000373	chr19_10289434_G_C	0.880841	chr19_10289434_G_C	0.991613	1
Lepik_2017_ge_blood	ICAM5	ICAM5.8245.27.3..1	0.857913	TRUE	ENSG00000105376	QTD000373	chr19_10289434_G_C	0.880841	chr19_10289434_G_C	0.973969	1
GTEx_ge_lung	ICAM5	ICAM5.5124.62.3..1	0.613765	TRUE	ENSG00000105376	QTD000271	chr19_10289434_G_C	0.618956	chr19_10289434_G_C	0.991613	1
GTEx_ge_lung	ICAM5	ICAM5.8245.27.3..1	0.602845	TRUE	ENSG00000105376	QTD000271	chr19_10289434_G_C	0.618956	chr19_10289434_G_C	0.973969	1
BLUEPRINT_SE_ge_monocyte	ICAM5	ICAM5.5124.62.3..1	0.492716	TRUE	ENSG00000105376	QTD000021	chr19_10289434_G_C	0.496883	chr19_10289434_G_C	0.991613	1
BLUEPRINT_SE_ge_monocyte	ICAM5	ICAM5.8245.27.3..1	0.483949	TRUE	ENSG00000105376	QTD000021	chr19_10289434_G_C	0.496883	chr19_10289434_G_C	0.973969	1
GTEx_ge_thyroid	ICOSLG	ICOSLG.9303.9.3..1	0.671179	TRUE	ENSG00000160223	QTD000341	chr21_44191085_G_A	0.990397	chr21_44191085_G_A	0.677687	1
GTEx_ge_adipose_visceral	ICOSLG	ICOSLG.9303.9.3..1	0.650679	TRUE	ENSG00000160223	QTD000121	chr21_44191085_G_A	0.960147	chr21_44191085_G_A	0.677687	1
GTEx_ge_artery_aorta	IDUA	IDUA.3169.70.2..1	0.996209	TRUE	ENSG00000127415	QTD000131	chr4_945299_C_T	0.996209	chr4_945299_C_T	0.999999	1
GTEx_ge_esophagus_muscularis	IDUA	IDUA.3169.70.2..1	0.97815	TRUE	ENSG00000127415	QTD000246	chr4_945299_C_T	0.978151	chr4_945299_C_T	0.999999	1
Quach_2016_ge_monocyte_Pam3CSK4	IDUA	IDUA.3169.70.2..1	0.391176	TRUE	ENSG00000127415	QTD000419	chr4_989272_T_C	0.541748	chr4_991939_A_G	0.592413	3
Quach_2016_ge_monocyte_naive	IDUA	IDUA.3169.70.2..1	0.333455	TRUE	ENSG00000127415	QTD000409	chr4_991939_A_G	0.370715	chr4_991939_A_G	0.592413	3
GTEx_ge_pancreas	IDUA	IDUA.3169.70.2..1	0.297073	TRUE	ENSG00000127415	QTD000296	chr4_945299_C_T	0.297073	chr4_945299_C_T	0.999999	1
FUSION_ge_muscle_naive	IDUA	IDUA.3169.70.2..1	0.140361	TRUE	ENSG00000127415	QTD000085	chr4_945299_C_T	0.140361	chr4_945299_C_T	0.999999	1
Lepik_2017_ge_blood	IFNAR1	IFNAR1.9183.7.3..1	0.380483	TRUE	ENSG00000142166	QTD000373	chr21_33343393_G_C	0.405104	chr21_33343393_G_C	0.908262	2
Nedelec_2016_ge_macrophage_Listeria	IFNGR1	IL22RA2.9456.34.3..1	0.535387	FALSE	ENSG00000027697	QTD000379	chr6_137219383_A_G	0.643401	chr6_137219383_A_G	0.64284	2
Nedelec_2016_ge_macrophage_Salmonella	IFNGR1	IL22RA2.9456.34.3..1	0.510944	FALSE	ENSG00000027697	QTD000389	chr6_137219383_A_G	0.558115	chr6_137219383_A_G	0.64284	2
Quach_2016_ge_monocyte_LPS	IFNGR1	IL22RA2.9456.34.3..1	0.497053	FALSE	ENSG00000027697	QTD000414	chr6_137219383_A_G	0.52492	chr6_137219383_A_G	0.64284	2
Nedelec_2016_ge_macrophage_Listeria	IFNGR1	IL22RA2.5087.5.3..1	0.493408	FALSE	ENSG00000027697	QTD000379	chr6_137219383_A_G	0.643401	chr6_137219383_A_G	0.535021	2
Quach_2016_ge_monocyte_IAV	IFNGR1	IL22RA2.9456.34.3..1	0.488491	FALSE	ENSG00000027697	QTD000429	chr6_137219383_A_G	0.494852	chr6_137219383_A_G	0.64284	2
Nedelec_2016_ge_macrophage_Salmonella	IFNGR1	IL22RA2.5087.5.3..1	0.484994	FALSE	ENSG00000027697	QTD000389	chr6_137219383_A_G	0.558115	chr6_137219383_A_G	0.535021	2
Quach_2016_ge_monocyte_LPS	IFNGR1	IL22RA2.5087.5.3..1	0.476357	FALSE	ENSG00000027697	QTD000414	chr6_137219383_A_G	0.52492	chr6_137219383_A_G	0.535021	2
Quach_2016_ge_monocyte_IAV	IFNGR1	IL22RA2.5087.5.3..1	0.473459	FALSE	ENSG00000027697	QTD000429	chr6_137219383_A_G	0.494852	chr6_137219383_A_G	0.535021	2
Quach_2016_ge_monocyte_R848	IFNGR1	IL22RA2.9456.34.3..1	0.47333	FALSE	ENSG00000027697	QTD000424	chr6_137219383_A_G	0.501424	chr6_137219383_A_G	0.64284	2
Nedelec_2016_ge_macrophage_naive	IFNGR1	IL22RA2.9456.34.3..1	0.462017	FALSE	ENSG00000027697	QTD000384	chr6_137219233_A_G	0.540899	chr6_137219383_A_G	0.64284	2
Quach_2016_ge_monocyte_Pam3CSK4	IFNGR1	IL22RA2.9456.34.3..1	0.46069	FALSE	ENSG00000027697	QTD000419	chr6_137219383_A_G	0.482007	chr6_137219383_A_G	0.64284	2
Nedelec_2016_ge_macrophage_naive	IFNGR1	IL22RA2.5087.5.3..1	0.458088	FALSE	ENSG00000027697	QTD000384	chr6_137219233_A_G	0.540899	chr6_137219383_A_G	0.535021	2
Quach_2016_ge_monocyte_R848	IFNGR1	IL22RA2.5087.5.3..1	0.45323	FALSE	ENSG00000027697	QTD000424	chr6_137219383_A_G	0.501424	chr6_137219383_A_G	0.535021	2
BLUEPRINT_PE_ge_T-cell	IFNGR1	IL22RA2.9456.34.3..1	0.449494	FALSE	ENSG00000027697	QTD000031	chr6_137219233_A_G	0.470639	chr6_137219383_A_G	0.64284	2
Quach_2016_ge_monocyte_Pam3CSK4	IFNGR1	IL22RA2.5087.5.3..1	0.442648	FALSE	ENSG00000027697	QTD000419	chr6_137219383_A_G	0.482007	chr6_137219383_A_G	0.535021	2
BLUEPRINT_PE_ge_T-cell	IFNGR1	IL22RA2.5087.5.3..1	0.43811	FALSE	ENSG00000027697	QTD000031	chr6_137219233_A_G	0.470639	chr6_137219383_A_G	0.535021	2
Quach_2016_ge_monocyte_naive	IFNGR1	IL22RA2.9456.34.3..1	0.419934	FALSE	ENSG00000027697	QTD000409	chr6_137219383_A_G	0.428074	chr6_137219383_A_G	0.64284	2
Quach_2016_ge_monocyte_naive	IFNGR1	IL22RA2.5087.5.3..1	0.406338	FALSE	ENSG00000027697	QTD000409	chr6_137219383_A_G	0.428074	chr6_137219383_A_G	0.535021	2
FUSION_ge_muscle_naive	IFNGR1	IL22RA2.9456.34.3..1	0.291739	FALSE	ENSG00000027697	QTD000085	chr6_137219233_A_G	0.33519	chr6_137219383_A_G	0.64284	2
FUSION_ge_muscle_naive	IFNGR1	IL22RA2.5087.5.3..1	0.288393	FALSE	ENSG00000027697	QTD000085	chr6_137219233_A_G	0.33519	chr6_137219383_A_G	0.535021	2
GTEx_ge_nerve_tibial	IGDCC4	IGDCC4.9793.145.3..1	0.275204	TRUE	ENSG00000103742	QTD000286	chr15_65740788_C_A	0.275205	chr15_65740788_C_A	0.929136	2
GTEx_ge_artery_tibial	IGDCC4	IGDCC4.9793.145.3..1	0.268012	TRUE	ENSG00000103742	QTD000141	chr15_65740788_C_A	0.268014	chr15_65740788_C_A	0.929136	2
GTEx_ge_colon_sigmoid	IGDCC4	IGDCC4.9793.145.3..1	0.200013	TRUE	ENSG00000103742	QTD000226	chr15_65740788_C_A	0.200014	chr15_65740788_C_A	0.929136	2
GTEx_ge_adipose_subcutaneous	IGDCC4	IGDCC4.9793.145.3..1	0.153986	TRUE	ENSG00000103742	QTD000116	chr15_65740788_C_A	0.153987	chr15_65740788_C_A	0.929136	2
GTEx_ge_esophagus_muscularis	IGDCC4	IGDCC4.9793.145.3..1	0.148966	TRUE	ENSG00000103742	QTD000246	chr15_65740788_C_A	0.148967	chr15_65740788_C_A	0.929136	2
GTEx_ge_fibroblast	IGDCC4	IGDCC4.9793.145.3..1	0.132056	TRUE	ENSG00000103742	QTD000216	chr15_65740788_C_A	0.132056	chr15_65740788_C_A	0.929136	2
GTEx_ge_esophagus_muscularis	IGF2R	IGF2R.3676.15.3..1	0.111801	TRUE	ENSG00000197081	QTD000246	chr6_159974254_ATCTTT_A	0.695137	chr6_159988862_G_T	0.441751	4
GEUVADIS_ge_LCL	IGFLR1	IGFLR1.7244.16.3..1	0.948544	TRUE	ENSG00000126246	QTD000110	chr19_35739273_T_C	1	chr19_35739273_T_C	0.948544	1
GTEx_ge_nerve_tibial	IGFLR1	IGFLR1.7244.16.3..1	0.948544	TRUE	ENSG00000126246	QTD000286	chr19_35739273_T_C	1	chr19_35739273_T_C	0.948544	1
GTEx_ge_skin_not_sun_exposed	IGFLR1	IGFLR1.7244.16.3..1	0.948544	TRUE	ENSG00000126246	QTD000311	chr19_35739273_T_C	1	chr19_35739273_T_C	0.948544	1
GTEx_ge_blood	IGFLR1	IGFLR1.7244.16.3..1	0.948544	TRUE	ENSG00000126246	QTD000356	chr19_35739273_T_C	1	chr19_35739273_T_C	0.948544	1
GTEx_ge_spleen	IGFLR1	IGFLR1.7244.16.3..1	0.948544	TRUE	ENSG00000126246	QTD000326	chr19_35739273_T_C	0.999999	chr19_35739273_T_C	0.948544	1
Nedelec_2016_ge_macrophage_Listeria	IGFLR1	IGFLR1.7244.16.3..1	0.948543	TRUE	ENSG00000126246	QTD000379	chr19_35739273_T_C	0.999998	chr19_35739273_T_C	0.948544	1
GTEx_ge_colon_transverse	IGFLR1	IGFLR1.7244.16.3..1	0.948542	TRUE	ENSG00000126246	QTD000231	chr19_35739273_T_C	0.999998	chr19_35739273_T_C	0.948544	1
GTEx_ge_adipose_visceral	IGFLR1	IGFLR1.7244.16.3..1	0.948542	TRUE	ENSG00000126246	QTD000121	chr19_35739273_T_C	0.999997	chr19_35739273_T_C	0.948544	1
GTEx_ge_lung	IGFLR1	IGFLR1.7244.16.3..1	0.948539	TRUE	ENSG00000126246	QTD000271	chr19_35739273_T_C	0.999995	chr19_35739273_T_C	0.948544	1
GTEx_ge_adipose_subcutaneous	IGFLR1	IGFLR1.7244.16.3..1	0.948538	TRUE	ENSG00000126246	QTD000116	chr19_35739273_T_C	0.999993	chr19_35739273_T_C	0.948544	1
Nedelec_2016_ge_macrophage_naive	IGFLR1	IGFLR1.7244.16.3..1	0.948533	TRUE	ENSG00000126246	QTD000384	chr19_35739273_T_C	0.999988	chr19_35739273_T_C	0.948544	1
GTEx_ge_esophagus_mucosa	IGFLR1	IGFLR1.7244.16.3..1	0.948524	TRUE	ENSG00000126246	QTD000241	chr19_35739273_T_C	0.999978	chr19_35739273_T_C	0.948544	1
GTEx_ge_heart_atrial_appendage	IGFLR1	IGFLR1.7244.16.3..1	0.948523	TRUE	ENSG00000126246	QTD000251	chr19_35739273_T_C	0.999977	chr19_35739273_T_C	0.948544	1
GTEx_ge_skin_sun_exposed	IGFLR1	IGFLR1.7244.16.3..1	0.948522	TRUE	ENSG00000126246	QTD000316	chr19_35739273_T_C	0.999976	chr19_35739273_T_C	0.948544	1
GTEx_ge_colon_sigmoid	IGFLR1	IGFLR1.7244.16.3..1	0.948514	TRUE	ENSG00000126246	QTD000226	chr19_35739273_T_C	0.999968	chr19_35739273_T_C	0.948544	1
GTEx_ge_adrenal_gland	IGFLR1	IGFLR1.7244.16.3..1	0.948495	TRUE	ENSG00000126246	QTD000126	chr19_35739273_T_C	0.999948	chr19_35739273_T_C	0.948544	1
GTEx_ge_thyroid	IGFLR1	IGFLR1.7244.16.3..1	0.948469	TRUE	ENSG00000126246	QTD000341	chr19_35739273_T_C	0.999921	chr19_35739273_T_C	0.948544	1
GTEx_ge_pituitary	IGFLR1	IGFLR1.7244.16.3..1	0.948467	TRUE	ENSG00000126246	QTD000301	chr19_35739273_T_C	0.999919	chr19_35739273_T_C	0.948544	1
Quach_2016_ge_monocyte_naive	IGFLR1	IGFLR1.7244.16.3..1	0.948217	TRUE	ENSG00000126246	QTD000409	chr19_35739273_T_C	0.999655	chr19_35739273_T_C	0.948544	1
GTEx_ge_testis	IGFLR1	IGFLR1.7244.16.3..1	0.948177	TRUE	ENSG00000126246	QTD000336	chr19_35739273_T_C	0.999613	chr19_35739273_T_C	0.948544	1
Quach_2016_ge_monocyte_LPS	IGFLR1	IGFLR1.7244.16.3..1	0.948066	TRUE	ENSG00000126246	QTD000414	chr19_35739273_T_C	0.999496	chr19_35739273_T_C	0.948544	1
GTEx_ge_artery_tibial	IGFLR1	IGFLR1.7244.16.3..1	0.948007	TRUE	ENSG00000126246	QTD000141	chr19_35739273_T_C	0.999434	chr19_35739273_T_C	0.948544	1
GTEx_ge_artery_aorta	IGFLR1	IGFLR1.7244.16.3..1	0.947985	TRUE	ENSG00000126246	QTD000131	chr19_35739273_T_C	0.99941	chr19_35739273_T_C	0.948544	1
GTEx_ge_esophagus_gej	IGFLR1	IGFLR1.7244.16.3..1	0.947558	TRUE	ENSG00000126246	QTD000236	chr19_35739273_T_C	0.99896	chr19_35739273_T_C	0.948544	1
GTEx_ge_heart_left_ventricle	IGFLR1	IGFLR1.7244.16.3..1	0.9465	TRUE	ENSG00000126246	QTD000256	chr19_35739273_T_C	0.997844	chr19_35739273_T_C	0.948544	1
Schmiedel_2018_ge_Treg_naive	IGFLR1	IGFLR1.7244.16.3..1	0.946485	TRUE	ENSG00000126246	QTD000469	chr19_35739273_T_C	0.997828	chr19_35739273_T_C	0.948544	1
GTEx_ge_artery_coronary	IGFLR1	IGFLR1.7244.16.3..1	0.945975	TRUE	ENSG00000126246	QTD000136	chr19_35739273_T_C	0.997291	chr19_35739273_T_C	0.948544	1
GTEx_ge_pancreas	IGFLR1	IGFLR1.7244.16.3..1	0.945705	TRUE	ENSG00000126246	QTD000296	chr19_35739273_T_C	0.997007	chr19_35739273_T_C	0.948544	1
Schmiedel_2018_ge_monocyte_CD16_naive	IGFLR1	IGFLR1.7244.16.3..1	0.944281	TRUE	ENSG00000126246	QTD000499	chr19_35739273_T_C	0.995505	chr19_35739273_T_C	0.948544	1
Schmiedel_2018_ge_CD4_T-cell_naive	IGFLR1	IGFLR1.7244.16.3..1	0.938729	TRUE	ENSG00000126246	QTD000479	chr19_35739273_T_C	0.989652	chr19_35739273_T_C	0.948544	1
GTEx_ge_fibroblast	IGFLR1	IGFLR1.7244.16.3..1	0.933768	TRUE	ENSG00000126246	QTD000216	chr19_35739273_T_C	0.984422	chr19_35739273_T_C	0.948544	1
GTEx_ge_esophagus_muscularis	IGFLR1	IGFLR1.7244.16.3..1	0.927178	TRUE	ENSG00000126246	QTD000246	chr19_35739273_T_C	0.977474	chr19_35739273_T_C	0.948544	1
GTEx_ge_breast	IGFLR1	IGFLR1.7244.16.3..1	0.912449	TRUE	ENSG00000126246	QTD000211	chr19_35739273_T_C	0.961946	chr19_35739273_T_C	0.948544	1
Schmiedel_2018_ge_Th1-17_memory	IGFLR1	IGFLR1.7244.16.3..1	0.907364	TRUE	ENSG00000126246	QTD000459	chr19_35739273_T_C	0.956585	chr19_35739273_T_C	0.948544	1
Nedelec_2016_ge_macrophage_Salmonella	IGFLR1	IGFLR1.7244.16.3..1	0.898955	TRUE	ENSG00000126246	QTD000389	chr19_35739273_T_C	0.94772	chr19_35739273_T_C	0.948544	1
Schmiedel_2018_ge_Th1_memory	IGFLR1	IGFLR1.7244.16.3..1	0.895568	TRUE	ENSG00000126246	QTD000449	chr19_35739273_T_C	0.94415	chr19_35739273_T_C	0.948544	1
Schmiedel_2018_ge_Th2_memory	IGFLR1	IGFLR1.7244.16.3..1	0.78607	TRUE	ENSG00000126246	QTD000454	chr19_35739273_T_C	0.828712	chr19_35739273_T_C	0.948544	1
PhLiPS_ge_iPSC	IGFLR1	IGFLR1.7244.16.3..1	0.76525	TRUE	ENSG00000126246	QTD000399	chr19_35739273_T_C	0.806762	chr19_35739273_T_C	0.948544	1
BrainSeq_ge_brain	IGFLR1	IGFLR1.7244.16.3..1	0.757041	TRUE	ENSG00000126246	QTD000051	chr19_35739273_T_C	0.798108	chr19_35739273_T_C	0.948544	1
iPSCORE_ge_iPSC	IGFLR1	IGFLR1.7244.16.3..1	0.752992	TRUE	ENSG00000126246	QTD000366	chr19_35739273_T_C	0.793839	chr19_35739273_T_C	0.948544	1
GTEx_ge_brain_putamen	IGFLR1	IGFLR1.7244.16.3..1	0.749462	TRUE	ENSG00000126246	QTD000196	chr19_35739273_T_C	0.789629	chr19_35739273_T_C	0.948544	2
GTEx_ge_brain_substantia_nigra	IGFLR1	IGFLR1.7244.16.3..1	0.727565	TRUE	ENSG00000126246	QTD000206	chr19_35739273_T_C	0.766881	chr19_35739273_T_C	0.948544	2
GTEx_ge_brain_nucleus_accumbens	IGFLR1	IGFLR1.7244.16.3..1	0.672194	TRUE	ENSG00000126246	QTD000191	chr19_35739273_T_C	0.707908	chr19_35739273_T_C	0.948544	2
GTEx_ge_liver	IGFLR1	IGFLR1.7244.16.3..1	0.666102	TRUE	ENSG00000126246	QTD000266	chr19_35739273_T_C	0.701768	chr19_35739273_T_C	0.948544	2
GTEx_ge_muscle	IGFLR1	IGFLR1.7244.16.3..1	0.657748	TRUE	ENSG00000126246	QTD000281	chr19_35739273_T_C	0.692538	chr19_35739273_T_C	0.948544	2
BLUEPRINT_SE_ge_monocyte	IGFLR1	IGFLR1.7244.16.3..1	0.604499	TRUE	ENSG00000126246	QTD000021	chr19_35739273_T_C	0.630673	chr19_35739273_T_C	0.948544	2
Schmiedel_2018_ge_Th17_memory	IGFLR1	IGFLR1.7244.16.3..1	0.564506	TRUE	ENSG00000126246	QTD000444	chr19_35739273_T_C	0.595128	chr19_35739273_T_C	0.948544	1
Schmiedel_2018_ge_Treg_memory	IGFLR1	IGFLR1.7244.16.3..1	0.510429	TRUE	ENSG00000126246	QTD000464	chr19_35739273_T_C	0.538119	chr19_35739273_T_C	0.948544	1
GTEx_ge_brain_frontal_cortex	IGFLR1	IGFLR1.7244.16.3..1	0.480291	TRUE	ENSG00000126246	QTD000176	chr19_35739273_T_C	0.505096	chr19_35739273_T_C	0.948544	2
Schmiedel_2018_ge_CD4_T-cell_anti-CD3-CD28	IGFLR1	IGFLR1.7244.16.3..1	0.411926	TRUE	ENSG00000126246	QTD000484	chr19_35739273_T_C	0.434272	chr19_35739273_T_C	0.948544	1
BLUEPRINT_SE_ge_neutrophil	IGFLR1	IGFLR1.7244.16.3..1	0.408467	TRUE	ENSG00000126246	QTD000026	chr19_35741519_C_T	0.422461	chr19_35739273_T_C	0.948544	2
GTEx_ge_stomach	IGFLR1	IGFLR1.7244.16.3..1	0.394502	TRUE	ENSG00000126246	QTD000331	chr19_35739273_T_C	0.414481	chr19_35739273_T_C	0.948544	2
Schmiedel_2018_ge_Tfh_memory	IGFLR1	IGFLR1.7244.16.3..1	0.372351	TRUE	ENSG00000126246	QTD000439	chr19_35739273_T_C	0.39255	chr19_35739273_T_C	0.948544	1
GTEx_ge_LCL	IGFLR1	IGFLR1.7244.16.3..1	0.328397	TRUE	ENSG00000126246	QTD000221	chr19_35739273_T_C	0.344484	chr19_35739273_T_C	0.948544	2
GTEx_ge_brain_amygdala	IGFLR1	IGFLR1.7244.16.3..1	0.321367	TRUE	ENSG00000126246	QTD000146	chr19_35739273_T_C	0.338301	chr19_35739273_T_C	0.948544	2
TwinsUK_ge_skin	IGFLR1	IGFLR1.7244.16.3..1	0.311479	TRUE	ENSG00000126246	QTD000544	chr19_35739273_T_C	0.326821	chr19_35739273_T_C	0.948544	2
CEDAR_microarray_monocyte_CD14	IGFLR1	IGFLR1.7244.16.3..1	0.304424	TRUE	ENSG00000126246	QTD000069	chr19_35739273_T_C	0.31202	chr19_35739273_T_C	0.948544	2
Peng_2018_ge_placenta_naive	IGFLR1	IGFLR1.7244.16.3..1	0.279827	TRUE	ENSG00000126246	QTD000394	chr19_35739273_T_C	0.294898	chr19_35739273_T_C	0.948544	2
Schmiedel_2018_ge_CD8_T-cell_anti-CD3-CD28	IGFLR1	IGFLR1.7244.16.3..1	0.278915	TRUE	ENSG00000126246	QTD000494	chr19_35739273_T_C	0.294045	chr19_35739273_T_C	0.948544	1
CEDAR_microarray_B-cell_CD19	IGFLR1	IGFLR1.7244.16.3..1	0.252837	TRUE	ENSG00000126246	QTD000073	chr19_35739273_T_C	0.259099	chr19_35739273_T_C	0.948544	2
Young_2019_ge_microglia_naive	IGFLR1	IGFLR1.7244.16.3..1	0.218145	TRUE	ENSG00000126246	QTD000559	chr19_35739273_T_C	0.228757	chr19_35739273_T_C	0.948544	2
BLUEPRINT_PE_ge_T-cell	IGFLR1	IGFLR1.7244.16.3..1	0.217435	TRUE	ENSG00000126246	QTD000031	chr19_35741519_C_T	0.332543	chr19_35739273_T_C	0.948544	2
GTEx_ge_brain_hypothalamus	IGFLR1	IGFLR1.7244.16.3..1	0.17947	TRUE	ENSG00000126246	QTD000186	chr19_35739273_T_C	0.187053	chr19_35739273_T_C	0.948544	2
CEDAR_microarray_neutrophil_CD15	IGFLR1	IGFLR1.7244.16.3..1	0.170871	TRUE	ENSG00000126246	QTD000070	chr19_35739273_T_C	0.175103	chr19_35739273_T_C	0.948544	2
Fairfax_2014_microarray_monocyte_naive	IGFLR1	IGFLR1.7244.16.3..1	0.164284	TRUE	ENSG00000126246	QTD000081	chr19_35739273_T_C	0.168415	chr19_35739273_T_C	0.948544	2
Quach_2016_ge_monocyte_IAV	IGFLR1	IGFLR1.7244.16.3..1	0.158744	TRUE	ENSG00000126246	QTD000429	chr19_35739273_T_C	0.166522	chr19_35739273_T_C	0.948544	2
PhLiPS_ge_HLC	IGFLR1	IGFLR1.7244.16.3..1	0.155973	TRUE	ENSG00000126246	QTD000404	chr19_35739273_T_C	0.164434	chr19_35739273_T_C	0.948544	1
Fairfax_2014_microarray_monocyte_IFN24	IGFLR1	IGFLR1.7244.16.3..1	0.15535	TRUE	ENSG00000126246	QTD000082	chr19_35739273_T_C	0.159201	chr19_35739273_T_C	0.948544	2
GTEx_ge_brain_spinal_cord	IGFLR1	IGFLR1.7244.16.3..1	0.143332	TRUE	ENSG00000126246	QTD000201	chr19_35739273_T_C	0.150512	chr19_35739273_T_C	0.948544	2
Kasela_2017_microarray_T-cell_CD4	IGFLR1	IGFLR1.7244.16.3..1	0.140509	TRUE	ENSG00000126246	QTD000371	chr19_35739273_T_C	0.146029	chr19_35739273_T_C	0.948544	2
Lepik_2017_ge_blood	IGFLR1	IGFLR1.7244.16.3..1	0.136315	TRUE	ENSG00000126246	QTD000373	chr19_35739273_T_C	0.143709	chr19_35739273_T_C	0.948544	1
GTEx_ge_brain_cerebellum	IGFLR1	IGFLR1.7244.16.3..1	0.130323	TRUE	ENSG00000126246	QTD000166	chr19_35739273_T_C	0.134939	chr19_35739273_T_C	0.948544	2
GTEx_ge_brain_cortex	IGFLR1	IGFLR1.7244.16.3..1	0.127486	TRUE	ENSG00000126246	QTD000171	chr19_35739273_T_C	0.131903	chr19_35739273_T_C	0.948544	2
Kasela_2017_microarray_T-cell_CD8	IGFLR1	IGFLR1.7244.16.3..1	0.1269	TRUE	ENSG00000126246	QTD000372	chr19_35739273_T_C	0.132186	chr19_35739273_T_C	0.948544	2
GTEx_ge_prostate	IGFLR1	IGFLR1.7244.16.3..1	0.11989	TRUE	ENSG00000126246	QTD000306	chr19_35739273_T_C	0.124543	chr19_35739273_T_C	0.948544	2
GTEx_ge_minor_salivary_gland	IGFLR1	IGFLR1.7244.16.3..1	0.103745	TRUE	ENSG00000126246	QTD000276	chr19_35739273_T_C	0.107323	chr19_35739273_T_C	0.948544	2
GTEx_ge_testis	IGLL1	IGLL1.6485.59.3..1	0.999994	TRUE	ENSG00000128322	QTD000336	chr22_23580365_G_A	1	chr22_23580365_G_A	0.999994	1
GTEx_ge_nerve_tibial	IGSF8	IGSF8.6984.6.3..1	0.122055	TRUE	ENSG00000162729	QTD000286	chr1_160092937_A_G	0.706437	chr1_160092682_C_T	0.124807	4
GTEx_ge_thyroid	IGSF8	IGSF8.6984.6.3..1	0.121518	TRUE	ENSG00000162729	QTD000341	chr1_160092937_A_G	0.527401	chr1_160092682_C_T	0.124807	4
Schmiedel_2018_ge_Th1-17_memory	IGSF8	IGSF8.6984.6.3..1	0.121321	TRUE	ENSG00000162729	QTD000459	chr1_160092682_C_T	0.253865	chr1_160092682_C_T	0.124807	4
Schmiedel_2018_ge_Th1_memory	IGSF8	IGSF8.6984.6.3..1	0.121311	TRUE	ENSG00000162729	QTD000449	chr1_160092682_C_T	0.254783	chr1_160092682_C_T	0.124807	4
Schmiedel_2018_ge_Th17_memory	IGSF8	IGSF8.6984.6.3..1	0.121304	TRUE	ENSG00000162729	QTD000444	chr1_160092144_T_C	0.256404	chr1_160092682_C_T	0.124807	4
Schmiedel_2018_ge_B-cell_naive	IGSF8	IGSF8.6984.6.3..1	0.121276	TRUE	ENSG00000162729	QTD000474	chr1_160092144_T_C	0.251354	chr1_160092682_C_T	0.124807	4
Schmiedel_2018_ge_Treg_naive	IGSF8	IGSF8.6984.6.3..1	0.121267	TRUE	ENSG00000162729	QTD000469	chr1_160092144_T_C	0.263012	chr1_160092682_C_T	0.124807	4
GTEx_ge_esophagus_gej	IGSF8	IGSF8.6984.6.3..1	0.121227	TRUE	ENSG00000162729	QTD000236	chr1_160092937_A_G	0.314494	chr1_160092682_C_T	0.124807	4
Schmiedel_2018_ge_CD8_T-cell_naive	IGSF8	IGSF8.6984.6.3..1	0.121153	TRUE	ENSG00000162729	QTD000489	chr1_160092937_A_G	0.256579	chr1_160092682_C_T	0.124807	4
GTEx_ge_colon_sigmoid	IGSF8	IGSF8.6984.6.3..1	0.121044	TRUE	ENSG00000162729	QTD000226	chr1_160092682_C_T	0.251737	chr1_160092682_C_T	0.124807	4
GTEx_ge_brain_cerebellum	IGSF8	IGSF8.6984.6.3..1	0.12092	TRUE	ENSG00000162729	QTD000166	chr1_160092937_A_G	0.474018	chr1_160092682_C_T	0.124807	4
Schmiedel_2018_ge_CD4_T-cell_naive	IGSF8	IGSF8.6984.6.3..1	0.120882	TRUE	ENSG00000162729	QTD000479	chr1_160092144_T_C	0.261048	chr1_160092682_C_T	0.124807	4
GTEx_ge_esophagus_muscularis	IGSF8	IGSF8.6984.6.3..1	0.120874	TRUE	ENSG00000162729	QTD000246	chr1_160092937_A_G	0.306194	chr1_160092682_C_T	0.124807	4
Schmiedel_2018_ge_Treg_memory	IGSF8	IGSF8.6984.6.3..1	0.120863	TRUE	ENSG00000162729	QTD000464	chr1_160092144_T_C	0.259742	chr1_160092682_C_T	0.124807	4
Schmiedel_2018_ge_Tfh_memory	IGSF8	IGSF8.6984.6.3..1	0.120843	TRUE	ENSG00000162729	QTD000439	chr1_160092144_T_C	0.261534	chr1_160092682_C_T	0.124807	4
Schmiedel_2018_ge_Th2_memory	IGSF8	IGSF8.6984.6.3..1	0.12083	TRUE	ENSG00000162729	QTD000454	chr1_160092144_T_C	0.264965	chr1_160092682_C_T	0.124807	4
GTEx_ge_blood	IGSF8	IGSF8.6984.6.3..1	0.120557	TRUE	ENSG00000162729	QTD000356	chr1_160092682_C_T	0.266922	chr1_160092682_C_T	0.124807	4
GTEx_ge_spleen	IGSF8	IGSF8.6984.6.3..1	0.119608	TRUE	ENSG00000162729	QTD000326	chr1_160092682_C_T	0.289896	chr1_160092682_C_T	0.124807	4
ROSMAP_ge_brain_naive	IGSF8	IGSF8.6984.6.3..1	0.118267	TRUE	ENSG00000162729	QTD000434	chr1_160092937_A_G	0.36371	chr1_160092682_C_T	0.124807	5
Lepik_2017_ge_blood	IGSF8	IGSF8.6984.6.3..1	0.117764	TRUE	ENSG00000162729	QTD000373	chr1_160092682_C_T	0.458325	chr1_160092682_C_T	0.124807	3
TwinsUK_ge_skin	IGSF8	IGSF8.6984.6.3..1	0.11429	TRUE	ENSG00000162729	QTD000544	chr1_160092682_C_T	0.311457	chr1_160092682_C_T	0.124807	5
FUSION_ge_muscle_naive	IGSF8	IGSF8.6984.6.3..1	0.113479	TRUE	ENSG00000162729	QTD000085	chr1_160092682_C_T	0.403649	chr1_160092682_C_T	0.124807	4
BLUEPRINT_PE_ge_T-cell	IGSF8	IGSF8.6984.6.3..1	0.112579	TRUE	ENSG00000162729	QTD000031	chr1_160092682_C_T	0.20567	chr1_160092682_C_T	0.124807	5
Bossini-Castillo_2019_ge_Treg_naive	IGSF8	IGSF8.6984.6.3..1	0.110129	TRUE	ENSG00000162729	QTD000036	chr1_160092682_C_T	0.213779	chr1_160092682_C_T	0.124807	5
TwinsUK_ge_blood	IGSF8	IGSF8.6984.6.3..1	0.10989	TRUE	ENSG00000162729	QTD000549	chr1_160102029_T_C	0.273165	chr1_160092682_C_T	0.124807	5
CEDAR_microarray_monocyte_CD14	IL16	IL16.2774.10.3..1	0.118792	TRUE	ENSG00000172349	QTD000069	chr15_81303185_GT_G	0.320049	chr15_81314893_G_GAA	0.262688	7
CEDAR_microarray_T-cell_CD8	IL16	IL16.2774.10.3..1	0.106545	TRUE	ENSG00000172349	QTD000066	chr15_81308981_A_G	0.999696	chr15_81308981_A_G	0.106578	1
CEDAR_microarray_T-cell_CD4	IL16	IL16.2774.10.3..1	0.105141	TRUE	ENSG00000172349	QTD000067	chr15_81308981_A_G	0.986519	chr15_81308981_A_G	0.106578	1
Gilchrist_2021_microarray_NK-cell_naive	IL16	IL16.2774.10.3..1	0.101511	TRUE	ENSG00000172349	QTD000115	chr15_81308981_A_G	0.952458	chr15_81308981_A_G	0.106578	1
GTEx_ge_thyroid	IL17RA	IL17RA.2992.59.2..1	0.346684	TRUE	ENSG00000177663	QTD000341	chr22_17105693_C_G	0.43907	chr22_17105693_C_G	0.579	3
GTEx_ge_artery_coronary	IL17RA	IL17RA.2992.59.2..1	0.340705	TRUE	ENSG00000177663	QTD000136	chr22_17105693_C_G	0.430861	chr22_17105693_C_G	0.579	3
GTEx_ge_adipose_visceral	IL17RA	IL17RA.2992.59.2..1	0.338401	TRUE	ENSG00000177663	QTD000121	chr22_17105693_C_G	0.427993	chr22_17105693_C_G	0.579	4
GTEx_ge_skin_not_sun_exposed	IL17RA	IL17RA.2992.59.2..1	0.311776	TRUE	ENSG00000177663	QTD000311	chr22_17105693_C_G	0.367784	chr22_17105693_C_G	0.579	3
GTEx_ge_esophagus_muscularis	IL17RA	IL17RA.2992.59.2..1	0.309	TRUE	ENSG00000177663	QTD000246	chr22_17105693_C_G	0.3743	chr22_17105693_C_G	0.579	4
GTEx_ge_blood	IL17RA	IL17RA.2992.59.2..1	0.291351	TRUE	ENSG00000177663	QTD000356	chr22_17105693_C_G	0.318196	chr22_17105693_C_G	0.579	4
GTEx_ge_colon_transverse	IL17RA	IL17RA.2992.59.2..1	0.290134	TRUE	ENSG00000177663	QTD000231	chr22_17105693_C_G	0.327751	chr22_17105693_C_G	0.579	4
GTEx_ge_testis	IL17RA	IL17RA.2992.59.2..1	0.287436	TRUE	ENSG00000177663	QTD000336	chr22_17105693_C_G	0.308486	chr22_17105693_C_G	0.579	4
GTEx_ge_small_intestine	IL17RA	IL17RA.2992.59.2..1	0.282784	TRUE	ENSG00000177663	QTD000321	chr22_17105693_C_G	0.301542	chr22_17105693_C_G	0.579	4
GTEx_ge_ovary	IL17RA	IL17RA.2992.59.2..1	0.282633	TRUE	ENSG00000177663	QTD000291	chr22_17105693_C_G	0.326112	chr22_17105693_C_G	0.579	4
GTEx_ge_esophagus_gej	IL17RA	IL17RA.2992.59.2..1	0.28053	TRUE	ENSG00000177663	QTD000236	chr22_17105693_C_G	0.297734	chr22_17105693_C_G	0.579	4
GTEx_ge_esophagus_mucosa	IL17RA	IL17RA.2992.59.2..1	0.27108	TRUE	ENSG00000177663	QTD000241	chr22_17105719_GT_G	0.325396	chr22_17105693_C_G	0.579	4
GTEx_ge_heart_atrial_appendage	IL17RA	IL17RA.2992.59.2..1	0.264607	TRUE	ENSG00000177663	QTD000251	chr22_17105741_G_A	0.355942	chr22_17105693_C_G	0.579	3
GTEx_ge_skin_sun_exposed	IL17RA	IL17RA.2992.59.2..1	0.261258	TRUE	ENSG00000177663	QTD000316	chr22_17105741_G_A	0.354678	chr22_17105693_C_G	0.579	3
GTEx_ge_adipose_subcutaneous	IL17RA	IL17RA.2992.59.2..1	0.260978	TRUE	ENSG00000177663	QTD000116	chr22_17105741_G_A	0.373196	chr22_17105693_C_G	0.579	3
GTEx_ge_minor_salivary_gland	IL17RA	IL17RA.2992.59.2..1	0.247707	TRUE	ENSG00000177663	QTD000276	chr22_17105719_GT_G	0.259947	chr22_17105693_C_G	0.579	4
GTEx_ge_colon_sigmoid	IL17RA	IL17RA.2992.59.2..1	0.246526	TRUE	ENSG00000177663	QTD000226	chr22_17105719_GT_G	0.259299	chr22_17105693_C_G	0.579	4
GTEx_ge_artery_aorta	IL17RA	IL17RA.2992.59.2..1	0.242271	TRUE	ENSG00000177663	QTD000131	chr22_17105741_G_A	0.391601	chr22_17105693_C_G	0.579	3
GTEx_ge_heart_left_ventricle	IL17RA	IL17RA.2992.59.2..1	0.229869	TRUE	ENSG00000177663	QTD000256	chr22_17105741_G_A	0.39521	chr22_17105693_C_G	0.579	3
Lepik_2017_ge_blood	IL17RA	IL17RA.2992.59.2..1	0.222553	TRUE	ENSG00000177663	QTD000373	chr22_17105825_ATCAC_A	0.577252	chr22_17105693_C_G	0.579	4
GTEx_ge_nerve_tibial	IL17RA	IL17RA.2992.59.2..1	0.222197	TRUE	ENSG00000177663	QTD000286	chr22_17105741_G_A	0.313758	chr22_17105693_C_G	0.579	4
GTEx_ge_prostate	IL17RA	IL17RA.2992.59.2..1	0.219034	TRUE	ENSG00000177663	QTD000306	chr22_17105719_GT_G	0.387515	chr22_17105693_C_G	0.579	4
TwinsUK_ge_fat	IL17RA	IL17RA.2992.59.2..1	0.214196	TRUE	ENSG00000177663	QTD000534	chr22_17105693_C_G	0.227907	chr22_17105693_C_G	0.579	4
GTEx_ge_artery_tibial	IL17RA	IL17RA.2992.59.2..1	0.213216	TRUE	ENSG00000177663	QTD000141	chr22_17105741_G_A	0.40482	chr22_17105693_C_G	0.579	4
Quach_2016_ge_monocyte_IAV	IL17RA	IL17RA.2992.59.2..1	0.212576	TRUE	ENSG00000177663	QTD000429	chr22_17105825_ATCAC_A	0.449359	chr22_17105693_C_G	0.579	4
TwinsUK_ge_skin	IL17RA	IL17RA.2992.59.2..1	0.211812	TRUE	ENSG00000177663	QTD000544	chr22_17105693_C_G	0.219808	chr22_17105693_C_G	0.579	4
GTEx_ge_muscle	IL17RA	IL17RA.2992.59.2..1	0.209178	TRUE	ENSG00000177663	QTD000281	chr22_17105741_G_A	0.366672	chr22_17105693_C_G	0.579	4
Nedelec_2016_ge_macrophage_Salmonella	IL17RA	IL17RA.2992.59.2..1	0.204314	TRUE	ENSG00000177663	QTD000389	chr22_17105719_GT_G	0.230376	chr22_17105693_C_G	0.579	4
TwinsUK_ge_blood	IL17RA	IL17RA.2992.59.2..1	0.204091	TRUE	ENSG00000177663	QTD000549	chr22_17105693_C_G	0.207095	chr22_17105693_C_G	0.579	4
FUSION_ge_muscle_naive	IL17RA	IL17RA.2992.59.2..1	0.201516	TRUE	ENSG00000177663	QTD000085	chr22_17105741_G_A	0.223583	chr22_17105693_C_G	0.579	4
FUSION_ge_adipose_naive	IL17RA	IL17RA.2992.59.2..1	0.200779	TRUE	ENSG00000177663	QTD000090	chr22_17105741_G_A	0.203148	chr22_17105693_C_G	0.579	4
iPSCORE_ge_iPSC	IL17RA	IL17RA.2992.59.2..1	0.198821	TRUE	ENSG00000177663	QTD000366	chr22_17105825_ATCAC_A	0.201528	chr22_17105693_C_G	0.579	4
GENCORD_ge_fibroblast	IL17RA	IL17RA.2992.59.2..1	0.197288	TRUE	ENSG00000177663	QTD000100	chr22_17105825_ATCAC_A	0.209812	chr22_17105693_C_G	0.579	4
GTEx_ge_fibroblast	IL17RA	IL17RA.2992.59.2..1	0.196287	TRUE	ENSG00000177663	QTD000216	chr22_17105741_G_A	0.461795	chr22_17105693_C_G	0.579	3
PISA_ge_pancreatic_islet	IL17RA	IL17RA.2992.59.2..1	0.193758	TRUE	ENSG00000177663	QTD000574	chr22_17105825_ATCAC_A	0.222631	chr22_17105693_C_G	0.579	4
HipSci_ge_iPSC	IL17RA	IL17RA.2992.59.2..1	0.182522	TRUE	ENSG00000177663	QTD000361	chr22_17105825_ATCAC_A	0.232286	chr22_17105693_C_G	0.579	4
GTEx_ge_breast	IL17RA	IL17RA.2992.59.2..1	0.166486	TRUE	ENSG00000177663	QTD000211	chr22_17105719_GT_G	0.653941	chr22_17105693_C_G	0.579	4
GTEx_ge_pancreas	IL17RA	IL17RA.2992.59.2..1	0.165751	TRUE	ENSG00000177663	QTD000296	chr22_17105719_GT_G	0.508917	chr22_17105693_C_G	0.579	4
Peng_2018_ge_placenta_naive	IL17RA	IL17RA.2992.59.2..1	0.162424	TRUE	ENSG00000177663	QTD000394	chr22_17105741_G_A	0.2249	chr22_17105693_C_G	0.579	4
Aygun_2021_ge_Progenitor	IL17RA	IL17RA.2992.59.2..1	0.134016	TRUE	ENSG00000177663	QTD000564	chr22_17105741_G_A	0.454717	chr22_17105741_G_A	0.166491	3
GTEx_ge_small_intestine	IL17RB	IL17RB.5084.154.3..1	0.45302	TRUE	ENSG00000056736	QTD000321	chr3_53843122_G_T	0.485056	chr3_53843122_G_T	0.580132	2
CEDAR_microarray_transverse_colon	IL17RB	IL17RB.5084.154.3..1	0.393173	TRUE	ENSG00000056736	QTD000068	chr3_53842191_A_G	0.722466	chr3_53843122_G_T	0.580132	2
CEDAR_microarray_ileum	IL17RB	IL17RB.5084.154.3..1	0.369876	TRUE	ENSG00000056736	QTD000074	chr3_53842191_A_G	0.634512	chr3_53843122_G_T	0.580132	2
GTEx_ge_nerve_tibial	IL17RB	IL17RB.5084.154.3..1	0.307848	TRUE	ENSG00000056736	QTD000286	chr3_53843122_G_T	0.426249	chr3_53843122_G_T	0.580132	2
CEDAR_microarray_rectum	IL17RB	IL17RB.5084.154.3..1	0.288329	TRUE	ENSG00000056736	QTD000072	chr3_53842191_A_G	0.338617	chr3_53843122_G_T	0.580132	2
GTEx_ge_fibroblast	IL17RC	CRELD1.7628.40.3..1	1	FALSE	ENSG00000163702	QTD000216	chr3_9933702_C_G	1	chr3_9933702_C_G	1	1
GTEx_ge_lung	IL17RC	CRELD1.7628.40.3..1	0.969771	FALSE	ENSG00000163702	QTD000271	chr3_9933702_C_G	0.969771	chr3_9933702_C_G	1	1
GTEx_ge_brain_cerebellum	IL18R1	IL1RL1.4234.8.2..1	0.14027	FALSE	ENSG00000115604	QTD000166	chr2_102305323_T_G	0.1403	chr2_102305323_T_G	0.915872	2
GTEx_ge_brain_putamen	IL18R1	IL1RL1.4234.8.2..1	0.116657	FALSE	ENSG00000115604	QTD000196	chr2_102305323_T_G	0.116682	chr2_102305323_T_G	0.915872	2
GTEx_ge_brain_frontal_cortex	IL18R1	IL1RL1.4234.8.2..1	0.114944	FALSE	ENSG00000115604	QTD000176	chr2_102305323_T_G	0.114969	chr2_102305323_T_G	0.915872	2
PhLiPS_ge_HLC	IL1R2	IL1R2.14133.93.3..1	0.335452	TRUE	ENSG00000115590	QTD000404	chr2_101999692_T_G	0.401274	chr2_101999692_T_G	0.76664	5
PISA_ge_pancreatic_islet	IL1R2	IL1R2.14133.93.3..1	0.161384	TRUE	ENSG00000115590	QTD000574	chr2_101999692_T_G	0.166809	chr2_101999692_T_G	0.76664	6
GTEx_ge_brain_cortex	IL1RL1	IL1RL1.4234.8.2..1	0.140124	TRUE	ENSG00000115602	QTD000171	chr2_102305323_T_G	0.140154	chr2_102305323_T_G	0.915872	2
GTEx_ge_brain_hippocampus	IL1RL1	IL1RL1.4234.8.2..1	0.103926	TRUE	ENSG00000115602	QTD000181	chr2_102305323_T_G	0.103948	chr2_102305323_T_G	0.915872	2
GTEx_ge_brain_nucleus_accumbens	IL1RL2	IL1RL2.2994.71.2..1	0.141975	TRUE	ENSG00000115598	QTD000191	chr2_102220954_G_A	0.15994	chr2_102215251_T_C	0.212024	7
GTEx_ge_adipose_subcutaneous	ISG15	ISG15.14151.4.3..1	0.262074	TRUE	ENSG00000187608	QTD000116	chr1_1014228_G_A	0.312191	chr1_1014228_G_A	0.819318	4
FUSION_ge_adipose_naive	ISG15	ISG15.14151.4.3..1	0.245872	TRUE	ENSG00000187608	QTD000090	chr1_1014228_G_A	0.28886	chr1_1014228_G_A	0.819318	6
FUSION_ge_muscle_naive	ISLR2	ISLR2.13124.20.3..1	0.109665	TRUE	ENSG00000167178	QTD000085	chr15_74317938_A_T	0.177377	chr15_74317938_A_T	0.60302	7
GTEx_ge_esophagus_mucosa	ISLR2	ISLR2.13124.20.3..1	0.103689	TRUE	ENSG00000167178	QTD000241	chr15_74184387_A_G	0.589018	chr15_74184387_A_G	0.156872	14
TwinsUK_ge_fat	ITIH5	ITIH5.8233.2.3..1	0.175418	TRUE	ENSG00000123243	QTD000534	chr10_7656775_G_A	0.188696	chr10_7656775_G_A	0.366522	3
GTEx_ge_skin_sun_exposed	KLK10	KLK8.13708.56.3..1	0.134056	FALSE	ENSG00000129451	QTD000316	chr19_51019035_G_C	0.963412	chr19_51019035_G_C	0.139147	1
GTEx_ge_small_intestine	KLK12	KLK12.3199.54.2..1	0.984703	TRUE	ENSG00000186474	QTD000321	chr19_51031874_A_G	0.984762	chr19_51031874_A_G	0.99994	1
GTEx_ge_testis	KLK14	KLK14.8620.56.3..1	0.827545	TRUE	ENSG00000129437	QTD000336	chr19_51095412_A_G	0.914894	chr19_51095412_A_G	0.898993	2
GTEx_ge_artery_tibial	KLK5	KLK7.3378.49.2..1	0.243169	FALSE	ENSG00000167754	QTD000141	chr19_50974744_C_CT	0.973846	chr19_50974744_C_CT	0.2497	1
GTEx_ge_lung	KLK5	KLK7.3378.49.2..1	0.190577	FALSE	ENSG00000167754	QTD000271	chr19_50968392_T_C	0.365845	chr19_50968392_T_C	0.237827	4
GTEx_ge_lung	KLK7	KLK7.3378.49.2..1	0.24569	TRUE	ENSG00000169035	QTD000271	chr19_50974744_C_CT	0.98394	chr19_50974744_C_CT	0.2497	1
GTEx_ge_artery_tibial	KLK7	KLK7.3378.49.2..1	0.21942	TRUE	ENSG00000169035	QTD000141	chr19_50974744_C_CT	0.556454	chr19_50974744_C_CT	0.2497	3
GTEx_ge_skin_sun_exposed	KLK8	KLK8.13708.56.3..1	0.985339	TRUE	ENSG00000129455	QTD000316	chr19_51001552_G_A	0.985339	chr19_51001552_G_A	1	1
GTEx_ge_skin_sun_exposed	KLK8	KLK8.2834.54.1..1	0.985339	TRUE	ENSG00000129455	QTD000316	chr19_51001552_G_A	0.985339	chr19_51001552_G_A	1	1
GENCORD_ge_fibroblast	LAMC2	LAMC2.9580.5.3..1	1	TRUE	ENSG00000058085	QTD000100	chr1_183186170_G_A	1	chr1_183186170_G_A	1	1
GTEx_ge_colon_sigmoid	LAMC2	LAMC2.9580.5.3..1	1	TRUE	ENSG00000058085	QTD000226	chr1_183186170_G_A	1	chr1_183186170_G_A	1	1
GTEx_ge_esophagus_gej	LAMC2	LAMC2.9580.5.3..1	1	TRUE	ENSG00000058085	QTD000236	chr1_183186170_G_A	1	chr1_183186170_G_A	1	1
GTEx_ge_esophagus_muscularis	LAMC2	LAMC2.9580.5.3..1	1	TRUE	ENSG00000058085	QTD000246	chr1_183186170_G_A	1	chr1_183186170_G_A	1	1
GTEx_ge_nerve_tibial	LAMC2	LAMC2.9580.5.3..1	1	TRUE	ENSG00000058085	QTD000286	chr1_183186170_G_A	1	chr1_183186170_G_A	1	1
Steinberg_2020_ge_synovium_naive	LAMC2	LAMC2.9580.5.3..1	1	TRUE	ENSG00000058085	QTD000519	chr1_183186170_G_A	1	chr1_183186170_G_A	1	1
CommonMind_ge_DLPFC_naive	LAMC2	LAMC2.9580.5.3..1	1	TRUE	ENSG00000058085	QTD000075	chr1_183186170_G_A	1	chr1_183186170_G_A	1	1
GTEx_ge_adipose_subcutaneous	LAMC2	LAMC2.9580.5.3..1	1	TRUE	ENSG00000058085	QTD000116	chr1_183186170_G_A	1	chr1_183186170_G_A	1	1
GENCORD_ge_LCL	LAMC2	LAMC2.9580.5.3..1	1	TRUE	ENSG00000058085	QTD000095	chr1_183186170_G_A	1	chr1_183186170_G_A	1	1
GEUVADIS_ge_LCL	LAMC2	LAMC2.9580.5.3..1	1	TRUE	ENSG00000058085	QTD000110	chr1_183186170_G_A	1	chr1_183186170_G_A	1	1
BrainSeq_ge_brain	LAMC2	LAMC2.9580.5.3..1	1	TRUE	ENSG00000058085	QTD000051	chr1_183186170_G_A	1	chr1_183186170_G_A	1	1
GTEx_ge_heart_atrial_appendage	LAMC2	LAMC2.9580.5.3..1	0.999971	TRUE	ENSG00000058085	QTD000251	chr1_183186170_G_A	0.999971	chr1_183186170_G_A	1	1
GTEx_ge_brain_amygdala	LAMC2	LAMC2.9580.5.3..1	0.999941	TRUE	ENSG00000058085	QTD000146	chr1_183186170_G_A	0.999941	chr1_183186170_G_A	1	1
GTEx_ge_brain_cerebellum	LAMC2	LAMC2.9580.5.3..1	0.999938	TRUE	ENSG00000058085	QTD000166	chr1_183186170_G_A	0.999938	chr1_183186170_G_A	1	1
Quach_2016_ge_monocyte_R848	LAMC2	LAMC2.9580.5.3..1	0.9999	TRUE	ENSG00000058085	QTD000424	chr1_183186170_G_A	0.9999	chr1_183186170_G_A	1	1
GTEx_ge_brain_hypothalamus	LAMC2	LAMC2.9580.5.3..1	0.999899	TRUE	ENSG00000058085	QTD000186	chr1_183186170_G_A	0.999899	chr1_183186170_G_A	1	1
GTEx_ge_brain_cerebellar_hemisphere	LAMC2	LAMC2.9580.5.3..1	0.999779	TRUE	ENSG00000058085	QTD000161	chr1_183186170_G_A	0.999779	chr1_183186170_G_A	1	1
GTEx_ge_artery_aorta	LAMC2	LAMC2.9580.5.3..1	0.999706	TRUE	ENSG00000058085	QTD000131	chr1_183186170_G_A	0.999706	chr1_183186170_G_A	1	1
GTEx_ge_adipose_visceral	LAMC2	LAMC2.9580.5.3..1	0.998342	TRUE	ENSG00000058085	QTD000121	chr1_183186170_G_A	0.998342	chr1_183186170_G_A	1	1
GTEx_ge_heart_left_ventricle	LAMC2	LAMC2.9580.5.3..1	0.988847	TRUE	ENSG00000058085	QTD000256	chr1_183186170_G_A	0.988847	chr1_183186170_G_A	1	1
CAP_ge_LCL_naive	LAMC2	LAMC2.9580.5.3..1	0.970375	TRUE	ENSG00000058085	QTD000056	chr1_183186170_G_A	0.970375	chr1_183186170_G_A	1	1
CAP_ge_LCL_statin	LAMC2	LAMC2.9580.5.3..1	0.965564	TRUE	ENSG00000058085	QTD000061	chr1_183186170_G_A	0.965564	chr1_183186170_G_A	1	1
FUSION_ge_muscle_naive	LAMC2	LAMC2.9580.5.3..1	0.959114	TRUE	ENSG00000058085	QTD000085	chr1_183186170_G_A	0.959114	chr1_183186170_G_A	1	1
GTEx_ge_brain_putamen	LAMC2	LAMC2.9580.5.3..1	0.958385	TRUE	ENSG00000058085	QTD000196	chr1_183186170_G_A	0.958385	chr1_183186170_G_A	1	1
Alasoo_2018_ge_macrophage_IFNg	LAMC2	LAMC2.9580.5.3..1	0.914053	TRUE	ENSG00000058085	QTD000006	chr1_183186170_G_A	0.914053	chr1_183186170_G_A	1	1
Alasoo_2018_ge_macrophage_IFNg+Salmonella	LAMC2	LAMC2.9580.5.3..1	0.87479	TRUE	ENSG00000058085	QTD000016	chr1_183186170_G_A	0.87479	chr1_183186170_G_A	1	1
Alasoo_2018_ge_macrophage_Salmonella	LAMC2	LAMC2.9580.5.3..1	0.729332	TRUE	ENSG00000058085	QTD000011	chr1_183186170_G_A	0.729332	chr1_183186170_G_A	1	1
GTEx_ge_brain_anterior_cingulate_cortex	LAMC2	LAMC2.9580.5.3..1	0.662787	TRUE	ENSG00000058085	QTD000151	chr1_183186170_G_A	0.662787	chr1_183186170_G_A	1	1
GTEx_ge_brain_cortex	LAMC2	LAMC2.9580.5.3..1	0.660129	TRUE	ENSG00000058085	QTD000171	chr1_183186170_G_A	0.660129	chr1_183186170_G_A	1	1
GTEx_ge_fibroblast	LAMC2	LAMC2.9580.5.3..1	0.645262	TRUE	ENSG00000058085	QTD000216	chr1_183186170_G_A	0.645262	chr1_183186170_G_A	1	1
Alasoo_2018_ge_macrophage_naive	LAMC2	LAMC2.9580.5.3..1	0.221735	TRUE	ENSG00000058085	QTD000001	chr1_183186170_G_A	0.221735	chr1_183186170_G_A	1	1
GTEx_ge_brain_frontal_cortex	LAMC2	LAMC2.9580.5.3..1	0.107576	TRUE	ENSG00000058085	QTD000176	chr1_183186170_G_A	0.107576	chr1_183186170_G_A	1	1
GTEx_ge_brain_putamen	LAYN	LAYN.2635.61.2..1	0.145307	TRUE	ENSG00000204381	QTD000196	chr11_111550211_T_C	0.517924	chr11_111550211_T_C	0.166359	7
CommonMind_ge_DLPFC_naive	LAYN	LAYN.2635.61.2..1	0.131384	TRUE	ENSG00000204381	QTD000075	chr11_111560889_C_T	0.283498	chr11_111554380_C_T	0.136535	6
BrainSeq_ge_brain	LAYN	LAYN.2635.61.2..1	0.130697	TRUE	ENSG00000204381	QTD000051	chr11_111560889_C_T	0.19683	chr11_111554380_C_T	0.136535	6
GTEx_ge_brain_caudate	LAYN	LAYN.2635.61.2..1	0.129269	TRUE	ENSG00000204381	QTD000156	chr11_111550211_T_C	0.353993	chr11_111550211_T_C	0.166359	7
GTEx_ge_muscle	LAYN	LAYN.2635.61.2..1	0.125776	TRUE	ENSG00000204381	QTD000281	chr11_111554380_C_T	0.172868	chr11_111550211_T_C	0.166359	7
FUSION_ge_muscle_naive	LAYN	LAYN.2635.61.2..1	0.101551	TRUE	ENSG00000204381	QTD000085	chr11_111551492_C_T	0.121677	chr11_111550211_T_C	0.166359	8
HipSci_ge_iPSC	LBP	BPI.4126.22.1..1	0.147284	FALSE	ENSG00000129988	QTD000361	chr20_38334823_A_G	0.49106	chr20_38338129_G_T	0.257761	5
FUSION_ge_adipose_naive	LILRA6	LILRA6.7059.14.3..1	0.937187	TRUE	ENSG00000244482	QTD000090	chr19_54245208_C_T	0.937187	chr19_54245208_C_T	1	1
Alasoo_2018_ge_macrophage_IFNg	LILRB3	LILRB5.7015.8.3..1	0.950718	FALSE	ENSG00000204577	QTD000006	chr19_54255803_T_C	0.950721	chr19_54255803_T_C	0.999997	1
BLUEPRINT_SE_ge_neutrophil	LIPN	LIPN.8097.77.3..1	1	TRUE	ENSG00000204020	QTD000026	chr10_88766035_C_T	1	chr10_88766035_C_T	1	1
GTEx_ge_blood	LIPN	LIPN.8097.77.3..1	1	TRUE	ENSG00000204020	QTD000356	chr10_88766035_C_T	1	chr10_88766035_C_T	1	1
Lepik_2017_ge_blood	LIPN	LIPN.8097.77.3..1	1	TRUE	ENSG00000204020	QTD000373	chr10_88766035_C_T	1	chr10_88766035_C_T	1	1
TwinsUK_ge_blood	LIPN	LIPN.8097.77.3..1	1	TRUE	ENSG00000204020	QTD000549	chr10_88766035_C_T	1	chr10_88766035_C_T	1	1
BLUEPRINT_SE_ge_monocyte	LIPN	LIPN.8097.77.3..1	1	TRUE	ENSG00000204020	QTD000021	chr10_88766035_C_T	1	chr10_88766035_C_T	1	1
Quach_2016_ge_monocyte_naive	LIPN	LIPN.8097.77.3..1	1	TRUE	ENSG00000204020	QTD000409	chr10_88766035_C_T	1	chr10_88766035_C_T	1	1
GTEx_ge_lung	LIPN	LIPN.8097.77.3..1	1	TRUE	ENSG00000204020	QTD000271	chr10_88766035_C_T	1	chr10_88766035_C_T	1	1
Quach_2016_ge_monocyte_Pam3CSK4	LIPN	LIPN.8097.77.3..1	1	TRUE	ENSG00000204020	QTD000419	chr10_88766035_C_T	1	chr10_88766035_C_T	1	1
Quach_2016_ge_monocyte_R848	LIPN	LIPN.8097.77.3..1	1	TRUE	ENSG00000204020	QTD000424	chr10_88766035_C_T	1	chr10_88766035_C_T	1	1
Quach_2016_ge_monocyte_LPS	LIPN	LIPN.8097.77.3..1	1	TRUE	ENSG00000204020	QTD000414	chr10_88766035_C_T	1	chr10_88766035_C_T	1	1
GTEx_ge_spleen	LIPN	LIPN.8097.77.3..1	0.999998	TRUE	ENSG00000204020	QTD000326	chr10_88766035_C_T	0.999998	chr10_88766035_C_T	1	1
GTEx_ge_adipose_visceral	LIPN	LIPN.8097.77.3..1	0.999984	TRUE	ENSG00000204020	QTD000121	chr10_88766035_C_T	0.999984	chr10_88766035_C_T	1	1
Schmiedel_2018_ge_monocyte_naive	LIPN	LIPN.8097.77.3..1	0.997485	TRUE	ENSG00000204020	QTD000504	chr10_88766035_C_T	0.997485	chr10_88766035_C_T	1	1
Quach_2016_ge_monocyte_IAV	LIPN	LIPN.8097.77.3..1	0.990581	TRUE	ENSG00000204020	QTD000429	chr10_88766035_C_T	0.990581	chr10_88766035_C_T	1	1
GTEx_ge_heart_atrial_appendage	LIPN	LIPN.8097.77.3..1	0.718034	TRUE	ENSG00000204020	QTD000251	chr10_88766035_C_T	0.718034	chr10_88766035_C_T	1	1
GTEx_ge_adrenal_gland	LRRC2	TDGF1.5810.25.3..1	0.330355	FALSE	ENSG00000163827	QTD000126	chr3_46575847_G_A	0.33066	chr3_46575847_G_A	0.49954	2
GTEx_ge_spleen	LRRC2	TDGF1.5810.25.3..1	0.217269	FALSE	ENSG00000163827	QTD000326	chr3_46575847_G_A	0.217469	chr3_46575847_G_A	0.49954	2
GTEx_ge_ovary	LRRC2	TDGF1.5810.25.3..1	0.179511	FALSE	ENSG00000163827	QTD000291	chr3_46575847_G_A	0.179676	chr3_46575847_G_A	0.49954	2
GTEx_ge_testis	LRRC2	TDGF1.5810.25.3..1	0.101406	FALSE	ENSG00000163827	QTD000336	chr3_46575847_G_A	0.1015	chr3_46575847_G_A	0.49954	2
BLUEPRINT_SE_ge_neutrophil	LYZ	LYZ.4920.10.1..1	1	TRUE	ENSG00000090382	QTD000026	chr12_69338325_T_C	1	chr12_69338325_T_C	1	1
Lepik_2017_ge_blood	LYZ	LYZ.4920.10.1..1	1	TRUE	ENSG00000090382	QTD000373	chr12_69338325_T_C	1	chr12_69338325_T_C	1	1
CEDAR_microarray_neutrophil_CD15	LYZ	LYZ.4920.10.1..1	1	TRUE	ENSG00000090382	QTD000070	chr12_69338325_T_C	1	chr12_69338325_T_C	1	1
Schmiedel_2018_ge_monocyte_CD16_naive	LYZ	LYZ.4920.10.1..1	1	TRUE	ENSG00000090382	QTD000499	chr12_69338325_T_C	1	chr12_69338325_T_C	1	1
GTEx_ge_lung	LYZ	LYZ.4920.10.1..1	0.999977	TRUE	ENSG00000090382	QTD000271	chr12_69338325_T_C	0.999977	chr12_69338325_T_C	1	1
Quach_2016_ge_monocyte_Pam3CSK4	LYZ	LYZ.4920.10.1..1	0.999302	TRUE	ENSG00000090382	QTD000419	chr12_69338325_T_C	0.999302	chr12_69338325_T_C	1	1
Naranbhai_2015_microarray_neutrophil_CD16	LYZ	LYZ.4920.10.1..1	0.998802	TRUE	ENSG00000090382	QTD000378	chr12_69338325_T_C	0.998802	chr12_69338325_T_C	1	1
Fairfax_2014_microarray_monocyte_LPS24	LYZ	LYZ.4920.10.1..1	0.997773	TRUE	ENSG00000090382	QTD000084	chr12_69338325_T_C	0.997773	chr12_69338325_T_C	1	1
Quach_2016_ge_monocyte_IAV	LYZ	LYZ.4920.10.1..1	0.993286	TRUE	ENSG00000090382	QTD000429	chr12_69338325_T_C	0.993286	chr12_69338325_T_C	1	1
Quach_2016_ge_monocyte_naive	LYZ	LYZ.4920.10.1..1	0.988613	TRUE	ENSG00000090382	QTD000409	chr12_69338325_T_C	0.988613	chr12_69338325_T_C	1	1
GTEx_ge_blood	LYZ	LYZ.4920.10.1..1	0.987716	TRUE	ENSG00000090382	QTD000356	chr12_69338325_T_C	0.987716	chr12_69338325_T_C	1	1
FUSION_ge_adipose_naive	LYZ	LYZ.4920.10.1..1	0.978234	TRUE	ENSG00000090382	QTD000090	chr12_69338325_T_C	0.978234	chr12_69338325_T_C	1	1
FUSION_ge_muscle_naive	LYZ	LYZ.4920.10.1..1	0.961549	TRUE	ENSG00000090382	QTD000085	chr12_69338325_T_C	0.961549	chr12_69338325_T_C	1	1
GTEx_ge_brain_caudate	LYZ	LYZ.4920.10.1..1	0.870549	TRUE	ENSG00000090382	QTD000156	chr12_69338325_T_C	0.870549	chr12_69338325_T_C	1	1
CEDAR_microarray_monocyte_CD14	LYZ	LYZ.4920.10.1..1	0.778818	TRUE	ENSG00000090382	QTD000069	chr12_69338325_T_C	0.778818	chr12_69338325_T_C	1	1
Quach_2016_ge_monocyte_LPS	LYZ	LYZ.4920.10.1..1	0.774925	TRUE	ENSG00000090382	QTD000414	chr12_69338325_T_C	0.774925	chr12_69338325_T_C	1	1
GTEx_ge_artery_aorta	LYZ	LYZ.4920.10.1..1	0.716671	TRUE	ENSG00000090382	QTD000131	chr12_69338325_T_C	0.716671	chr12_69338325_T_C	1	1
GTEx_ge_adipose_subcutaneous	LYZ	LYZ.4920.10.1..1	0.695087	TRUE	ENSG00000090382	QTD000116	chr12_69338325_T_C	0.695087	chr12_69338325_T_C	1	1
GTEx_ge_colon_sigmoid	LYZ	LYZ.4920.10.1..1	0.644439	TRUE	ENSG00000090382	QTD000226	chr12_69338325_T_C	0.644439	chr12_69338325_T_C	1	1
GTEx_ge_prostate	LYZ	LYZ.4920.10.1..1	0.429761	TRUE	ENSG00000090382	QTD000306	chr12_69338325_T_C	0.429761	chr12_69338325_T_C	1	1
TwinsUK_ge_blood	LYZ	LYZ.4920.10.1..1	0.397445	TRUE	ENSG00000090382	QTD000549	chr12_69338325_T_C	0.397445	chr12_69338325_T_C	1	1
GTEx_ge_brain_frontal_cortex	LYZ	LYZ.4920.10.1..1	0.302533	TRUE	ENSG00000090382	QTD000176	chr12_69338325_T_C	0.302533	chr12_69338325_T_C	1	1
GTEx_ge_liver	LYZ	LYZ.4920.10.1..1	0.181672	TRUE	ENSG00000090382	QTD000266	chr12_69338325_T_C	0.181672	chr12_69338325_T_C	1	1
GTEx_ge_heart_atrial_appendage	LYZ	LYZ.4920.10.1..1	0.145641	TRUE	ENSG00000090382	QTD000251	chr12_69338325_T_C	0.145641	chr12_69338325_T_C	1	1
TwinsUK_ge_skin	LYZ	LYZ.4920.10.1..1	0.110057	TRUE	ENSG00000090382	QTD000544	chr12_69338325_T_C	0.110057	chr12_69338325_T_C	1	1
GTEx_ge_brain_putamen	MAN1B1	DPP7.8346.9.3..1	0.152946	FALSE	ENSG00000177239	QTD000196	chr9_137104241_G_T	0.527871	chr9_137104241_G_T	0.240593	7
TwinsUK_ge_LCL	MAN1B1	DPP7.8346.9.3..1	0.115736	FALSE	ENSG00000177239	QTD000539	chr9_137107768_A_G	0.17805	chr9_137104241_G_T	0.240593	7
Fairfax_2014_microarray_monocyte_naive	MANBA	MANBA.6382.17.3..1	0.387196	TRUE	ENSG00000109323	QTD000081	chr4_102753951_G_C	0.54535	chr4_102753951_G_C	0.527653	3
Alasoo_2018_ge_macrophage_naive	MANBA	MANBA.6382.17.3..1	0.29847	TRUE	ENSG00000109323	QTD000001	chr4_102753951_G_C	0.506231	chr4_102753951_G_C	0.527653	3
GTEx_ge_brain_cerebellum	MANBA	MANBA.6382.17.3..1	0.177674	TRUE	ENSG00000109323	QTD000166	chr4_102759827_A_G	0.504832	chr4_102753951_G_C	0.527653	23
GENCORD_ge_LCL	MANBA	MANBA.6382.17.3..1	0.106134	TRUE	ENSG00000109323	QTD000095	chr4_102753951_G_C	0.182711	chr4_102753951_G_C	0.527653	2
BrainSeq_ge_brain	MAPK13	MAPK13.5006.71.1..1	0.389495	TRUE	ENSG00000156711	QTD000051	chr6_36130353_G_A	0.999989	chr6_36130353_G_A	0.3895	1
CommonMind_ge_DLPFC_naive	MAPK13	MAPK13.5006.71.1..1	0.389195	TRUE	ENSG00000156711	QTD000075	chr6_36130353_G_A	0.999216	chr6_36130353_G_A	0.3895	1
GTEx_ge_brain_frontal_cortex	MAPK13	MAPK13.5006.71.1..1	0.340253	TRUE	ENSG00000156711	QTD000176	chr6_36130353_G_A	0.831528	chr6_36130353_G_A	0.3895	3
GTEx_ge_brain_caudate	MAPK13	MAPK13.5006.71.1..1	0.280106	TRUE	ENSG00000156711	QTD000156	chr6_36130353_G_A	0.636483	chr6_36130353_G_A	0.3895	2
GTEx_ge_esophagus_mucosa	MAPK13	MAPK13.5006.71.1..1	0.268989	TRUE	ENSG00000156711	QTD000241	chr6_36130353_G_A	0.593341	chr6_36130353_G_A	0.3895	2
GTEx_ge_pancreas	MAPK13	MAPK13.5006.71.1..1	0.211382	TRUE	ENSG00000156711	QTD000296	chr6_36130353_G_A	0.429975	chr6_36130353_G_A	0.3895	3
BLUEPRINT_SE_ge_monocyte	MAPK13	MAPK13.5006.71.1..1	0.210609	TRUE	ENSG00000156711	QTD000021	chr6_36130353_G_A	0.424064	chr6_36130353_G_A	0.3895	5
GTEx_ge_brain_anterior_cingulate_cortex	MAPK13	MAPK13.5006.71.1..1	0.199038	TRUE	ENSG00000156711	QTD000151	chr6_36130353_G_A	0.36074	chr6_36130353_G_A	0.3895	5
CEDAR_microarray_monocyte_CD14	MAPK13	MAPK13.5006.71.1..1	0.18836	TRUE	ENSG00000156711	QTD000069	chr6_36130353_G_A	0.343044	chr6_36130353_G_A	0.3895	5
GTEx_ge_brain_hypothalamus	MAPK13	MAPK13.5006.71.1..1	0.184496	TRUE	ENSG00000156711	QTD000186	chr6_36130353_G_A	0.277468	chr6_36130353_G_A	0.3895	5
Quach_2016_ge_monocyte_LPS	MAPK13	MAPK13.5006.71.1..1	0.168786	TRUE	ENSG00000156711	QTD000414	chr6_36147214_CCT_C	0.97661	chr6_36147214_CCT_C	0.172829	1
GTEx_ge_skin_not_sun_exposed	MAPK13	MAPK13.5006.71.1..1	0.165994	TRUE	ENSG00000156711	QTD000311	chr6_36130353_G_A	0.289173	chr6_36130353_G_A	0.3895	4
Quach_2016_ge_monocyte_Pam3CSK4	MAPK13	MAPK13.5006.71.1..1	0.163526	TRUE	ENSG00000156711	QTD000419	chr6_36147214_CCT_C	0.946177	chr6_36147214_CCT_C	0.172829	1
CEDAR_microarray_ileum	MAPK13	MAPK13.5006.71.1..1	0.137911	TRUE	ENSG00000156711	QTD000074	chr6_36130414_C_A	0.174231	chr6_36130353_G_A	0.3895	5
GTEx_ge_brain_cortex	MAPK13	MAPK13.5006.71.1..1	0.135004	TRUE	ENSG00000156711	QTD000171	chr6_36147711_C_T	0.239782	chr6_36130353_G_A	0.3895	4
CEDAR_microarray_rectum	MAPK13	MAPK13.5006.71.1..1	0.129077	TRUE	ENSG00000156711	QTD000072	chr6_36147711_C_T	0.185113	chr6_36130353_G_A	0.3895	5
GTEx_ge_brain_putamen	MAPK13	MAPK13.5006.71.1..1	0.111555	TRUE	ENSG00000156711	QTD000196	chr6_36145821_G_A	0.174185	chr6_36130353_G_A	0.3895	5
PISA_ge_pancreatic_islet	MAPK13	MAPK13.5006.71.1..1	0.107134	TRUE	ENSG00000156711	QTD000574	chr6_36145821_G_A	0.181053	chr6_36130353_G_A	0.3895	5
GTEx_ge_skin_sun_exposed	MAPK13	MAPK13.5006.71.1..1	0.107094	TRUE	ENSG00000156711	QTD000316	chr6_36147214_CCT_C	0.286623	chr6_36130353_G_A	0.3895	4
Quach_2016_ge_monocyte_naive	MAPK13	MAPK13.5006.71.1..1	0.104525	TRUE	ENSG00000156711	QTD000409	chr6_36130414_C_A	0.3663	chr6_36147214_CCT_C	0.172829	4
GENCORD_ge_LCL	MAPK3	MAPK3.2855.49.2..1	0.362512	TRUE	ENSG00000102882	QTD000095	chr16_30123335_T_C	0.810008	chr16_30123335_T_C	0.418251	4
iPSCORE_ge_iPSC	MAPK3	MAPK3.2855.49.2..1	0.338202	TRUE	ENSG00000102882	QTD000366	chr16_30123335_T_C	0.513533	chr16_30123335_T_C	0.418251	2
PhLiPS_ge_iPSC	MAPK3	MAPK3.2855.49.2..1	0.335529	TRUE	ENSG00000102882	QTD000399	chr16_30130664_T_C	0.503091	chr16_30123335_T_C	0.418251	2
GEUVADIS_ge_LCL	MAPK3	MAPK3.2855.49.2..1	0.33381	TRUE	ENSG00000102882	QTD000110	chr16_30123335_T_C	0.496707	chr16_30123335_T_C	0.418251	2
GTEx_ge_LCL	MAPK3	MAPK3.2855.49.2..1	0.318133	TRUE	ENSG00000102882	QTD000221	chr16_30123335_T_C	0.47338	chr16_30123335_T_C	0.418251	2
BrainSeq_ge_brain	MAPK3	MAPK3.2855.49.2..1	0.305405	TRUE	ENSG00000102882	QTD000051	chr16_30130664_T_C	0.454956	chr16_30123335_T_C	0.418251	3
HipSci_ge_iPSC	MAPK3	MAPK3.2855.49.2..1	0.299242	TRUE	ENSG00000102882	QTD000361	chr16_30123335_T_C	0.411037	chr16_30123335_T_C	0.418251	3
GTEx_ge_brain_frontal_cortex	MAPK3	MAPK3.2855.49.2..1	0.267547	TRUE	ENSG00000102882	QTD000176	chr16_30123335_T_C	0.357044	chr16_30123335_T_C	0.418251	4
GTEx_ge_blood	MAPK3	MAPK3.2855.49.2..1	0.21013	TRUE	ENSG00000102882	QTD000356	chr16_30130664_T_C	0.522539	chr16_30123335_T_C	0.418251	5
Fairfax_2012_microarray_B-cell_CD19	MAPK3	MAPK3.2855.49.2..1	0.19755	TRUE	ENSG00000102882	QTD000080	chr16_30130664_T_C	0.253118	chr16_30123335_T_C	0.418251	5
TwinsUK_ge_blood	MAPK3	MAPK3.2855.49.2..1	0.168216	TRUE	ENSG00000102882	QTD000549	chr16_30134464_CGCCACCTCGCCTG_C	0.220701	chr16_30123335_T_C	0.418251	5
GTEx_ge_brain_cortex	MAPK3	MAPK3.2855.49.2..1	0.165746	TRUE	ENSG00000102882	QTD000171	chr16_30130700_G_C	0.313638	chr16_30123335_T_C	0.418251	5
Lepik_2017_ge_blood	MAPK3	MAPK3.2855.49.2..1	0.163148	TRUE	ENSG00000102882	QTD000373	chr16_30130664_T_C	0.400766	chr16_30130664_T_C	0.253796	3
GTEx_ge_spleen	MAPK3	MAPK3.2855.49.2..1	0.140602	TRUE	ENSG00000102882	QTD000326	chr16_30134464_CGCCACCTCGCCTG_C	0.207274	chr16_30123335_T_C	0.418251	5
GTEx_ge_muscle	MFAP2	MFAP2.9294.45.3..1	0.24045	TRUE	ENSG00000117122	QTD000281	chr1_16988930_G_A	0.971598	chr1_16988930_G_A	0.247479	1
HipSci_ge_iPSC	MFAP2	MFAP2.9294.45.3..1	0.229441	TRUE	ENSG00000117122	QTD000361	chr1_16980769_TG_T	0.352556	chr1_16980769_TG_T	0.617623	7
GTEx_ge_lung	MFAP2	MFAP2.9294.45.3..1	0.19902	TRUE	ENSG00000117122	QTD000271	chr1_16988930_G_A	0.80419	chr1_16988930_G_A	0.247479	1
GTEx_ge_adipose_visceral	MFAP2	MFAP2.9294.45.3..1	0.162325	TRUE	ENSG00000117122	QTD000121	chr1_16988930_G_A	0.649636	chr1_16988930_G_A	0.247479	4
GTEx_ge_heart_left_ventricle	MFAP2	MFAP2.9294.45.3..1	0.118462	TRUE	ENSG00000117122	QTD000256	chr1_16988930_G_A	0.478676	chr1_16988930_G_A	0.247479	1
Quach_2016_ge_monocyte_naive	MICB	MICB.5102.55.3..1	0.168899	TRUE	ENSG00000204516	QTD000409	chr6_31488445_T_C	0.18311	chr6_31488445_T_C	0.880717	4
BLUEPRINT_SE_ge_monocyte	MPO	MPO.2580.83.2..1	0.363082	TRUE	ENSG00000005381	QTD000021	chr17_58281068_C_T	0.93858	chr17_58309246_G_GTCCTCCTCT	0.656319	2
GTEx_ge_esophagus_muscularis	MRC2	MRC2.3041.55.2..1	0.849792	TRUE	ENSG00000011028	QTD000246	chr17_62559897_C_A	0.981844	chr17_62559897_C_A	0.865507	1
CEDAR_microarray_monocyte_CD14	MTHFS	MTHFS.14107.1.3..1	0.13983	TRUE	ENSG00000136371	QTD000069	chr15_79834179_A_T	0.264377	chr15_79834179_A_T	0.157042	4
ROSMAP_ge_brain_naive	MTHFS	MTHFS.14107.1.3..1	0.13914	TRUE	ENSG00000136371	QTD000434	chr15_79843787_A_G	0.342525	chr15_79834179_A_T	0.157042	4
GTEx_ge_esophagus_muscularis	MTHFS	MTHFS.14107.1.3..1	0.136831	TRUE	ENSG00000136371	QTD000246	chr15_79828818_C_T	0.332814	chr15_79834179_A_T	0.157042	4
CEDAR_microarray_T-cell_CD8	MTHFS	MTHFS.14107.1.3..1	0.135075	TRUE	ENSG00000136371	QTD000066	chr15_79818116_TC_T	0.355482	chr15_79822758_C_T	0.243885	3
GTEx_ge_esophagus_gej	MTHFS	MTHFS.14107.1.3..1	0.134845	TRUE	ENSG00000136371	QTD000236	chr15_79828818_C_T	0.433607	chr15_79834179_A_T	0.157042	4
GTEx_ge_heart_atrial_appendage	MTHFS	MTHFS.14107.1.3..1	0.133716	TRUE	ENSG00000136371	QTD000251	chr15_79834179_A_T	0.222645	chr15_79822758_C_T	0.243885	7
HipSci_ge_iPSC	MTHFS	MTHFS.14107.1.3..1	0.133288	TRUE	ENSG00000136371	QTD000361	chr15_79846853_A_C	0.311271	chr15_79834179_A_T	0.157042	4
TwinsUK_ge_fat	MTHFS	MTHFS.14107.1.3..1	0.132894	TRUE	ENSG00000136371	QTD000534	chr15_79846853_A_C	0.292341	chr15_79834179_A_T	0.157042	4
CEDAR_microarray_T-cell_CD4	MTHFS	MTHFS.14107.1.3..1	0.110122	TRUE	ENSG00000136371	QTD000067	chr15_79822758_C_T	0.238742	chr15_79822758_C_T	0.243885	7
GTEx_ge_brain_cerebellum	MXD3	LMAN2.9468.8.3..1	0.192128	FALSE	ENSG00000213347	QTD000166	chr5_177341894_T_G	0.309486	chr5_177384042_G_A	0.379878	4
GTEx_ge_muscle	MXRA7	MXRA7.8005.1.3..1	0.17623	TRUE	ENSG00000182534	QTD000281	chr17_76687998_G_A	0.437772	chr17_76687998_G_A	0.204519	3
FUSION_ge_muscle_naive	MXRA7	MXRA7.8005.1.3..1	0.148226	TRUE	ENSG00000182534	QTD000085	chr17_76687998_G_A	0.249973	chr17_76687998_G_A	0.204519	4
GTEx_ge_adrenal_gland	MXRA7	MXRA7.8005.1.3..1	0.124966	TRUE	ENSG00000182534	QTD000126	chr17_76686520_C_T	0.377824	chr17_76687998_G_A	0.204519	5
CEDAR_microarray_neutrophil_CD15	MYBPH	CHI3L1.11104.13.3..1	0.999991	FALSE	ENSG00000133055	QTD000070	chr1_203186754_G_C	0.999991	chr1_203186754_G_C	1	1
Quach_2016_ge_monocyte_LPS	MYBPH	CHI3L1.11104.13.3..1	0.999585	FALSE	ENSG00000133055	QTD000414	chr1_203186952_T_C	0.999991	chr1_203186952_T_C	0.999594	1
Lepik_2017_ge_blood	MYBPH	CHI3L1.11104.13.3..1	0.999556	FALSE	ENSG00000133055	QTD000373	chr1_203186952_T_C	0.999962	chr1_203186952_T_C	0.999594	1
Quach_2016_ge_monocyte_Pam3CSK4	MYBPH	CHI3L1.11104.13.3..1	0.998951	FALSE	ENSG00000133055	QTD000419	chr1_203186952_T_C	0.999356	chr1_203186952_T_C	0.999594	1
Nedelec_2016_ge_macrophage_Listeria	MYBPH	CHI3L1.11104.13.3..1	0.990469	FALSE	ENSG00000133055	QTD000379	chr1_203186952_T_C	0.990872	chr1_203186952_T_C	0.999594	1
GTEx_ge_blood	MYBPH	CHI3L1.11104.13.3..1	0.988503	FALSE	ENSG00000133055	QTD000356	chr1_203186754_G_C	0.988503	chr1_203186754_G_C	1	1
BLUEPRINT_SE_ge_neutrophil	MYBPH	CHI3L1.11104.13.3..1	0.959954	FALSE	ENSG00000133055	QTD000026	chr1_203186754_G_C	0.781424	chr1_203186754_G_C	1	2
Naranbhai_2015_microarray_neutrophil_CD16	MYBPH	CHI3L1.11104.13.3..1	0.394396	FALSE	ENSG00000133055	QTD000378	chr1_203186952_T_C	0.307433	chr1_203186754_G_C	1	2
TwinsUK_ge_blood	MYBPH	CHI3L1.11104.13.3..1	0.167863	FALSE	ENSG00000133055	QTD000549	chr1_203186754_G_C	0.106516	chr1_203186754_G_C	1	2
CEDAR_microarray_T-cell_CD4	NAAA	NAAA.3173.49.2..1	0.491926	TRUE	ENSG00000138744	QTD000067	chr4_75938462_A_T	0.494997	chr4_75938462_A_T	0.993796	1
Quach_2016_ge_monocyte_LPS	NAGK	NAGK.3894.15.2..1	0.979062	TRUE	ENSG00000124357	QTD000414	chr2_71065392_T_C	1	chr2_71065392_T_C	0.979062	1
Nedelec_2016_ge_macrophage_naive	NAGK	NAGK.3894.15.2..1	0.979061	TRUE	ENSG00000124357	QTD000384	chr2_71065392_T_C	0.999999	chr2_71065392_T_C	0.979062	1
GTEx_ge_esophagus_mucosa	NAGK	NAGK.3894.15.2..1	0.979059	TRUE	ENSG00000124357	QTD000241	chr2_71065392_T_C	0.999997	chr2_71065392_T_C	0.979062	1
Quach_2016_ge_monocyte_R848	NAGK	NAGK.3894.15.2..1	0.979056	TRUE	ENSG00000124357	QTD000424	chr2_71065392_T_C	0.999994	chr2_71065392_T_C	0.979062	1
BLUEPRINT_SE_ge_monocyte	NAGK	NAGK.3894.15.2..1	0.97798	TRUE	ENSG00000124357	QTD000021	chr2_71065392_T_C	0.998896	chr2_71065392_T_C	0.979062	1
Peng_2018_ge_placenta_naive	NAGK	NAGK.3894.15.2..1	0.974292	TRUE	ENSG00000124357	QTD000394	chr2_71065392_T_C	0.995128	chr2_71065392_T_C	0.979062	1
TwinsUK_ge_skin	NAGK	NAGK.3894.15.2..1	0.112453	TRUE	ENSG00000124357	QTD000544	chr2_71065392_T_C	0.105001	chr2_71065392_T_C	0.979062	29
CEDAR_microarray_ileum	NAGPA	NAGPA.11208.15.3..1	0.185555	TRUE	ENSG00000103174	QTD000074	chr16_5037821_T_C	0.327864	chr16_5037821_T_C	0.515863	5
BLUEPRINT_PE_ge_T-cell	NAGPA	NAGPA.11208.15.3..1	0.127785	TRUE	ENSG00000103174	QTD000031	chr16_5024424_A_G	0.342087	chr16_5025541_G_A	0.175897	4
Schmiedel_2018_ge_NK-cell_naive	NCR3	NCR3.3003.29.2..1	0.338183	TRUE	ENSG00000204475	QTD000509	chr6_31593403_GT_G	0.365082	chr6_31588932_A_G	0.625905	2
Lepik_2017_ge_blood	NCR3	NCR3.3003.29.2..1	0.163782	TRUE	ENSG00000204475	QTD000373	chr6_31588932_A_G	0.261673	chr6_31588932_A_G	0.625905	1
GTEx_ge_adipose_subcutaneous	NDST1	NDST1.6927.7.3..1	0.148822	TRUE	ENSG00000070614	QTD000116	chr5_150466168_C_T	0.802322	chr5_150450371_C_T	0.562932	3
FUSION_ge_muscle_naive	NFU1	NFU1.7770.25.3..1	0.427626	TRUE	ENSG00000169599	QTD000085	chr2_69509429_A_G	0.565623	chr2_69509429_A_G	0.699767	2
TwinsUK_ge_LCL	NFU1	NFU1.7770.25.3..1	0.342804	TRUE	ENSG00000169599	QTD000539	chr2_69423598_G_A	0.742618	chr2_69509429_A_G	0.699767	2
GTEx_ge_fibroblast	NFU1	NFU1.7770.25.3..1	0.321251	TRUE	ENSG00000169599	QTD000216	chr2_69423598_G_A	0.946212	chr2_69509429_A_G	0.699767	2
GTEx_ge_heart_left_ventricle	NFU1	NFU1.7770.25.3..1	0.29189	TRUE	ENSG00000169599	QTD000256	chr2_69423598_G_A	0.972685	chr2_69423598_G_A	0.300087	1
Lepik_2017_ge_blood	NFU1	NFU1.7770.25.3..1	0.290061	TRUE	ENSG00000169599	QTD000373	chr2_69423598_G_A	0.966589	chr2_69423598_G_A	0.300087	1
GTEx_ge_artery_tibial	NFU1	NFU1.7770.25.3..1	0.24363	TRUE	ENSG00000169599	QTD000141	chr2_69423598_G_A	0.599175	chr2_69509429_A_G	0.699767	2
GTEx_ge_testis	NID2	NID2.3633.70.5..1	0.15608	TRUE	ENSG00000087303	QTD000336	chr14_52016050_C_T	0.238666	chr14_52016050_C_T	0.357469	4
GTEx_ge_colon_sigmoid	NME1	NME2.4249.64.2..1	0.233661	FALSE	ENSG00000239672	QTD000226	chr17_51153819_A_G	0.837949	chr17_51153819_A_G	0.26179	4
GTEx_ge_artery_tibial	NME1	NME2.4249.64.2..1	0.231796	FALSE	ENSG00000239672	QTD000141	chr17_51153819_A_G	0.871701	chr17_51153819_A_G	0.26179	2
GTEx_ge_esophagus_muscularis	NME1	NME2.4249.64.2..1	0.213569	FALSE	ENSG00000239672	QTD000246	chr17_51153819_A_G	0.761139	chr17_51153819_A_G	0.26179	5
GTEx_ge_nerve_tibial	NME1	NME2.4249.64.2..1	0.206345	FALSE	ENSG00000239672	QTD000286	chr17_51153819_A_G	0.758788	chr17_51153819_A_G	0.26179	2
GTEx_ge_adipose_subcutaneous	NME1	NME2.4249.64.2..1	0.178543	FALSE	ENSG00000239672	QTD000116	chr17_51153819_A_G	0.563535	chr17_51153819_A_G	0.26179	6
GTEx_ge_adipose_visceral	NME1	NME2.4249.64.2..1	0.177086	FALSE	ENSG00000239672	QTD000121	chr17_51153819_A_G	0.621835	chr17_51153819_A_G	0.26179	3
GTEx_ge_heart_atrial_appendage	NME1	NME2.4249.64.2..1	0.176984	FALSE	ENSG00000239672	QTD000251	chr17_51153819_A_G	0.544372	chr17_51153819_A_G	0.26179	6
GTEx_ge_pituitary	NME1	NME2.4249.64.2..1	0.143376	FALSE	ENSG00000239672	QTD000301	chr17_51153819_A_G	0.475891	chr17_51153819_A_G	0.26179	2
GTEx_ge_brain_cerebellum	NME1	NME2.4249.64.2..1	0.140796	FALSE	ENSG00000239672	QTD000166	chr17_51153819_A_G	0.467325	chr17_51153819_A_G	0.26179	2
TwinsUK_ge_fat	NME1	NME2.4249.64.2..1	0.138036	FALSE	ENSG00000239672	QTD000534	chr17_51153819_A_G	0.298707	chr17_51153819_A_G	0.26179	5
GTEx_ge_esophagus_gej	NME1	NME2.4249.64.2..1	0.136806	FALSE	ENSG00000239672	QTD000236	chr17_51153819_A_G	0.352472	chr17_51153819_A_G	0.26179	6
BLUEPRINT_PE_ge_T-cell	NME1	NME2.4249.64.2..1	0.131876	FALSE	ENSG00000239672	QTD000031	chr17_51153819_A_G	0.423906	chr17_51153819_A_G	0.26179	3
GTEx_ge_brain_caudate	NME1	NME2.4249.64.2..1	0.130455	FALSE	ENSG00000239672	QTD000156	chr17_51153819_A_G	0.409757	chr17_51153819_A_G	0.26179	5
GTEx_ge_brain_nucleus_accumbens	NME1	NME2.4249.64.2..1	0.125025	FALSE	ENSG00000239672	QTD000191	chr17_51153819_A_G	0.391575	chr17_51153819_A_G	0.26179	6
GTEx_ge_brain_cerebellar_hemisphere	NME1	NME2.4249.64.2..1	0.123301	FALSE	ENSG00000239672	QTD000161	chr17_51153819_A_G	0.379522	chr17_51153819_A_G	0.26179	5
Schmiedel_2018_ge_CD4_T-cell_naive	NME1	NME2.4249.64.2..1	0.119892	FALSE	ENSG00000239672	QTD000479	chr17_51153819_A_G	0.295719	chr17_51153819_A_G	0.26179	7
FUSION_ge_muscle_naive	NME1	NME2.4249.64.2..1	0.119815	FALSE	ENSG00000239672	QTD000085	chr17_51153130_A_T	0.169222	chr17_51153819_A_G	0.26179	8
GTEx_ge_ovary	NME1	NME2.4249.64.2..1	0.117562	FALSE	ENSG00000239672	QTD000291	chr17_51153819_A_G	0.201227	chr17_51153819_A_G	0.26179	6
GTEx_ge_heart_left_ventricle	NME1	NME2.4249.64.2..1	0.116461	FALSE	ENSG00000239672	QTD000256	chr17_51153819_A_G	0.254546	chr17_51153819_A_G	0.26179	6
GTEx_ge_brain_frontal_cortex	NME1	NME2.4249.64.2..1	0.110729	FALSE	ENSG00000239672	QTD000176	chr17_51153819_A_G	0.289824	chr17_51153819_A_G	0.26179	6
CEDAR_microarray_T-cell_CD4	NME1	NME2.4249.64.2..1	0.108622	FALSE	ENSG00000239672	QTD000067	chr17_51153130_A_T	0.224559	chr17_51153819_A_G	0.26179	5
Schmiedel_2018_ge_Th17_memory	NME1	NME2.4249.64.2..1	0.107223	FALSE	ENSG00000239672	QTD000444	chr17_51153819_A_G	0.262084	chr17_51153819_A_G	0.26179	7
Schmiedel_2018_ge_NK-cell_naive	NME1	NME2.4249.64.2..1	0.106906	FALSE	ENSG00000239672	QTD000509	chr17_51159705_A_AT	0.133781	chr17_51153819_A_G	0.26179	7
GTEx_ge_brain_cortex	NME1	NME2.4249.64.2..1	0.106879	FALSE	ENSG00000239672	QTD000171	chr17_51153819_A_G	0.295483	chr17_51153819_A_G	0.26179	6
GTEx_ge_muscle	NME1	NME2.4249.64.2..1	0.106807	FALSE	ENSG00000239672	QTD000281	chr17_51148690_C_T	0.340208	chr17_51153819_A_G	0.26179	6
Schmiedel_2018_ge_CD4_T-cell_anti-CD3-CD28	NME1	NME2.4249.64.2..1	0.106749	FALSE	ENSG00000239672	QTD000484	chr17_51153819_A_G	0.278366	chr17_51153819_A_G	0.26179	7
Schmiedel_2018_ge_B-cell_naive	NME1	NME2.4249.64.2..1	0.105372	FALSE	ENSG00000239672	QTD000474	chr17_51153819_A_G	0.296308	chr17_51153819_A_G	0.26179	6
Gilchrist_2021_microarray_NK-cell_naive	NME1-NME2	NME2.4249.64.2..1	0.343522	FALSE	ENSG00000011052	QTD000115	chr17_51149056_G_A	0.415027	chr17_51149056_G_A	0.443668	3
CEDAR_microarray_T-cell_CD4	NME1-NME2	NME2.4249.64.2..1	0.337906	FALSE	ENSG00000011052	QTD000067	chr17_51160591_C_A	0.584414	chr17_51149056_G_A	0.443668	3
Fairfax_2014_microarray_monocyte_naive	NME1-NME2	NME2.4249.64.2..1	0.336746	FALSE	ENSG00000011052	QTD000081	chr17_51149056_G_A	0.360819	chr17_51149056_G_A	0.443668	3
GTEx_ge_brain_hypothalamus	NME1-NME2	NME2.4249.64.2..1	0.333965	FALSE	ENSG00000011052	QTD000186	chr17_51149056_G_A	0.333968	chr17_51149056_G_A	0.443668	3
Fairfax_2012_microarray_B-cell_CD19	NME1-NME2	NME2.4249.64.2..1	0.333573	FALSE	ENSG00000011052	QTD000080	chr17_51166498_G_A	0.400294	chr17_51149056_G_A	0.443668	3
GTEx_ge_brain_putamen	NME1-NME2	NME2.4249.64.2..1	0.331442	FALSE	ENSG00000011052	QTD000196	chr17_51149056_G_A	0.331445	chr17_51149056_G_A	0.443668	3
Fairfax_2014_microarray_monocyte_LPS24	NME1-NME2	NME2.4249.64.2..1	0.32968	FALSE	ENSG00000011052	QTD000084	chr17_51149056_G_A	0.34436	chr17_51149056_G_A	0.443668	3
Fairfax_2014_microarray_monocyte_IFN24	NME1-NME2	NME2.4249.64.2..1	0.326886	FALSE	ENSG00000011052	QTD000082	chr17_51166498_G_A	0.358634	chr17_51149056_G_A	0.443668	3
CEDAR_microarray_T-cell_CD8	NME1-NME2	NME2.4249.64.2..1	0.317057	FALSE	ENSG00000011052	QTD000066	chr17_51160591_C_A	0.714071	chr17_51149056_G_A	0.443668	3
CEDAR_microarray_B-cell_CD19	NME1-NME2	NME2.4249.64.2..1	0.315991	FALSE	ENSG00000011052	QTD000073	chr17_51166498_G_A	0.458604	chr17_51149056_G_A	0.443668	3
CEDAR_microarray_monocyte_CD14	NME1-NME2	NME2.4249.64.2..1	0.306489	FALSE	ENSG00000011052	QTD000069	chr17_51160591_C_A	0.484866	chr17_51149056_G_A	0.443668	3
CEDAR_microarray_transverse_colon	NME1-NME2	NME2.4249.64.2..1	0.28888	FALSE	ENSG00000011052	QTD000068	chr17_51160591_C_A	0.65033	chr17_51160591_C_A	0.328185	2
BrainSeq_ge_brain	NME1-NME2	NME2.4249.64.2..1	0.277197	FALSE	ENSG00000011052	QTD000051	chr17_51166498_G_A	0.711848	chr17_51149056_G_A	0.443668	3
Kasela_2017_microarray_T-cell_CD4	NME1-NME2	NME2.4249.64.2..1	0.258702	FALSE	ENSG00000011052	QTD000371	chr17_51166498_G_A	0.707301	chr17_51149056_G_A	0.443668	3
GTEx_ge_esophagus_gej	NME1-NME2	NME2.4249.64.2..1	0.110086	FALSE	ENSG00000011052	QTD000236	chr17_51153819_A_G	0.245611	chr17_51153819_A_G	0.26179	6
HipSci_ge_iPSC	NME2	NME2.4249.64.2..1	0.383819	TRUE	ENSG00000243678	QTD000361	chr17_51149056_G_A	0.530698	chr17_51149056_G_A	0.443668	3
Alasoo_2018_ge_macrophage_IFNg+Salmonella	NME2	NME2.4249.64.2..1	0.376542	TRUE	ENSG00000243678	QTD000016	chr17_51149056_G_A	0.687281	chr17_51149056_G_A	0.443668	2
Alasoo_2018_ge_macrophage_naive	NME2	NME2.4249.64.2..1	0.355653	TRUE	ENSG00000243678	QTD000001	chr17_51149056_G_A	0.590069	chr17_51149056_G_A	0.443668	2
ROSMAP_ge_brain_naive	NME2	NME2.4249.64.2..1	0.349487	TRUE	ENSG00000243678	QTD000434	chr17_51149056_G_A	0.527237	chr17_51149056_G_A	0.443668	3
Quach_2016_ge_monocyte_Pam3CSK4	NME2	NME2.4249.64.2..1	0.348295	TRUE	ENSG00000243678	QTD000419	chr17_51149056_G_A	0.557582	chr17_51149056_G_A	0.443668	2
Alasoo_2018_ge_macrophage_Salmonella	NME2	NME2.4249.64.2..1	0.343489	TRUE	ENSG00000243678	QTD000011	chr17_51149056_G_A	0.534041	chr17_51149056_G_A	0.443668	2
BLUEPRINT_PE_ge_T-cell	NME2	NME2.4249.64.2..1	0.337759	TRUE	ENSG00000243678	QTD000031	chr17_51149056_G_A	0.353387	chr17_51149056_G_A	0.443668	3
GTEx_ge_breast	NME2	NME2.4249.64.2..1	0.336323	TRUE	ENSG00000243678	QTD000211	chr17_51149056_G_A	0.475228	chr17_51149056_G_A	0.443668	3
GTEx_ge_kidney_cortex	NME2	NME2.4249.64.2..1	0.33626	TRUE	ENSG00000243678	QTD000261	chr17_51149056_G_A	0.500531	chr17_51149056_G_A	0.443668	2
GTEx_ge_small_intestine	NME2	NME2.4249.64.2..1	0.336225	TRUE	ENSG00000243678	QTD000321	chr17_51149056_G_A	0.50048	chr17_51149056_G_A	0.443668	2
GTEx_ge_prostate	NME2	NME2.4249.64.2..1	0.336072	TRUE	ENSG00000243678	QTD000306	chr17_51149056_G_A	0.500251	chr17_51149056_G_A	0.443668	2
GTEx_ge_esophagus_muscularis	NME2	NME2.4249.64.2..1	0.335813	TRUE	ENSG00000243678	QTD000246	chr17_51149056_G_A	0.499866	chr17_51149056_G_A	0.443668	2
GTEx_ge_esophagus_mucosa	NME2	NME2.4249.64.2..1	0.335737	TRUE	ENSG00000243678	QTD000241	chr17_51149056_G_A	0.499753	chr17_51149056_G_A	0.443668	2
GTEx_ge_adipose_subcutaneous	NME2	NME2.4249.64.2..1	0.335495	TRUE	ENSG00000243678	QTD000116	chr17_51149056_G_A	0.431999	chr17_51149056_G_A	0.443668	3
GTEx_ge_spleen	NME2	NME2.4249.64.2..1	0.33519	TRUE	ENSG00000243678	QTD000326	chr17_51149056_G_A	0.498939	chr17_51149056_G_A	0.443668	2
Quach_2016_ge_monocyte_naive	NME2	NME2.4249.64.2..1	0.334801	TRUE	ENSG00000243678	QTD000409	chr17_51149056_G_A	0.499495	chr17_51149056_G_A	0.443668	2
GTEx_ge_thyroid	NME2	NME2.4249.64.2..1	0.334719	TRUE	ENSG00000243678	QTD000341	chr17_51149056_G_A	0.498237	chr17_51149056_G_A	0.443668	2
GTEx_ge_artery_coronary	NME2	NME2.4249.64.2..1	0.334421	TRUE	ENSG00000243678	QTD000136	chr17_51149056_G_A	0.497793	chr17_51149056_G_A	0.443668	2
GTEx_ge_brain_cerebellar_hemisphere	NME2	NME2.4249.64.2..1	0.334257	TRUE	ENSG00000243678	QTD000161	chr17_51149056_G_A	0.33426	chr17_51149056_G_A	0.443668	3
GTEx_ge_brain_hippocampus	NME2	NME2.4249.64.2..1	0.334219	TRUE	ENSG00000243678	QTD000181	chr17_51149056_G_A	0.334222	chr17_51149056_G_A	0.443668	3
GTEx_ge_brain_spinal_cord	NME2	NME2.4249.64.2..1	0.334139	TRUE	ENSG00000243678	QTD000201	chr17_51149056_G_A	0.334141	chr17_51149056_G_A	0.443668	3
GTEx_ge_LCL	NME2	NME2.4249.64.2..1	0.334101	TRUE	ENSG00000243678	QTD000221	chr17_51149056_G_A	0.334104	chr17_51149056_G_A	0.443668	3
GTEx_ge_vagina	NME2	NME2.4249.64.2..1	0.334077	TRUE	ENSG00000243678	QTD000351	chr17_51149056_G_A	0.33408	chr17_51149056_G_A	0.443668	3
GTEx_ge_brain_putamen	NME2	NME2.4249.64.2..1	0.334069	TRUE	ENSG00000243678	QTD000196	chr17_51149056_G_A	0.334072	chr17_51149056_G_A	0.443668	3
GTEx_ge_uterus	NME2	NME2.4249.64.2..1	0.334047	TRUE	ENSG00000243678	QTD000346	chr17_51149056_G_A	0.33405	chr17_51149056_G_A	0.443668	3
GTEx_ge_colon_transverse	NME2	NME2.4249.64.2..1	0.33403	TRUE	ENSG00000243678	QTD000231	chr17_51149056_G_A	0.334033	chr17_51149056_G_A	0.443668	3
GTEx_ge_brain_nucleus_accumbens	NME2	NME2.4249.64.2..1	0.334009	TRUE	ENSG00000243678	QTD000191	chr17_51149056_G_A	0.334012	chr17_51149056_G_A	0.443668	3
GTEx_ge_artery_aorta	NME2	NME2.4249.64.2..1	0.334009	TRUE	ENSG00000243678	QTD000131	chr17_51149056_G_A	0.334012	chr17_51149056_G_A	0.443668	3
GTEx_ge_brain_cortex	NME2	NME2.4249.64.2..1	0.334001	TRUE	ENSG00000243678	QTD000171	chr17_51149056_G_A	0.334004	chr17_51149056_G_A	0.443668	3
GTEx_ge_brain_cerebellum	NME2	NME2.4249.64.2..1	0.334	TRUE	ENSG00000243678	QTD000166	chr17_51149056_G_A	0.334003	chr17_51149056_G_A	0.443668	3
GTEx_ge_pituitary	NME2	NME2.4249.64.2..1	0.333997	TRUE	ENSG00000243678	QTD000301	chr17_51149056_G_A	0.334	chr17_51149056_G_A	0.443668	3
GTEx_ge_fibroblast	NME2	NME2.4249.64.2..1	0.333996	TRUE	ENSG00000243678	QTD000216	chr17_51149056_G_A	0.333999	chr17_51149056_G_A	0.443668	3
GTEx_ge_nerve_tibial	NME2	NME2.4249.64.2..1	0.33393	TRUE	ENSG00000243678	QTD000286	chr17_51149056_G_A	0.333933	chr17_51149056_G_A	0.443668	3
GTEx_ge_esophagus_gej	NME2	NME2.4249.64.2..1	0.333868	TRUE	ENSG00000243678	QTD000236	chr17_51149056_G_A	0.333871	chr17_51149056_G_A	0.443668	3
GTEx_ge_muscle	NME2	NME2.4249.64.2..1	0.333838	TRUE	ENSG00000243678	QTD000281	chr17_51149056_G_A	0.496925	chr17_51149056_G_A	0.443668	2
GTEx_ge_ovary	NME2	NME2.4249.64.2..1	0.333386	TRUE	ENSG00000243678	QTD000291	chr17_51149056_G_A	0.333389	chr17_51149056_G_A	0.443668	3
GTEx_ge_brain_caudate	NME2	NME2.4249.64.2..1	0.333382	TRUE	ENSG00000243678	QTD000156	chr17_51149056_G_A	0.333385	chr17_51149056_G_A	0.443668	3
GTEx_ge_lung	NME2	NME2.4249.64.2..1	0.333344	TRUE	ENSG00000243678	QTD000271	chr17_51149056_G_A	0.333346	chr17_51149056_G_A	0.443668	3
GTEx_ge_brain_frontal_cortex	NME2	NME2.4249.64.2..1	0.333333	TRUE	ENSG00000243678	QTD000176	chr17_51149056_G_A	0.333336	chr17_51149056_G_A	0.443668	3
GTEx_ge_brain_hypothalamus	NME2	NME2.4249.64.2..1	0.33333	TRUE	ENSG00000243678	QTD000186	chr17_51149056_G_A	0.333333	chr17_51149056_G_A	0.443668	3
GTEx_ge_skin_sun_exposed	NME2	NME2.4249.64.2..1	0.33333	TRUE	ENSG00000243678	QTD000316	chr17_51149056_G_A	0.333333	chr17_51149056_G_A	0.443668	3
GTEx_ge_liver	NME2	NME2.4249.64.2..1	0.33333	TRUE	ENSG00000243678	QTD000266	chr17_51149056_G_A	0.333333	chr17_51149056_G_A	0.443668	3
GTEx_ge_adipose_visceral	NME2	NME2.4249.64.2..1	0.33333	TRUE	ENSG00000243678	QTD000121	chr17_51149056_G_A	0.333333	chr17_51149056_G_A	0.443668	3
GTEx_ge_blood	NME2	NME2.4249.64.2..1	0.33333	TRUE	ENSG00000243678	QTD000356	chr17_51149056_G_A	0.333333	chr17_51149056_G_A	0.443668	3
GTEx_ge_heart_atrial_appendage	NME2	NME2.4249.64.2..1	0.332162	TRUE	ENSG00000243678	QTD000251	chr17_51149056_G_A	0.494431	chr17_51149056_G_A	0.443668	2
GTEx_ge_adrenal_gland	NME2	NME2.4249.64.2..1	0.33138	TRUE	ENSG00000243678	QTD000126	chr17_51149056_G_A	0.493267	chr17_51149056_G_A	0.443668	2
GTEx_ge_skin_not_sun_exposed	NME2	NME2.4249.64.2..1	0.331114	TRUE	ENSG00000243678	QTD000311	chr17_51149056_G_A	0.492871	chr17_51149056_G_A	0.443668	2
Fairfax_2014_microarray_monocyte_IFN24	NME2	NME2.4249.64.2..1	0.330932	TRUE	ENSG00000243678	QTD000082	chr17_51166498_G_A	0.356251	chr17_51149056_G_A	0.443668	3
GTEx_ge_stomach	NME2	NME2.4249.64.2..1	0.330453	TRUE	ENSG00000243678	QTD000331	chr17_51149056_G_A	0.491887	chr17_51149056_G_A	0.443668	2
GTEx_ge_artery_tibial	NME2	NME2.4249.64.2..1	0.329021	TRUE	ENSG00000243678	QTD000141	chr17_51149056_G_A	0.489755	chr17_51149056_G_A	0.443668	2
GTEx_ge_heart_left_ventricle	NME2	NME2.4249.64.2..1	0.327955	TRUE	ENSG00000243678	QTD000256	chr17_51149056_G_A	0.488168	chr17_51149056_G_A	0.443668	2
Schwartzentruber_2018_ge_sensory_neuron	NME2	NME2.4249.64.2..1	0.327738	TRUE	ENSG00000243678	QTD000514	chr17_51166498_G_A	0.396905	chr17_51149056_G_A	0.443668	3
GTEx_ge_pancreas	NME2	NME2.4249.64.2..1	0.321919	TRUE	ENSG00000243678	QTD000296	chr17_51149056_G_A	0.479185	chr17_51149056_G_A	0.443668	2
GTEx_ge_testis	NME2	NME2.4249.64.2..1	0.321211	TRUE	ENSG00000243678	QTD000336	chr17_51149056_G_A	0.478131	chr17_51149056_G_A	0.443668	2
GTEx_ge_colon_sigmoid	NME2	NME2.4249.64.2..1	0.319903	TRUE	ENSG00000243678	QTD000226	chr17_51149056_G_A	0.476184	chr17_51149056_G_A	0.443668	2
Alasoo_2018_ge_macrophage_IFNg	NME2	NME2.4249.64.2..1	0.317152	TRUE	ENSG00000243678	QTD000006	chr17_51166498_G_A	0.589647	chr17_51149056_G_A	0.443668	2
Quach_2016_ge_monocyte_LPS	NME2	NME2.4249.64.2..1	0.303124	TRUE	ENSG00000243678	QTD000414	chr17_51160591_C_A	0.896649	chr17_51160591_C_A	0.328185	2
iPSCORE_ge_iPSC	NME2	NME2.4249.64.2..1	0.27945	TRUE	ENSG00000243678	QTD000366	chr17_51160591_C_A	0.556461	chr17_51160591_C_A	0.328185	2
CommonMind_ge_DLPFC_naive	NME2	NME2.4249.64.2..1	0.275356	TRUE	ENSG00000243678	QTD000075	chr17_51166498_G_A	0.695144	chr17_51149056_G_A	0.443668	3
BrainSeq_ge_brain	NME2	NME2.4249.64.2..1	0.267039	TRUE	ENSG00000243678	QTD000051	chr17_51166498_G_A	0.818141	chr17_51149056_G_A	0.443668	2
FUSION_ge_muscle_naive	NME2	NME2.4249.64.2..1	0.261697	TRUE	ENSG00000243678	QTD000085	chr17_51166498_G_A	0.664575	chr17_51160591_C_A	0.328185	2
FUSION_ge_adipose_naive	NME2	NME2.4249.64.2..1	0.255692	TRUE	ENSG00000243678	QTD000090	chr17_51166498_G_A	0.727626	chr17_51160591_C_A	0.328185	2
van_de_Bunt_2015_ge_pancreatic_islet	NME2	NME2.4249.64.2..1	0.24759	TRUE	ENSG00000243678	QTD000554	chr17_51166498_G_A	0.653119	chr17_51160591_C_A	0.328185	2
Nedelec_2016_ge_macrophage_Listeria	NME2	NME2.4249.64.2..1	0.228139	TRUE	ENSG00000243678	QTD000379	chr17_51166498_G_A	1	chr17_51166498_G_A	0.228139	1
Nedelec_2016_ge_macrophage_Salmonella	NME2	NME2.4249.64.2..1	0.228128	TRUE	ENSG00000243678	QTD000389	chr17_51166498_G_A	0.999952	chr17_51166498_G_A	0.228139	1
Nedelec_2016_ge_macrophage_naive	NME2	NME2.4249.64.2..1	0.228071	TRUE	ENSG00000243678	QTD000384	chr17_51166498_G_A	0.9997	chr17_51166498_G_A	0.228139	1
GEUVADIS_ge_LCL	NME2	NME2.4249.64.2..1	0.227924	TRUE	ENSG00000243678	QTD000110	chr17_51166498_G_A	0.999058	chr17_51166498_G_A	0.228139	1
BrainSeq_ge_brain	NQO2	NQO2.9754.33.3..1	1	TRUE	ENSG00000124588	QTD000051	chr6_3003736_A_G	1	chr6_3003736_A_G	1	1
FUSION_ge_muscle_naive	NQO2	NQO2.9754.33.3..1	1	TRUE	ENSG00000124588	QTD000085	chr6_3003736_A_G	1	chr6_3003736_A_G	1	1
FUSION_ge_adipose_naive	NQO2	NQO2.9754.33.3..1	1	TRUE	ENSG00000124588	QTD000090	chr6_3003736_A_G	1	chr6_3003736_A_G	1	1
GTEx_ge_adipose_subcutaneous	NQO2	NQO2.9754.33.3..1	1	TRUE	ENSG00000124588	QTD000116	chr6_3003736_A_G	1	chr6_3003736_A_G	1	1
GTEx_ge_adipose_visceral	NQO2	NQO2.9754.33.3..1	1	TRUE	ENSG00000124588	QTD000121	chr6_3003736_A_G	1	chr6_3003736_A_G	1	1
GTEx_ge_artery_aorta	NQO2	NQO2.9754.33.3..1	1	TRUE	ENSG00000124588	QTD000131	chr6_3003736_A_G	1	chr6_3003736_A_G	1	1
GTEx_ge_artery_tibial	NQO2	NQO2.9754.33.3..1	1	TRUE	ENSG00000124588	QTD000141	chr6_3003736_A_G	1	chr6_3003736_A_G	1	1
GTEx_ge_brain_caudate	NQO2	NQO2.9754.33.3..1	1	TRUE	ENSG00000124588	QTD000156	chr6_3003736_A_G	1	chr6_3003736_A_G	1	1
GTEx_ge_brain_frontal_cortex	NQO2	NQO2.9754.33.3..1	1	TRUE	ENSG00000124588	QTD000176	chr6_3003736_A_G	1	chr6_3003736_A_G	1	1
GTEx_ge_brain_nucleus_accumbens	NQO2	NQO2.9754.33.3..1	1	TRUE	ENSG00000124588	QTD000191	chr6_3003736_A_G	1	chr6_3003736_A_G	1	1
GTEx_ge_breast	NQO2	NQO2.9754.33.3..1	1	TRUE	ENSG00000124588	QTD000211	chr6_3003736_A_G	1	chr6_3003736_A_G	1	1
GTEx_ge_fibroblast	NQO2	NQO2.9754.33.3..1	1	TRUE	ENSG00000124588	QTD000216	chr6_3003736_A_G	1	chr6_3003736_A_G	1	1
GTEx_ge_colon_sigmoid	NQO2	NQO2.9754.33.3..1	1	TRUE	ENSG00000124588	QTD000226	chr6_3003736_A_G	1	chr6_3003736_A_G	1	1
GTEx_ge_colon_transverse	NQO2	NQO2.9754.33.3..1	1	TRUE	ENSG00000124588	QTD000231	chr6_3003736_A_G	1	chr6_3003736_A_G	1	1
GTEx_ge_esophagus_gej	NQO2	NQO2.9754.33.3..1	1	TRUE	ENSG00000124588	QTD000236	chr6_3003736_A_G	1	chr6_3003736_A_G	1	1
GTEx_ge_esophagus_mucosa	NQO2	NQO2.9754.33.3..1	1	TRUE	ENSG00000124588	QTD000241	chr6_3003736_A_G	1	chr6_3003736_A_G	1	1
GTEx_ge_esophagus_muscularis	NQO2	NQO2.9754.33.3..1	1	TRUE	ENSG00000124588	QTD000246	chr6_3003736_A_G	1	chr6_3003736_A_G	1	1
GTEx_ge_heart_atrial_appendage	NQO2	NQO2.9754.33.3..1	1	TRUE	ENSG00000124588	QTD000251	chr6_3003736_A_G	1	chr6_3003736_A_G	1	1
GTEx_ge_heart_left_ventricle	NQO2	NQO2.9754.33.3..1	1	TRUE	ENSG00000124588	QTD000256	chr6_3003736_A_G	1	chr6_3003736_A_G	1	1
GTEx_ge_lung	NQO2	NQO2.9754.33.3..1	1	TRUE	ENSG00000124588	QTD000271	chr6_3003736_A_G	1	chr6_3003736_A_G	1	1
GTEx_ge_muscle	NQO2	NQO2.9754.33.3..1	1	TRUE	ENSG00000124588	QTD000281	chr6_3003736_A_G	1	chr6_3003736_A_G	1	1
GTEx_ge_nerve_tibial	NQO2	NQO2.9754.33.3..1	1	TRUE	ENSG00000124588	QTD000286	chr6_3003736_A_G	1	chr6_3003736_A_G	1	1
GTEx_ge_pancreas	NQO2	NQO2.9754.33.3..1	1	TRUE	ENSG00000124588	QTD000296	chr6_3003736_A_G	1	chr6_3003736_A_G	1	1
GTEx_ge_skin_not_sun_exposed	NQO2	NQO2.9754.33.3..1	1	TRUE	ENSG00000124588	QTD000311	chr6_3003736_A_G	1	chr6_3003736_A_G	1	1
GTEx_ge_skin_sun_exposed	NQO2	NQO2.9754.33.3..1	1	TRUE	ENSG00000124588	QTD000316	chr6_3003736_A_G	1	chr6_3003736_A_G	1	1
GTEx_ge_stomach	NQO2	NQO2.9754.33.3..1	1	TRUE	ENSG00000124588	QTD000331	chr6_3003736_A_G	1	chr6_3003736_A_G	1	1
GTEx_ge_testis	NQO2	NQO2.9754.33.3..1	1	TRUE	ENSG00000124588	QTD000336	chr6_3003736_A_G	1	chr6_3003736_A_G	1	1
GTEx_ge_thyroid	NQO2	NQO2.9754.33.3..1	1	TRUE	ENSG00000124588	QTD000341	chr6_3003736_A_G	1	chr6_3003736_A_G	1	1
GTEx_ge_blood	NQO2	NQO2.9754.33.3..1	1	TRUE	ENSG00000124588	QTD000356	chr6_3003736_A_G	1	chr6_3003736_A_G	1	1
Lepik_2017_ge_blood	NQO2	NQO2.9754.33.3..1	1	TRUE	ENSG00000124588	QTD000373	chr6_3003736_A_G	1	chr6_3003736_A_G	1	1
TwinsUK_ge_fat	NQO2	NQO2.9754.33.3..1	1	TRUE	ENSG00000124588	QTD000534	chr6_3003736_A_G	1	chr6_3003736_A_G	1	1
TwinsUK_ge_skin	NQO2	NQO2.9754.33.3..1	1	TRUE	ENSG00000124588	QTD000544	chr6_3003736_A_G	1	chr6_3003736_A_G	1	1
GTEx_ge_brain_cortex	NQO2	NQO2.9754.33.3..1	1	TRUE	ENSG00000124588	QTD000171	chr6_3003736_A_G	1	chr6_3003736_A_G	1	1
GTEx_ge_prostate	NQO2	NQO2.9754.33.3..1	1	TRUE	ENSG00000124588	QTD000306	chr6_3003736_A_G	1	chr6_3003736_A_G	1	1
Aygun_2021_ge_Progenitor	NQO2	NQO2.9754.33.3..1	1	TRUE	ENSG00000124588	QTD000564	chr6_3003736_A_G	1	chr6_3003736_A_G	1	1
GTEx_ge_brain_putamen	NQO2	NQO2.9754.33.3..1	1	TRUE	ENSG00000124588	QTD000196	chr6_3003736_A_G	1	chr6_3003736_A_G	1	1
GEUVADIS_ge_LCL	NQO2	NQO2.9754.33.3..1	1	TRUE	ENSG00000124588	QTD000110	chr6_3003736_A_G	1	chr6_3003736_A_G	1	1
GTEx_ge_vagina	NQO2	NQO2.9754.33.3..1	1	TRUE	ENSG00000124588	QTD000351	chr6_3003736_A_G	1	chr6_3003736_A_G	1	1
GTEx_ge_minor_salivary_gland	NQO2	NQO2.9754.33.3..1	1	TRUE	ENSG00000124588	QTD000276	chr6_3003736_A_G	1	chr6_3003736_A_G	1	1
GTEx_ge_ovary	NQO2	NQO2.9754.33.3..1	1	TRUE	ENSG00000124588	QTD000291	chr6_3003736_A_G	1	chr6_3003736_A_G	1	1
TwinsUK_ge_blood	NQO2	NQO2.9754.33.3..1	1	TRUE	ENSG00000124588	QTD000549	chr6_3003736_A_G	1	chr6_3003736_A_G	1	1
Quach_2016_ge_monocyte_naive	NQO2	NQO2.9754.33.3..1	1	TRUE	ENSG00000124588	QTD000409	chr6_3003736_A_G	1	chr6_3003736_A_G	1	1
GTEx_ge_uterus	NQO2	NQO2.9754.33.3..1	1	TRUE	ENSG00000124588	QTD000346	chr6_3003736_A_G	1	chr6_3003736_A_G	1	1
Peng_2018_ge_placenta_naive	NQO2	NQO2.9754.33.3..1	1	TRUE	ENSG00000124588	QTD000394	chr6_3003736_A_G	1	chr6_3003736_A_G	1	1
GTEx_ge_artery_coronary	NQO2	NQO2.9754.33.3..1	1	TRUE	ENSG00000124588	QTD000136	chr6_3003736_A_G	1	chr6_3003736_A_G	1	1
Nedelec_2016_ge_macrophage_Listeria	NQO2	NQO2.9754.33.3..1	1	TRUE	ENSG00000124588	QTD000379	chr6_3003736_A_G	1	chr6_3003736_A_G	1	1
Fairfax_2014_microarray_monocyte_IFN24	NQO2	NQO2.9754.33.3..1	1	TRUE	ENSG00000124588	QTD000082	chr6_3003736_A_G	1	chr6_3003736_A_G	1	1
GTEx_ge_pituitary	NQO2	NQO2.9754.33.3..1	1	TRUE	ENSG00000124588	QTD000301	chr6_3003736_A_G	1	chr6_3003736_A_G	1	1
GTEx_ge_liver	NQO2	NQO2.9754.33.3..1	1	TRUE	ENSG00000124588	QTD000266	chr6_3003736_A_G	1	chr6_3003736_A_G	1	1
GTEx_ge_brain_anterior_cingulate_cortex	NQO2	NQO2.9754.33.3..1	1	TRUE	ENSG00000124588	QTD000151	chr6_3003736_A_G	1	chr6_3003736_A_G	1	1
GTEx_ge_adrenal_gland	NQO2	NQO2.9754.33.3..1	1	TRUE	ENSG00000124588	QTD000126	chr6_3003736_A_G	1	chr6_3003736_A_G	1	1
GTEx_ge_small_intestine	NQO2	NQO2.9754.33.3..1	1	TRUE	ENSG00000124588	QTD000321	chr6_3003736_A_G	1	chr6_3003736_A_G	1	1
Nedelec_2016_ge_macrophage_naive	NQO2	NQO2.9754.33.3..1	1	TRUE	ENSG00000124588	QTD000384	chr6_3003736_A_G	1	chr6_3003736_A_G	1	1
Quach_2016_ge_monocyte_LPS	NQO2	NQO2.9754.33.3..1	1	TRUE	ENSG00000124588	QTD000414	chr6_3003736_A_G	1	chr6_3003736_A_G	1	1
GTEx_ge_brain_spinal_cord	NQO2	NQO2.9754.33.3..1	1	TRUE	ENSG00000124588	QTD000201	chr6_3003736_A_G	1	chr6_3003736_A_G	1	1
Nedelec_2016_ge_macrophage_Salmonella	NQO2	NQO2.9754.33.3..1	1	TRUE	ENSG00000124588	QTD000389	chr6_3003736_A_G	1	chr6_3003736_A_G	1	1
CAP_ge_LCL_statin	NQO2	NQO2.9754.33.3..1	1	TRUE	ENSG00000124588	QTD000061	chr6_3003736_A_G	1	chr6_3003736_A_G	1	1
GTEx_ge_brain_amygdala	NQO2	NQO2.9754.33.3..1	1	TRUE	ENSG00000124588	QTD000146	chr6_3003736_A_G	1	chr6_3003736_A_G	1	1
Fairfax_2014_microarray_monocyte_naive	NQO2	NQO2.9754.33.3..1	1	TRUE	ENSG00000124588	QTD000081	chr6_3003736_A_G	1	chr6_3003736_A_G	1	1
CAP_ge_LCL_naive	NQO2	NQO2.9754.33.3..1	0.999999	TRUE	ENSG00000124588	QTD000056	chr6_3003736_A_G	0.999999	chr6_3003736_A_G	1	1
CEDAR_microarray_neutrophil_CD15	NQO2	NQO2.9754.33.3..1	0.999999	TRUE	ENSG00000124588	QTD000070	chr6_3003736_A_G	0.999999	chr6_3003736_A_G	1	1
GENCORD_ge_fibroblast	NQO2	NQO2.9754.33.3..1	0.999999	TRUE	ENSG00000124588	QTD000100	chr6_3003736_A_G	0.999999	chr6_3003736_A_G	1	1
Quach_2016_ge_monocyte_IAV	NQO2	NQO2.9754.33.3..1	0.999999	TRUE	ENSG00000124588	QTD000429	chr6_3003736_A_G	0.999999	chr6_3003736_A_G	1	1
CEDAR_microarray_T-cell_CD4	NQO2	NQO2.9754.33.3..1	0.999998	TRUE	ENSG00000124588	QTD000067	chr6_3003736_A_G	0.999998	chr6_3003736_A_G	1	1
CEDAR_microarray_rectum	NQO2	NQO2.9754.33.3..1	0.999991	TRUE	ENSG00000124588	QTD000072	chr6_3003736_A_G	0.999991	chr6_3003736_A_G	1	1
CEDAR_microarray_T-cell_CD8	NQO2	NQO2.9754.33.3..1	0.999982	TRUE	ENSG00000124588	QTD000066	chr6_3003736_A_G	0.999982	chr6_3003736_A_G	1	1
Naranbhai_2015_microarray_neutrophil_CD16	NQO2	NQO2.9754.33.3..1	0.999981	TRUE	ENSG00000124588	QTD000378	chr6_3003736_A_G	0.999981	chr6_3003736_A_G	1	1
Gilchrist_2021_microarray_NK-cell_naive	NQO2	NQO2.9754.33.3..1	0.999972	TRUE	ENSG00000124588	QTD000115	chr6_3003736_A_G	0.999972	chr6_3003736_A_G	1	1
CEDAR_microarray_ileum	NQO2	NQO2.9754.33.3..1	0.999971	TRUE	ENSG00000124588	QTD000074	chr6_3003736_A_G	0.999971	chr6_3003736_A_G	1	1
CEDAR_microarray_monocyte_CD14	NQO2	NQO2.9754.33.3..1	0.999971	TRUE	ENSG00000124588	QTD000069	chr6_3003736_A_G	0.999971	chr6_3003736_A_G	1	1
Quach_2016_ge_monocyte_Pam3CSK4	NQO2	NQO2.9754.33.3..1	0.999959	TRUE	ENSG00000124588	QTD000419	chr6_3003736_A_G	0.999959	chr6_3003736_A_G	1	1
GTEx_ge_brain_hypothalamus	NQO2	NQO2.9754.33.3..1	0.999955	TRUE	ENSG00000124588	QTD000186	chr6_3003736_A_G	0.999955	chr6_3003736_A_G	1	1
ROSMAP_ge_brain_naive	NQO2	NQO2.9754.33.3..1	0.999914	TRUE	ENSG00000124588	QTD000434	chr6_3003736_A_G	0.999914	chr6_3003736_A_G	1	1
iPSCORE_ge_iPSC	NQO2	NQO2.9754.33.3..1	0.999881	TRUE	ENSG00000124588	QTD000366	chr6_3003736_A_G	0.999881	chr6_3003736_A_G	1	1
PISA_ge_pancreatic_islet	NQO2	NQO2.9754.33.3..1	0.999748	TRUE	ENSG00000124588	QTD000574	chr6_3003736_A_G	0.999748	chr6_3003736_A_G	1	1
GENCORD_ge_T-cell	NQO2	NQO2.9754.33.3..1	0.999708	TRUE	ENSG00000124588	QTD000105	chr6_3003736_A_G	0.999708	chr6_3003736_A_G	1	1
GTEx_ge_brain_hippocampus	NQO2	NQO2.9754.33.3..1	0.999523	TRUE	ENSG00000124588	QTD000181	chr6_3003736_A_G	0.999523	chr6_3003736_A_G	1	1
Aygun_2021_ge_Neuron	NQO2	NQO2.9754.33.3..1	0.999481	TRUE	ENSG00000124588	QTD000569	chr6_3003736_A_G	0.999481	chr6_3003736_A_G	1	1
GTEx_ge_spleen	NQO2	NQO2.9754.33.3..1	0.999031	TRUE	ENSG00000124588	QTD000326	chr6_3003736_A_G	0.999031	chr6_3003736_A_G	1	1
GTEx_ge_brain_cerebellar_hemisphere	NQO2	NQO2.9754.33.3..1	0.998597	TRUE	ENSG00000124588	QTD000161	chr6_3003736_A_G	0.998597	chr6_3003736_A_G	1	1
Fairfax_2014_microarray_monocyte_LPS24	NQO2	NQO2.9754.33.3..1	0.998256	TRUE	ENSG00000124588	QTD000084	chr6_3003736_A_G	0.998256	chr6_3003736_A_G	1	1
Fairfax_2014_microarray_monocyte_LPS2	NQO2	NQO2.9754.33.3..1	0.932325	TRUE	ENSG00000124588	QTD000083	chr6_3003736_A_G	0.932325	chr6_3003736_A_G	1	1
GTEx_ge_thyroid	NTNG1	NTNG1.5637.81.3..1	1	TRUE	ENSG00000162631	QTD000341	chr1_107135646_G_C	1	chr1_107135646_G_C	1	1
GTEx_ge_esophagus_muscularis	NTNG1	NTNG1.5637.81.3..1	1	TRUE	ENSG00000162631	QTD000246	chr1_107135646_G_C	1	chr1_107135646_G_C	1	1
GTEx_ge_spleen	NTNG1	NTNG1.5637.81.3..1	1	TRUE	ENSG00000162631	QTD000326	chr1_107135646_G_C	1	chr1_107135646_G_C	1	1
GTEx_ge_adipose_subcutaneous	NTNG1	NTNG1.5637.81.3..1	1	TRUE	ENSG00000162631	QTD000116	chr1_107135646_G_C	1	chr1_107135646_G_C	1	1
GTEx_ge_adipose_visceral	NTNG1	NTNG1.5637.81.3..1	1	TRUE	ENSG00000162631	QTD000121	chr1_107135646_G_C	1	chr1_107135646_G_C	1	1
GTEx_ge_small_intestine	NTNG1	NTNG1.5637.81.3..1	1	TRUE	ENSG00000162631	QTD000321	chr1_107135646_G_C	1	chr1_107135646_G_C	1	1
GTEx_ge_skin_sun_exposed	NTNG1	NTNG1.5637.81.3..1	1	TRUE	ENSG00000162631	QTD000316	chr1_107135646_G_C	1	chr1_107135646_G_C	1	1
GTEx_ge_esophagus_gej	NTNG1	NTNG1.5637.81.3..1	1	TRUE	ENSG00000162631	QTD000236	chr1_107135646_G_C	1	chr1_107135646_G_C	1	1
GTEx_ge_nerve_tibial	NTNG1	NTNG1.5637.81.3..1	1	TRUE	ENSG00000162631	QTD000286	chr1_107135646_G_C	1	chr1_107135646_G_C	1	1
GTEx_ge_breast	NTNG1	NTNG1.5637.81.3..1	0.999992	TRUE	ENSG00000162631	QTD000211	chr1_107135646_G_C	0.999992	chr1_107135646_G_C	1	1
GTEx_ge_colon_transverse	NTNG1	NTNG1.5637.81.3..1	0.999985	TRUE	ENSG00000162631	QTD000231	chr1_107135646_G_C	0.999985	chr1_107135646_G_C	1	1
TwinsUK_ge_skin	NTNG1	NTNG1.5637.81.3..1	0.99992	TRUE	ENSG00000162631	QTD000544	chr1_107135646_G_C	0.99992	chr1_107135646_G_C	1	1
GTEx_ge_artery_tibial	NTNG1	NTNG1.5637.81.3..1	0.999856	TRUE	ENSG00000162631	QTD000141	chr1_107135646_G_C	0.999856	chr1_107135646_G_C	1	1
GTEx_ge_stomach	NTNG1	NTNG1.5637.81.3..1	0.999854	TRUE	ENSG00000162631	QTD000331	chr1_107135646_G_C	0.999854	chr1_107135646_G_C	1	1
TwinsUK_ge_fat	NTNG1	NTNG1.5637.81.3..1	0.999802	TRUE	ENSG00000162631	QTD000534	chr1_107135646_G_C	0.999802	chr1_107135646_G_C	1	1
GTEx_ge_lung	NTNG1	NTNG1.5637.81.3..1	0.999731	TRUE	ENSG00000162631	QTD000271	chr1_107135646_G_C	0.999731	chr1_107135646_G_C	1	1
GTEx_ge_colon_sigmoid	NTNG1	NTNG1.5637.81.3..1	0.998458	TRUE	ENSG00000162631	QTD000226	chr1_107135646_G_C	0.998458	chr1_107135646_G_C	1	1
GTEx_ge_fibroblast	NTNG1	NTNG1.5637.81.3..1	0.997683	TRUE	ENSG00000162631	QTD000216	chr1_107135646_G_C	0.997683	chr1_107135646_G_C	1	1
Peng_2018_ge_placenta_naive	NTNG1	NTNG1.5637.81.3..1	0.994557	TRUE	ENSG00000162631	QTD000394	chr1_107135646_G_C	0.994557	chr1_107135646_G_C	1	1
GTEx_ge_minor_salivary_gland	NTNG1	NTNG1.5637.81.3..1	0.9887	TRUE	ENSG00000162631	QTD000276	chr1_107135646_G_C	0.9887	chr1_107135646_G_C	1	1
GEUVADIS_ge_LCL	NTNG1	NTNG1.5637.81.3..1	0.986318	TRUE	ENSG00000162631	QTD000110	chr1_107135646_G_C	0.986318	chr1_107135646_G_C	1	1
GTEx_ge_skin_not_sun_exposed	NTNG1	NTNG1.5637.81.3..1	0.981071	TRUE	ENSG00000162631	QTD000311	chr1_107135646_G_C	0.981071	chr1_107135646_G_C	1	1
CAP_ge_LCL_statin	NTNG1	NTNG1.5637.81.3..1	0.978445	TRUE	ENSG00000162631	QTD000061	chr1_107135646_G_C	0.978445	chr1_107135646_G_C	1	1
CAP_ge_LCL_naive	NTNG1	NTNG1.5637.81.3..1	0.94743	TRUE	ENSG00000162631	QTD000056	chr1_107135646_G_C	0.94743	chr1_107135646_G_C	1	1
TwinsUK_ge_LCL	NTNG1	NTNG1.5637.81.3..1	0.908743	TRUE	ENSG00000162631	QTD000539	chr1_107135646_G_C	0.908743	chr1_107135646_G_C	1	1
FUSION_ge_adipose_naive	NTNG1	NTNG1.5637.81.3..1	0.885837	TRUE	ENSG00000162631	QTD000090	chr1_107135646_G_C	0.885837	chr1_107135646_G_C	1	1
GENCORD_ge_T-cell	NTNG1	NTNG1.5637.81.3..1	0.59981	TRUE	ENSG00000162631	QTD000105	chr1_107135646_G_C	0.59981	chr1_107135646_G_C	1	1
GTEx_ge_prostate	OAF	OAF.6414.8.3..1	0.50527	TRUE	ENSG00000184232	QTD000306	chr11_120186635_G_A	0.98161	chr11_120186635_G_A	0.514736	1
GTEx_ge_skin_sun_exposed	OAF	OAF.6414.8.3..1	0.502117	TRUE	ENSG00000184232	QTD000316	chr11_120186635_G_A	0.975485	chr11_120186635_G_A	0.514736	1
GTEx_ge_esophagus_gej	OAF	OAF.6414.8.3..1	0.481891	TRUE	ENSG00000184232	QTD000236	chr11_120185708_A_T	0.727329	chr11_120186635_G_A	0.514736	2
GTEx_ge_stomach	OAF	OAF.6414.8.3..1	0.471251	TRUE	ENSG00000184232	QTD000331	chr11_120185708_A_T	0.999082	chr11_120185708_A_T	0.471684	1
GTEx_ge_pancreas	OAF	OAF.6414.8.3..1	0.450897	TRUE	ENSG00000184232	QTD000296	chr11_120185708_A_T	0.955931	chr11_120185708_A_T	0.471684	1
GTEx_ge_esophagus_mucosa	OAF	OAF.6414.8.3..1	0.44586	TRUE	ENSG00000184232	QTD000241	chr11_120186635_G_A	0.847424	chr11_120186635_G_A	0.514736	2
GTEx_ge_nerve_tibial	OAF	OAF.6414.8.3..1	0.437236	TRUE	ENSG00000184232	QTD000286	chr11_120186635_G_A	0.805641	chr11_120186635_G_A	0.514736	2
GTEx_ge_esophagus_muscularis	OAF	OAF.6414.8.3..1	0.393588	TRUE	ENSG00000184232	QTD000246	chr11_120185708_A_T	0.705823	chr11_120186635_G_A	0.514736	2
GTEx_ge_heart_atrial_appendage	OAF	OAF.6414.8.3..1	0.167043	TRUE	ENSG00000184232	QTD000251	chr11_120186635_G_A	0.324522	chr11_120186635_G_A	0.514736	1
BLUEPRINT_SE_ge_monocyte	OAF	OAF.6414.8.3..1	0.107542	TRUE	ENSG00000184232	QTD000021	chr11_120227620_C_T	0.107573	chr11_120227620_C_T	0.682404	2
TwinsUK_ge_skin	OBP2B	OBP2B.5680.54.3..1	0.18841	TRUE	ENSG00000171102	QTD000544	chr9_133211660_T_C	0.541397	chr9_133210436_G_A	0.193409	5
GTEx_ge_skin_sun_exposed	OBP2B	OBP2B.5680.54.3..1	0.146833	TRUE	ENSG00000171102	QTD000316	chr9_133210436_G_A	0.195313	chr9_133210436_G_A	0.193409	5
Quach_2016_ge_monocyte_naive	OLFM1	FCN1.3613.62.5..1	0.843486	FALSE	ENSG00000130558	QTD000409	chr9_134918015_G_T	0.875211	chr9_134918015_G_T	0.963752	1
TwinsUK_ge_blood	OLFM1	FCN1.3613.62.5..1	0.101671	FALSE	ENSG00000130558	QTD000549	chr9_134918015_G_T	0.105495	chr9_134918015_G_T	0.963752	1
GTEx_ge_nerve_tibial	PCBD1	PCBD1.11313.100.3..1	0.996329	TRUE	ENSG00000166228	QTD000286	chr10_70888665_G_T	0.998715	chr10_70888665_G_T	0.997611	1
Fairfax_2014_microarray_monocyte_naive	PCBD1	PCBD1.11313.100.3..1	0.788579	TRUE	ENSG00000166228	QTD000081	chr10_70888665_G_T	0.790467	chr10_70888665_G_T	0.997611	1
TwinsUK_ge_fat	PCOLCE2	PCOLCE2.6081.52.3..1	0.100313	TRUE	ENSG00000163710	QTD000534	chr3_142888980_C_CGCTCACACTGGCAGCAGCGCTG	0.102315	chr3_142888980_C_CGCTCACACTGGCAGCAGCGCTG	0.98044	1
GTEx_ge_adipose_subcutaneous	PDCD1LG2	PDCD1LG2.3004.67.2..1	0.998565	TRUE	ENSG00000197646	QTD000116	chr9_5510644_A_G	0.999943	chr9_5510644_A_G	0.998621	1
GTEx_ge_lung	PDCD1LG2	PDCD1LG2.3004.67.2..1	0.998497	TRUE	ENSG00000197646	QTD000271	chr9_5510644_A_G	0.999875	chr9_5510644_A_G	0.998621	1
GTEx_ge_esophagus_muscularis	PDCD1LG2	PDCD1LG2.3004.67.2..1	0.998185	TRUE	ENSG00000197646	QTD000246	chr9_5510644_A_G	0.999563	chr9_5510644_A_G	0.998621	1
GTEx_ge_adipose_visceral	PDCD1LG2	PDCD1LG2.3004.67.2..1	0.997392	TRUE	ENSG00000197646	QTD000121	chr9_5510644_A_G	0.998768	chr9_5510644_A_G	0.998621	1
Quach_2016_ge_monocyte_IAV	PDCD1LG2	PDCD1LG2.3004.67.2..1	0.996883	TRUE	ENSG00000197646	QTD000429	chr9_5510644_A_G	0.998259	chr9_5510644_A_G	0.998621	1
GTEx_ge_heart_atrial_appendage	PDCD1LG2	PDCD1LG2.3004.67.2..1	0.996316	TRUE	ENSG00000197646	QTD000251	chr9_5510644_A_G	0.997692	chr9_5510644_A_G	0.998621	1
GTEx_ge_artery_tibial	PDCD1LG2	PDCD1LG2.3004.67.2..1	0.99481	TRUE	ENSG00000197646	QTD000141	chr9_5510644_A_G	0.996184	chr9_5510644_A_G	0.998621	1
GTEx_ge_esophagus_gej	PDCD1LG2	PDCD1LG2.3004.67.2..1	0.993761	TRUE	ENSG00000197646	QTD000236	chr9_5510644_A_G	0.995133	chr9_5510644_A_G	0.998621	1
GTEx_ge_nerve_tibial	PDCD1LG2	PDCD1LG2.3004.67.2..1	0.993223	TRUE	ENSG00000197646	QTD000286	chr9_5510644_A_G	0.994594	chr9_5510644_A_G	0.998621	1
GTEx_ge_thyroid	PDCD1LG2	PDCD1LG2.3004.67.2..1	0.989128	TRUE	ENSG00000197646	QTD000341	chr9_5510644_A_G	0.990494	chr9_5510644_A_G	0.998621	1
GTEx_ge_muscle	PDCD1LG2	PDCD1LG2.3004.67.2..1	0.98151	TRUE	ENSG00000197646	QTD000281	chr9_5510644_A_G	0.982865	chr9_5510644_A_G	0.998621	1
GTEx_ge_adrenal_gland	PDCD1LG2	PDCD1LG2.3004.67.2..1	0.976555	TRUE	ENSG00000197646	QTD000126	chr9_5510644_A_G	0.977903	chr9_5510644_A_G	0.998621	1
GTEx_ge_colon_sigmoid	PDCD1LG2	PDCD1LG2.3004.67.2..1	0.967781	TRUE	ENSG00000197646	QTD000226	chr9_5510644_A_G	0.969117	chr9_5510644_A_G	0.998621	1
GTEx_ge_artery_aorta	PDCD1LG2	PDCD1LG2.3004.67.2..1	0.964267	TRUE	ENSG00000197646	QTD000131	chr9_5510644_A_G	0.965598	chr9_5510644_A_G	0.998621	1
Lepik_2017_ge_blood	PDCD1LG2	PDCD1LG2.3004.67.2..1	0.951689	TRUE	ENSG00000197646	QTD000373	chr9_5510644_A_G	0.953003	chr9_5510644_A_G	0.998621	1
BLUEPRINT_PE_ge_T-cell	PDCD1LG2	PDCD1LG2.3004.67.2..1	0.950858	TRUE	ENSG00000197646	QTD000031	chr9_5510644_A_G	0.95217	chr9_5510644_A_G	0.998621	1
GTEx_ge_stomach	PDCD1LG2	PDCD1LG2.3004.67.2..1	0.925534	TRUE	ENSG00000197646	QTD000331	chr9_5510644_A_G	0.926811	chr9_5510644_A_G	0.998621	1
GTEx_ge_prostate	PDCD1LG2	PDCD1LG2.3004.67.2..1	0.860951	TRUE	ENSG00000197646	QTD000306	chr9_5510644_A_G	0.86214	chr9_5510644_A_G	0.998621	1
FUSION_ge_muscle_naive	PDCD1LG2	PDCD1LG2.3004.67.2..1	0.489009	TRUE	ENSG00000197646	QTD000085	chr9_5557708_T_C	0.489042	chr9_5557708_T_C	0.999933	1
GTEx_ge_fibroblast	PDCD1LG2	PDCD1LG2.3004.67.2..1	0.43758	TRUE	ENSG00000197646	QTD000216	chr9_5510644_A_G	0.438184	chr9_5510644_A_G	0.998621	1
GTEx_ge_uterus	PDCD1LG2	PDCD1LG2.3004.67.2..1	0.300613	TRUE	ENSG00000197646	QTD000346	chr9_5510837_T_TG	0.300613	chr9_5510837_T_TG	0.5	2
FUSION_ge_adipose_naive	PDCD1LG2	PDCD1LG2.3004.67.2..1	0.288441	TRUE	ENSG00000197646	QTD000090	chr9_5510644_A_G	0.288839	chr9_5510644_A_G	0.998621	1
GTEx_ge_breast	PDCD1LG2	PDCD1LG2.3004.67.2..1	0.142292	TRUE	ENSG00000197646	QTD000211	chr9_5510644_A_G	0.142488	chr9_5510644_A_G	0.998621	1
TwinsUK_ge_fat	PDCD1LG2	PDCD1LG2.3004.67.2..1	0.105613	TRUE	ENSG00000197646	QTD000534	chr9_5510644_A_G	0.105759	chr9_5510644_A_G	0.998621	1
GTEx_ge_blood	PDCD5	PDCD5.12517.52.3..1	0.431045	TRUE	ENSG00000105185	QTD000356	chr19_32581163_G_A	0.500591	chr19_32581163_G_A	0.76516	2
GTEx_ge_pancreas	PDCD5	PDCD5.12517.52.3..1	0.430958	TRUE	ENSG00000105185	QTD000296	chr19_32581163_G_A	0.50049	chr19_32581163_G_A	0.76516	2
GTEx_ge_thyroid	PDCD5	PDCD5.12517.52.3..1	0.430947	TRUE	ENSG00000105185	QTD000341	chr19_32581163_G_A	0.500477	chr19_32581163_G_A	0.76516	2
GTEx_ge_muscle	PDCD5	PDCD5.12517.52.3..1	0.430875	TRUE	ENSG00000105185	QTD000281	chr19_32581163_G_A	0.500394	chr19_32581163_G_A	0.76516	2
GTEx_ge_colon_transverse	PDCD5	PDCD5.12517.52.3..1	0.43081	TRUE	ENSG00000105185	QTD000231	chr19_32581163_G_A	0.500318	chr19_32581163_G_A	0.76516	2
GTEx_ge_heart_left_ventricle	PDCD5	PDCD5.12517.52.3..1	0.430538	TRUE	ENSG00000105185	QTD000256	chr19_32581163_G_A	0.500002	chr19_32581163_G_A	0.76516	2
GTEx_ge_liver	PDCD5	PDCD5.12517.52.3..1	0.430521	TRUE	ENSG00000105185	QTD000266	chr19_32581163_G_A	0.499983	chr19_32581163_G_A	0.76516	2
GTEx_ge_lung	PDCD5	PDCD5.12517.52.3..1	0.430215	TRUE	ENSG00000105185	QTD000271	chr19_32581163_G_A	0.499628	chr19_32581163_G_A	0.76516	2
BLUEPRINT_SE_ge_monocyte	PDCD5	PDCD5.12517.52.3..1	0.42906	TRUE	ENSG00000105185	QTD000021	chr19_32581179_A_G	0.502212	chr19_32581163_G_A	0.76516	2
GTEx_ge_stomach	PDCD5	PDCD5.12517.52.3..1	0.428704	TRUE	ENSG00000105185	QTD000331	chr19_32581163_G_A	0.497872	chr19_32581163_G_A	0.76516	2
BLUEPRINT_SE_ge_neutrophil	PDCD5	PDCD5.12517.52.3..1	0.428633	TRUE	ENSG00000105185	QTD000026	chr19_32581179_A_G	0.503938	chr19_32581163_G_A	0.76516	2
CEDAR_microarray_transverse_colon	PDCD5	PDCD5.12517.52.3..1	0.402325	TRUE	ENSG00000105185	QTD000068	chr19_32581163_G_A	0.441605	chr19_32581163_G_A	0.76516	3
Fairfax_2014_microarray_monocyte_LPS2	PDCD5	PDCD5.12517.52.3..1	0.397362	TRUE	ENSG00000105185	QTD000083	chr19_32579738_TA_T	0.543963	chr19_32581163_G_A	0.76516	2
Fairfax_2014_microarray_monocyte_naive	PDCD5	PDCD5.12517.52.3..1	0.388664	TRUE	ENSG00000105185	QTD000081	chr19_32579738_TA_T	0.428589	chr19_32581163_G_A	0.76516	3
Quach_2016_ge_monocyte_IAV	PDCD5	PDCD5.12517.52.3..1	0.349237	TRUE	ENSG00000105185	QTD000429	chr19_32581163_G_A	0.360262	chr19_32581163_G_A	0.76516	3
Quach_2016_ge_monocyte_LPS	PDCD5	PDCD5.12517.52.3..1	0.341797	TRUE	ENSG00000105185	QTD000414	chr19_32581163_G_A	0.347169	chr19_32581163_G_A	0.76516	3
CEDAR_microarray_monocyte_CD14	PDCD5	PDCD5.12517.52.3..1	0.339207	TRUE	ENSG00000105185	QTD000069	chr19_32581163_G_A	0.346064	chr19_32581163_G_A	0.76516	3
Nedelec_2016_ge_macrophage_Salmonella	PDCD5	PDCD5.12517.52.3..1	0.336367	TRUE	ENSG00000105185	QTD000389	chr19_32579738_TA_T	0.346215	chr19_32581163_G_A	0.76516	3
Quach_2016_ge_monocyte_R848	PDCD5	PDCD5.12517.52.3..1	0.327765	TRUE	ENSG00000105185	QTD000424	chr19_32579738_TA_T	0.354828	chr19_32581163_G_A	0.76516	3
CEDAR_microarray_rectum	PDCD5	PDCD5.12517.52.3..1	0.32112	TRUE	ENSG00000105185	QTD000072	chr19_32581179_A_G	0.375167	chr19_32581163_G_A	0.76516	3
Quach_2016_ge_monocyte_naive	PDCD5	PDCD5.12517.52.3..1	0.312409	TRUE	ENSG00000105185	QTD000409	chr19_32579738_TA_T	0.407276	chr19_32581163_G_A	0.76516	3
Fairfax_2014_microarray_monocyte_LPS24	PDCD5	PDCD5.12517.52.3..1	0.302977	TRUE	ENSG00000105185	QTD000084	chr19_32581179_A_G	0.354407	chr19_32581163_G_A	0.76516	3
CEDAR_microarray_neutrophil_CD15	PDCD5	PDCD5.12517.52.3..1	0.298333	TRUE	ENSG00000105185	QTD000070	chr19_32581179_A_G	0.416701	chr19_32581163_G_A	0.76516	3
FUSION_ge_muscle_naive	PDCD5	PDCD5.12517.52.3..1	0.286277	TRUE	ENSG00000105185	QTD000085	chr19_32581163_G_A	0.319757	chr19_32581163_G_A	0.76516	3
Fairfax_2014_microarray_monocyte_IFN24	PDCD5	PDCD5.12517.52.3..1	0.126577	TRUE	ENSG00000105185	QTD000082	chr19_32579738_TA_T	0.150419	chr19_32581163_G_A	0.76516	3
TwinsUK_ge_LCL	PDGFRB	PDGFRB.3459.49.2..1	0.291867	TRUE	ENSG00000113721	QTD000539	chr5_150146169_CTAT_C	0.291875	chr5_150146169_CTAT_C	0.999973	1
GTEx_ge_esophagus_mucosa	PEX6	GNMT.14006.36.3..1	0.20003	FALSE	ENSG00000124587	QTD000241	chr6_42972935_A_G	0.440433	chr6_42972935_A_G	0.361211	6
Peng_2018_ge_placenta_naive	PEX6	GNMT.14006.36.3..1	0.176993	FALSE	ENSG00000124587	QTD000394	chr6_42972935_A_G	0.36503	chr6_42972935_A_G	0.361211	8
Fairfax_2014_microarray_monocyte_IFN24	PEX6	GNMT.14006.36.3..1	0.143093	FALSE	ENSG00000124587	QTD000082	chr6_42972935_A_G	0.244176	chr6_42972935_A_G	0.361211	10
Fairfax_2014_microarray_monocyte_naive	PEX6	GNMT.14006.36.3..1	0.140036	FALSE	ENSG00000124587	QTD000081	chr6_42972935_A_G	0.235664	chr6_42972935_A_G	0.361211	10
GTEx_ge_lung	PEX6	GNMT.14006.36.3..1	0.131207	FALSE	ENSG00000124587	QTD000271	chr6_42954477_C_A	0.21748	chr6_42972935_A_G	0.361211	7
GTEx_ge_colon_transverse	PEX6	GNMT.14006.36.3..1	0.128472	FALSE	ENSG00000124587	QTD000231	chr6_42972935_A_G	0.197032	chr6_42972935_A_G	0.361211	9
Nedelec_2016_ge_macrophage_naive	PEX6	GNMT.14006.36.3..1	0.128419	FALSE	ENSG00000124587	QTD000384	chr6_42972935_A_G	0.198234	chr6_42972935_A_G	0.361211	7
Fairfax_2014_microarray_monocyte_LPS24	PEX6	GNMT.14006.36.3..1	0.128207	FALSE	ENSG00000124587	QTD000084	chr6_42972935_A_G	0.212307	chr6_42972935_A_G	0.361211	9
GTEx_ge_skin_not_sun_exposed	PEX6	GNMT.14006.36.3..1	0.122261	FALSE	ENSG00000124587	QTD000311	chr6_42972935_A_G	0.172255	chr6_42972935_A_G	0.361211	7
GTEx_ge_pancreas	PEX6	GNMT.14006.36.3..1	0.117674	FALSE	ENSG00000124587	QTD000296	chr6_42972935_A_G	0.160537	chr6_42972935_A_G	0.361211	6
GTEx_ge_breast	PEX6	GNMT.14006.36.3..1	0.11681	FALSE	ENSG00000124587	QTD000211	chr6_42972935_A_G	0.182422	chr6_42972935_A_G	0.361211	8
GTEx_ge_heart_atrial_appendage	PEX6	GNMT.14006.36.3..1	0.115022	FALSE	ENSG00000124587	QTD000251	chr6_42972935_A_G	0.142704	chr6_42972935_A_G	0.361211	8
Kasela_2017_microarray_T-cell_CD4	PEX6	GNMT.14006.36.3..1	0.11142	FALSE	ENSG00000124587	QTD000371	chr6_42959507_CAGAGAGAGAG_C	0.150336	chr6_42972935_A_G	0.361211	7
GTEx_ge_adipose_subcutaneous	PEX6	GNMT.14006.36.3..1	0.107772	FALSE	ENSG00000124587	QTD000116	chr6_42954622_C_CT	0.136435	chr6_42972935_A_G	0.361211	8
GTEx_ge_muscle	PEX6	GNMT.14006.36.3..1	0.107604	FALSE	ENSG00000124587	QTD000281	chr6_42963523_C_G	0.201625	chr6_42972935_A_G	0.361211	7
CEDAR_microarray_T-cell_CD8	PEX6	GNMT.14006.36.3..1	0.10723	FALSE	ENSG00000124587	QTD000066	chr6_42959507_CAGAGAGAGAG_C	0.139727	chr6_42972935_A_G	0.361211	9
Young_2019_ge_microglia_naive	PEX6	GNMT.14006.36.3..1	0.107129	FALSE	ENSG00000124587	QTD000559	chr6_42972935_A_G	0.126918	chr6_42972935_A_G	0.361211	10
Kasela_2017_microarray_T-cell_CD8	PEX6	GNMT.14006.36.3..1	0.1068	FALSE	ENSG00000124587	QTD000372	chr6_42963523_C_G	0.153284	chr6_42972935_A_G	0.361211	7
GTEx_ge_adipose_visceral	PEX6	GNMT.14006.36.3..1	0.106723	FALSE	ENSG00000124587	QTD000121	chr6_42972935_A_G	0.121676	chr6_42972935_A_G	0.361211	8
GTEx_ge_blood	PEX6	GNMT.14006.36.3..1	0.106483	FALSE	ENSG00000124587	QTD000356	chr6_42954622_C_CT	0.205607	chr6_42972935_A_G	0.361211	8
BLUEPRINT_SE_ge_monocyte	PEX6	GNMT.14006.36.3..1	0.106285	FALSE	ENSG00000124587	QTD000021	chr6_42954622_C_CT	0.223388	chr6_42972935_A_G	0.361211	8
GTEx_ge_stomach	PEX6	GNMT.14006.36.3..1	0.105749	FALSE	ENSG00000124587	QTD000331	chr6_42954622_C_CT	0.124499	chr6_42972935_A_G	0.361211	9
TwinsUK_ge_skin	PEX6	GNMT.14006.36.3..1	0.105434	FALSE	ENSG00000124587	QTD000544	chr6_42952678_A_AC	0.457052	chr6_42972935_A_G	0.361211	9
Schmiedel_2018_ge_CD4_T-cell_anti-CD3-CD28	PEX6	GNMT.14006.36.3..1	0.103316	FALSE	ENSG00000124587	QTD000484	chr6_42963523_C_G	0.124193	chr6_42972935_A_G	0.361211	9
Naranbhai_2015_microarray_neutrophil_CD16	PEX6	GNMT.14006.36.3..1	0.101432	FALSE	ENSG00000124587	QTD000378	chr6_42952678_A_AC	0.105616	chr6_42972935_A_G	0.361211	10
BLUEPRINT_SE_ge_neutrophil	PEX6	GNMT.14006.36.3..1	0.100544	FALSE	ENSG00000124587	QTD000026	chr6_42954622_C_CT	0.254293	chr6_42972935_A_G	0.361211	8
CEDAR_microarray_rectum	PEX6	GNMT.14006.36.3..1	0.100316	FALSE	ENSG00000124587	QTD000072	chr6_42959507_CAGAGAGAGAG_C	0.127368	chr6_42972935_A_G	0.361211	9
GTEx_ge_blood	PF4V1	PF4V1.5663.18.3..1	0.380576	TRUE	ENSG00000109272	QTD000356	chr4_73853224_C_A	0.830401	chr4_73853224_C_A	0.416806	3
GTEx_ge_lung	PF4V1	PF4V1.5663.18.3..1	0.305148	TRUE	ENSG00000109272	QTD000271	chr4_73853224_C_A	0.502033	chr4_73853224_C_A	0.416806	5
GENCORD_ge_fibroblast	PF4V1	PF4V1.5663.18.3..1	0.262158	TRUE	ENSG00000109272	QTD000100	chr4_73853128_C_G	0.329404	chr4_73853224_C_A	0.416806	5
TwinsUK_ge_fat	PF4V1	PF4V1.5663.18.3..1	0.237758	TRUE	ENSG00000109272	QTD000534	chr4_73853128_C_G	0.268035	chr4_73853224_C_A	0.416806	5
GTEx_ge_spleen	PF4V1	PF4V1.5663.18.3..1	0.222255	TRUE	ENSG00000109272	QTD000326	chr4_73853224_C_A	0.279081	chr4_73853224_C_A	0.416806	5
TwinsUK_ge_blood	PF4V1	PF4V1.5663.18.3..1	0.192699	TRUE	ENSG00000109272	QTD000549	chr4_73852384_G_A	0.216327	chr4_73853224_C_A	0.416806	5
Lepik_2017_ge_blood	PF4V1	PF4V1.5663.18.3..1	0.192669	TRUE	ENSG00000109272	QTD000373	chr4_73853224_C_A	0.21433	chr4_73853224_C_A	0.416806	5
GTEx_ge_fibroblast	PF4V1	PF4V1.5663.18.3..1	0.17191	TRUE	ENSG00000109272	QTD000216	chr4_73852384_G_A	0.561059	chr4_73853224_C_A	0.416806	4
FUSION_ge_adipose_naive	PF4V1	PF4V1.5663.18.3..1	0.147598	TRUE	ENSG00000109272	QTD000090	chr4_73853224_C_A	0.158018	chr4_73853224_C_A	0.416806	5
GTEx_ge_esophagus_mucosa	PF4V1	PF4V1.5663.18.3..1	0.134644	TRUE	ENSG00000109272	QTD000241	chr4_73853128_C_G	0.199086	chr4_73853224_C_A	0.416806	5
BLUEPRINT_SE_ge_monocyte	PF4V1	PF4V1.5663.18.3..1	0.131461	TRUE	ENSG00000109272	QTD000021	chr4_73848233_T_C	0.248943	chr4_73853224_C_A	0.416806	5
TwinsUK_ge_blood	PGLYRP1	PGLYRP1.3329.14.2..1	0.121556	TRUE	ENSG00000008438	QTD000549	chr19_46024714_C_CT	0.233038	chr19_46027131_T_C	0.343168	7
GTEx_ge_nerve_tibial	PIANP	PIANP.9599.6.3..1	1	TRUE	ENSG00000139200	QTD000286	chr12_6700730_G_C	1	chr12_6700730_G_C	1	1
GTEx_ge_esophagus_mucosa	PIANP	PIANP.9599.6.3..1	1	TRUE	ENSG00000139200	QTD000241	chr12_6700730_G_C	1	chr12_6700730_G_C	1	1
GTEx_ge_testis	PIANP	PIANP.9599.6.3..1	1	TRUE	ENSG00000139200	QTD000336	chr12_6700730_G_C	1	chr12_6700730_G_C	1	1
GTEx_ge_heart_left_ventricle	PIANP	PIANP.9599.6.3..1	1	TRUE	ENSG00000139200	QTD000256	chr12_6700730_G_C	1	chr12_6700730_G_C	1	1
GTEx_ge_artery_tibial	PIANP	PIANP.9599.6.3..1	1	TRUE	ENSG00000139200	QTD000141	chr12_6700730_G_C	1	chr12_6700730_G_C	1	1
GTEx_ge_ovary	PIANP	PIANP.9599.6.3..1	1	TRUE	ENSG00000139200	QTD000291	chr12_6700730_G_C	1	chr12_6700730_G_C	1	1
GTEx_ge_esophagus_muscularis	PIANP	PIANP.9599.6.3..1	0.999999	TRUE	ENSG00000139200	QTD000246	chr12_6700730_G_C	0.999999	chr12_6700730_G_C	1	1
GTEx_ge_prostate	PIANP	PIANP.9599.6.3..1	0.999999	TRUE	ENSG00000139200	QTD000306	chr12_6700730_G_C	0.999999	chr12_6700730_G_C	1	1
GTEx_ge_nerve_tibial	PIANP	PIANP.14114.18.3..1	0.999999	TRUE	ENSG00000139200	QTD000286	chr12_6700730_G_C	1	chr12_6700730_G_C	0.999999	1
GTEx_ge_esophagus_mucosa	PIANP	PIANP.14114.18.3..1	0.999999	TRUE	ENSG00000139200	QTD000241	chr12_6700730_G_C	1	chr12_6700730_G_C	0.999999	1
GTEx_ge_testis	PIANP	PIANP.14114.18.3..1	0.999999	TRUE	ENSG00000139200	QTD000336	chr12_6700730_G_C	1	chr12_6700730_G_C	0.999999	1
GTEx_ge_heart_left_ventricle	PIANP	PIANP.14114.18.3..1	0.999999	TRUE	ENSG00000139200	QTD000256	chr12_6700730_G_C	1	chr12_6700730_G_C	0.999999	1
GTEx_ge_heart_atrial_appendage	PIANP	PIANP.9599.6.3..1	0.999999	TRUE	ENSG00000139200	QTD000251	chr12_6700730_G_C	0.999999	chr12_6700730_G_C	1	1
GTEx_ge_artery_tibial	PIANP	PIANP.14114.18.3..1	0.999999	TRUE	ENSG00000139200	QTD000141	chr12_6700730_G_C	1	chr12_6700730_G_C	0.999999	1
GTEx_ge_ovary	PIANP	PIANP.14114.18.3..1	0.999999	TRUE	ENSG00000139200	QTD000291	chr12_6700730_G_C	1	chr12_6700730_G_C	0.999999	1
GTEx_ge_esophagus_muscularis	PIANP	PIANP.14114.18.3..1	0.999998	TRUE	ENSG00000139200	QTD000246	chr12_6700730_G_C	0.999999	chr12_6700730_G_C	0.999999	1
GTEx_ge_prostate	PIANP	PIANP.14114.18.3..1	0.999998	TRUE	ENSG00000139200	QTD000306	chr12_6700730_G_C	0.999999	chr12_6700730_G_C	0.999999	1
GTEx_ge_heart_atrial_appendage	PIANP	PIANP.14114.18.3..1	0.999998	TRUE	ENSG00000139200	QTD000251	chr12_6700730_G_C	0.999999	chr12_6700730_G_C	0.999999	1
GTEx_ge_esophagus_gej	PIANP	PIANP.9599.6.3..1	0.999994	TRUE	ENSG00000139200	QTD000236	chr12_6700730_G_C	0.999994	chr12_6700730_G_C	1	1
GTEx_ge_esophagus_gej	PIANP	PIANP.14114.18.3..1	0.999993	TRUE	ENSG00000139200	QTD000236	chr12_6700730_G_C	0.999994	chr12_6700730_G_C	0.999999	1
GTEx_ge_fibroblast	PIANP	PIANP.9599.6.3..1	0.999991	TRUE	ENSG00000139200	QTD000216	chr12_6700730_G_C	0.999991	chr12_6700730_G_C	1	1
GTEx_ge_fibroblast	PIANP	PIANP.14114.18.3..1	0.99999	TRUE	ENSG00000139200	QTD000216	chr12_6700730_G_C	0.999991	chr12_6700730_G_C	0.999999	1
GTEx_ge_thyroid	PIANP	PIANP.9599.6.3..1	0.999974	TRUE	ENSG00000139200	QTD000341	chr12_6700730_G_C	0.999974	chr12_6700730_G_C	1	1
HipSci_ge_iPSC	PIANP	PIANP.9599.6.3..1	0.999973	TRUE	ENSG00000139200	QTD000361	chr12_6700730_G_C	0.999973	chr12_6700730_G_C	1	1
GTEx_ge_thyroid	PIANP	PIANP.14114.18.3..1	0.999973	TRUE	ENSG00000139200	QTD000341	chr12_6700730_G_C	0.999974	chr12_6700730_G_C	0.999999	1
HipSci_ge_iPSC	PIANP	PIANP.14114.18.3..1	0.999972	TRUE	ENSG00000139200	QTD000361	chr12_6700730_G_C	0.999973	chr12_6700730_G_C	0.999999	1
GTEx_ge_skin_not_sun_exposed	PIANP	PIANP.9599.6.3..1	0.999925	TRUE	ENSG00000139200	QTD000311	chr12_6700730_G_C	0.999925	chr12_6700730_G_C	1	1
GTEx_ge_skin_not_sun_exposed	PIANP	PIANP.14114.18.3..1	0.999924	TRUE	ENSG00000139200	QTD000311	chr12_6700730_G_C	0.999925	chr12_6700730_G_C	0.999999	1
GTEx_ge_lung	PIANP	PIANP.9599.6.3..1	0.999137	TRUE	ENSG00000139200	QTD000271	chr12_6700730_G_C	0.999137	chr12_6700730_G_C	1	1
GTEx_ge_lung	PIANP	PIANP.14114.18.3..1	0.999136	TRUE	ENSG00000139200	QTD000271	chr12_6700730_G_C	0.999137	chr12_6700730_G_C	0.999999	1
GTEx_ge_stomach	PIANP	PIANP.9599.6.3..1	0.996441	TRUE	ENSG00000139200	QTD000331	chr12_6700730_G_C	0.996441	chr12_6700730_G_C	1	1
GTEx_ge_stomach	PIANP	PIANP.14114.18.3..1	0.99644	TRUE	ENSG00000139200	QTD000331	chr12_6700730_G_C	0.996441	chr12_6700730_G_C	0.999999	1
GTEx_ge_adipose_subcutaneous	PIANP	PIANP.9599.6.3..1	0.983797	TRUE	ENSG00000139200	QTD000116	chr12_6700730_G_C	0.983797	chr12_6700730_G_C	1	1
GTEx_ge_adipose_subcutaneous	PIANP	PIANP.14114.18.3..1	0.983796	TRUE	ENSG00000139200	QTD000116	chr12_6700730_G_C	0.983797	chr12_6700730_G_C	0.999999	1
TwinsUK_ge_fat	PLA2G12A	CFI.2567.5.6..1	0.334051	FALSE	ENSG00000123739	QTD000534	chr4_109735574_G_A	0.334087	chr4_109735574_G_A	0.999891	1
BrainSeq_ge_brain	PLA2G12A	CFI.2567.5.6..1	0.120581	FALSE	ENSG00000123739	QTD000051	chr4_109735574_G_A	0.120594	chr4_109735574_G_A	0.999891	1
iPSCORE_ge_iPSC	PLA2G2A	PLA2G2A.2692.74.2..1	0.998712	TRUE	ENSG00000188257	QTD000366	chr1_19979653_G_C	0.998712	chr1_19979653_G_C	1	1
PhLiPS_ge_iPSC	PLA2G2A	PLA2G2A.2692.74.2..1	0.991166	TRUE	ENSG00000188257	QTD000399	chr1_19979653_G_C	0.991166	chr1_19979653_G_C	1	1
GTEx_ge_liver	PLA2G2A	PLA2G2A.2692.74.2..1	0.981813	TRUE	ENSG00000188257	QTD000266	chr1_19979653_G_C	0.981813	chr1_19979653_G_C	1	1
HipSci_ge_iPSC	PLA2G2A	PLA2G2A.2692.74.2..1	0.918381	TRUE	ENSG00000188257	QTD000361	chr1_19979653_G_C	0.918381	chr1_19979653_G_C	1	1
TwinsUK_ge_skin	PLA2G2A	PLA2G2A.2692.74.2..1	0.900194	TRUE	ENSG00000188257	QTD000544	chr1_19979653_G_C	0.900194	chr1_19979653_G_C	1	1
GTEx_ge_prostate	PLA2G2A	PLA2G2A.2692.74.2..1	0.512075	TRUE	ENSG00000188257	QTD000306	chr1_19979653_G_C	0.512075	chr1_19979653_G_C	1	1
Peng_2018_ge_placenta_naive	PLA2G2A	PLA2G2A.2692.74.2..1	0.161875	TRUE	ENSG00000188257	QTD000394	chr1_19979653_G_C	0.161875	chr1_19979653_G_C	1	1
CEDAR_microarray_monocyte_CD14	PLAUR	PLAUR.2652.15.1..1	0.958594	TRUE	ENSG00000011422	QTD000069	chr19_43652320_T_C	0.96333	chr19_43652320_T_C	0.995084	1
Fairfax_2014_microarray_monocyte_IFN24	PLAUR	PLAUR.2652.15.1..1	0.118184	TRUE	ENSG00000011422	QTD000082	chr19_43652320_T_C	0.118768	chr19_43652320_T_C	0.995084	1
TwinsUK_ge_skin	PLTP	MMP9.2579.17.5..1	0.171299	FALSE	ENSG00000100979	QTD000544	chr20_46013767_G_C	0.179419	chr20_46013767_G_C	0.954742	1
GTEx_ge_adipose_visceral	PMEL	PMEL.6472.40.3..1	0.164321	TRUE	ENSG00000185664	QTD000121	chr12_55965301_T_A	0.250865	chr12_55965301_T_A	0.180177	4
GTEx_ge_fibroblast	PMEL	PMEL.6472.40.3..1	0.163702	TRUE	ENSG00000185664	QTD000216	chr12_55965301_T_A	0.24992	chr12_55965301_T_A	0.180177	4
GTEx_ge_breast	PMEL	PMEL.6472.40.3..1	0.16279	TRUE	ENSG00000185664	QTD000211	chr12_55965301_T_A	0.248528	chr12_55965301_T_A	0.180177	4
GTEx_ge_colon_sigmoid	PMEL	PMEL.6472.40.3..1	0.161527	TRUE	ENSG00000185664	QTD000226	chr12_55965301_T_A	0.2466	chr12_55965301_T_A	0.180177	4
GTEx_ge_lung	PMEL	PMEL.6472.40.3..1	0.159501	TRUE	ENSG00000185664	QTD000271	chr12_55965301_T_A	0.234751	chr12_55965301_T_A	0.180177	5
GTEx_ge_nerve_tibial	PMEL	PMEL.6472.40.3..1	0.157415	TRUE	ENSG00000185664	QTD000286	chr12_55965301_T_A	0.233093	chr12_55965301_T_A	0.180177	5
FUSION_ge_adipose_naive	PMEL	PMEL.6472.40.3..1	0.144857	TRUE	ENSG00000185664	QTD000090	chr12_55965301_T_A	0.175123	chr12_55965301_T_A	0.180177	6
GTEx_ge_adipose_subcutaneous	PMEL	PMEL.6472.40.3..1	0.143506	TRUE	ENSG00000185664	QTD000116	chr12_55969882_C_A	0.264878	chr12_55965301_T_A	0.180177	5
GTEx_ge_artery_tibial	PMEL	PMEL.6472.40.3..1	0.14086	TRUE	ENSG00000185664	QTD000141	chr12_55965301_T_A	0.212503	chr12_55965301_T_A	0.180177	5
GTEx_ge_colon_transverse	PMEL	PMEL.6472.40.3..1	0.135809	TRUE	ENSG00000185664	QTD000231	chr12_55969882_C_A	0.359155	chr12_55965301_T_A	0.180177	5
GTEx_ge_muscle	PMEL	PMEL.6472.40.3..1	0.133497	TRUE	ENSG00000185664	QTD000281	chr12_55969882_C_A	0.390714	chr12_55965301_T_A	0.180177	5
GTEx_ge_blood	PNP	PNP.10039.32.3..1	0.28367	TRUE	ENSG00000198805	QTD000356	chr14_20472356_C_T	0.415828	chr14_20472356_C_T	0.631476	4
TwinsUK_ge_LCL	PNP	PNP.10039.32.3..1	0.204375	TRUE	ENSG00000198805	QTD000539	chr14_20472356_C_T	0.231847	chr14_20472356_C_T	0.631476	4
GTEx_ge_fibroblast	POGLUT3	KDELC2.8296.117.3..1	0.120451	TRUE	ENSG00000178202	QTD000216	chr11_108498446_G_A	0.99932	chr11_108498446_G_A	0.120532	1
GTEx_ge_blood	POGLUT3	KDELC2.8296.117.3..1	0.119584	TRUE	ENSG00000178202	QTD000356	chr11_108498446_G_A	0.992135	chr11_108498446_G_A	0.120532	1
GTEx_ge_skin_sun_exposed	POGLUT3	KDELC2.8296.117.3..1	0.118845	TRUE	ENSG00000178202	QTD000316	chr11_108498446_G_A	0.985996	chr11_108498446_G_A	0.120532	1
GTEx_ge_artery_aorta	POGLUT3	KDELC2.8296.117.3..1	0.113354	TRUE	ENSG00000178202	QTD000131	chr11_108498446_G_A	0.849984	chr11_108498446_G_A	0.120532	4
Schmiedel_2018_ge_Th2_memory	POGLUT3	KDELC2.8296.117.3..1	0.112396	TRUE	ENSG00000178202	QTD000454	chr11_108498446_G_A	0.910583	chr11_108498446_G_A	0.120532	2
GTEx_ge_muscle	POGLUT3	KDELC2.8296.117.3..1	0.110961	TRUE	ENSG00000178202	QTD000281	chr11_108498446_G_A	0.642935	chr11_108498446_G_A	0.120532	4
Schmiedel_2018_ge_B-cell_naive	POGLUT3	KDELC2.8296.117.3..1	0.110733	TRUE	ENSG00000178202	QTD000474	chr11_108498446_G_A	0.879129	chr11_108498446_G_A	0.120532	3
GEUVADIS_ge_LCL	POGLUT3	KDELC2.8296.117.3..1	0.109585	TRUE	ENSG00000178202	QTD000110	chr11_108498446_G_A	0.909177	chr11_108498446_G_A	0.120532	1
GTEx_ge_esophagus_mucosa	POGLUT3	KDELC2.8296.117.3..1	0.109566	TRUE	ENSG00000178202	QTD000241	chr11_108498446_G_A	0.627281	chr11_108498446_G_A	0.120532	2
Fairfax_2014_microarray_monocyte_naive	POGLUT3	KDELC2.8296.117.3..1	0.107598	TRUE	ENSG00000178202	QTD000081	chr11_108498446_G_A	0.458926	chr11_108562265_GTT_G	0.125176	5
GTEx_ge_artery_tibial	POGLUT3	KDELC2.8296.117.3..1	0.107196	TRUE	ENSG00000178202	QTD000141	chr11_108498446_G_A	0.534656	chr11_108498446_G_A	0.120532	3
GTEx_ge_colon_sigmoid	POGLUT3	KDELC2.8296.117.3..1	0.106825	TRUE	ENSG00000178202	QTD000226	chr11_108498446_G_A	0.817735	chr11_108498446_G_A	0.120532	4
CEDAR_microarray_T-cell_CD4	POGLUT3	KDELC2.8296.117.3..1	0.104795	TRUE	ENSG00000178202	QTD000067	chr11_108498446_G_A	0.415501	chr11_108498446_G_A	0.120532	4
Fairfax_2014_microarray_monocyte_IFN24	POGLUT3	KDELC2.8296.117.3..1	0.104007	TRUE	ENSG00000178202	QTD000082	chr11_108498446_G_A	0.466699	chr11_108498446_G_A	0.120532	3
GTEx_ge_esophagus_muscularis	POGLUT3	KDELC2.8296.117.3..1	0.103446	TRUE	ENSG00000178202	QTD000246	chr11_108498446_G_A	0.836674	chr11_108498446_G_A	0.120532	2
GTEx_ge_spleen	POGLUT3	KDELC2.8296.117.3..1	0.102131	TRUE	ENSG00000178202	QTD000326	chr11_108563694_T_C	0.488568	chr11_108498446_G_A	0.120532	6
GTEx_ge_brain_cortex	POGLUT3	KDELC2.8296.117.3..1	0.101759	TRUE	ENSG00000178202	QTD000171	chr11_108498446_G_A	0.591941	chr11_108498446_G_A	0.120532	8
BLUEPRINT_SE_ge_monocyte	POGLUT3	KDELC2.8296.117.3..1	0.101649	TRUE	ENSG00000178202	QTD000021	chr11_108498446_G_A	0.411132	chr11_108498446_G_A	0.120532	4
Schmiedel_2018_ge_Tfh_memory	POGLUT3	KDELC2.8296.117.3..1	0.100999	TRUE	ENSG00000178202	QTD000439	chr11_108498446_G_A	0.784537	chr11_108498446_G_A	0.120532	2
TwinsUK_ge_fat	POGLUT3	KDELC2.8296.117.3..1	0.100224	TRUE	ENSG00000178202	QTD000534	chr11_108498446_G_A	0.696063	chr11_108498446_G_A	0.120532	4
GTEx_ge_brain_frontal_cortex	POMGNT2	POMGNT2.6359.50.3..1	0.133029	TRUE	ENSG00000144647	QTD000176	chr3_43106046_T_G	0.141224	chr3_43111927_T_C	0.214301	6
GTEx_ge_fibroblast	POMGNT2	POMGNT2.6359.50.3..1	0.130629	TRUE	ENSG00000144647	QTD000216	chr3_43111927_T_C	0.173686	chr3_43111927_T_C	0.214301	6
Bossini-Castillo_2019_ge_Treg_naive	POMGNT2	POMGNT2.6359.50.3..1	0.130065	TRUE	ENSG00000144647	QTD000036	chr3_43106046_T_G	0.168796	chr3_43111927_T_C	0.214301	7
BLUEPRINT_PE_ge_T-cell	POMGNT2	POMGNT2.6359.50.3..1	0.130001	TRUE	ENSG00000144647	QTD000031	chr3_43106160_C_T	0.134402	chr3_43111927_T_C	0.214301	7
BrainSeq_ge_brain	POMGNT2	POMGNT2.6359.50.3..1	0.128091	TRUE	ENSG00000144647	QTD000051	chr3_43109244_C_G	0.137885	chr3_43111927_T_C	0.214301	7
GTEx_ge_pancreas	POMGNT2	POMGNT2.6359.50.3..1	0.123341	TRUE	ENSG00000144647	QTD000296	chr3_43104624_A_T	0.184482	chr3_43111927_T_C	0.214301	6
GTEx_ge_esophagus_mucosa	POMGNT2	POMGNT2.6359.50.3..1	0.12042	TRUE	ENSG00000144647	QTD000241	chr3_43104624_A_T	0.184242	chr3_43111927_T_C	0.214301	6
Schmiedel_2018_ge_B-cell_naive	POMGNT2	POMGNT2.6359.50.3..1	0.113624	TRUE	ENSG00000144647	QTD000474	chr3_43091268_T_TA	0.128968	chr3_43111927_T_C	0.214301	7
Schmiedel_2018_ge_Th2_memory	POMGNT2	POMGNT2.6359.50.3..1	0.112648	TRUE	ENSG00000144647	QTD000454	chr3_43109244_C_G	0.193004	chr3_43111927_T_C	0.214301	7
CEDAR_microarray_platelet	PPP1R14A	SPINT2.2843.13.2..1	0.774392	FALSE	ENSG00000167641	QTD000071	chr19_38301201_A_G	0.774392	chr19_38301201_A_G	1	1
BLUEPRINT_SE_ge_neutrophil	PPT1	PPT1.9244.27.3..1	0.978846	TRUE	ENSG00000131238	QTD000026	chr1_40091865_CA_C	1	chr1_40091865_CA_C	0.978846	1
TwinsUK_ge_blood	PPT1	PPT1.9244.27.3..1	0.978846	TRUE	ENSG00000131238	QTD000549	chr1_40091865_CA_C	1	chr1_40091865_CA_C	0.978846	1
Quach_2016_ge_monocyte_naive	PPT1	PPT1.9244.27.3..1	0.978846	TRUE	ENSG00000131238	QTD000409	chr1_40091865_CA_C	1	chr1_40091865_CA_C	0.978846	1
Schmiedel_2018_ge_monocyte_CD16_naive	PPT1	PPT1.9244.27.3..1	0.978843	TRUE	ENSG00000131238	QTD000499	chr1_40091865_CA_C	0.999997	chr1_40091865_CA_C	0.978846	1
BLUEPRINT_SE_ge_monocyte	PPT1	PPT1.9244.27.3..1	0.978022	TRUE	ENSG00000131238	QTD000021	chr1_40091865_CA_C	0.999158	chr1_40091865_CA_C	0.978846	1
CEDAR_microarray_neutrophil_CD15	PPT1	PPT1.9244.27.3..1	0.953789	TRUE	ENSG00000131238	QTD000070	chr1_40091865_CA_C	0.974402	chr1_40091865_CA_C	0.978846	1
Lepik_2017_ge_blood	PPT1	PPT1.9244.27.3..1	0.879422	TRUE	ENSG00000131238	QTD000373	chr1_40094786_A_G	1	chr1_40094786_A_G	0.879422	1
Naranbhai_2015_microarray_neutrophil_CD16	PPT1	PPT1.9244.27.3..1	0.216021	TRUE	ENSG00000131238	QTD000378	chr1_40091865_CA_C	0.220689	chr1_40091865_CA_C	0.978846	1
GTEx_ge_testis	PRCP	PRCP.5722.78.3..1	0.656318	TRUE	ENSG00000137509	QTD000336	chr11_82853252_T_G	0.656339	chr11_82853252_T_G	0.999969	1
GTEx_ge_artery_tibial	PRDX1	PRDX1.3855.56.1..1	0.533701	TRUE	ENSG00000117450	QTD000141	chr1_45521902_C_A	0.997416	chr1_45521902_C_A	0.535084	1
GTEx_ge_fibroblast	PRDX1	PRDX1.3855.56.1..1	0.532856	TRUE	ENSG00000117450	QTD000216	chr1_45521902_C_A	0.995836	chr1_45521902_C_A	0.535084	1
GTEx_ge_skin_sun_exposed	PRDX1	PRDX1.3855.56.1..1	0.442276	TRUE	ENSG00000117450	QTD000316	chr1_45521902_C_A	0.823454	chr1_45521902_C_A	0.535084	3
FUSION_ge_adipose_naive	PRDX1	PRDX1.3855.56.1..1	0.225516	TRUE	ENSG00000117450	QTD000090	chr1_45521902_C_A	0.365191	chr1_45521902_C_A	0.535084	8
TwinsUK_ge_fat	PRDX1	PRDX1.3855.56.1..1	0.106643	TRUE	ENSG00000117450	QTD000534	chr1_45625172_G_T	0.510177	chr1_45521902_C_A	0.535084	3
Quach_2016_ge_monocyte_IAV	PRMT3	HTATIP2.10630.5.3..1	0.142655	FALSE	ENSG00000185238	QTD000429	chr11_20358417_C_G	0.406093	chr11_20362457_A_G	0.200558	5
FUSION_ge_muscle_naive	PROZ	F10.4878.3.1..1	0.149487	FALSE	ENSG00000126231	QTD000085	chr13_113159911_G_A	0.193893	chr13_113159911_G_A	0.227642	7
FUSION_ge_muscle_naive	PROZ	F10.3077.66.2..1	0.124709	FALSE	ENSG00000126231	QTD000085	chr13_113159911_G_A	0.193893	chr13_113159911_G_A	0.205951	9
Peng_2018_ge_placenta_naive	PSG5	PSG3.6444.15.3..1	0.437924	FALSE	ENSG00000204941	QTD000394	chr19_43174936_A_G	0.437924	chr19_43174936_A_G	1	1
TwinsUK_ge_fat	PTGR1	PTGR1.13543.7.3..1	0.567868	TRUE	ENSG00000106853	QTD000534	chr9_111461149_T_C	0.64505	chr9_111461149_T_C	0.80304	2
GTEx_ge_breast	PTGR1	PTGR1.13543.7.3..1	0.464085	TRUE	ENSG00000106853	QTD000211	chr9_111461149_T_C	0.469079	chr9_111461149_T_C	0.80304	2
CEDAR_microarray_transverse_colon	PTGR1	PTGR1.13543.7.3..1	0.447249	TRUE	ENSG00000106853	QTD000068	chr9_111431329_G_A	0.507682	chr9_111461149_T_C	0.80304	2
GTEx_ge_skin_not_sun_exposed	PTGR1	PTGR1.13543.7.3..1	0.445244	TRUE	ENSG00000106853	QTD000311	chr9_111431329_G_A	0.451394	chr9_111461149_T_C	0.80304	2
GTEx_ge_adipose_subcutaneous	PTGR1	PTGR1.13543.7.3..1	0.437394	TRUE	ENSG00000106853	QTD000116	chr9_111461149_T_C	0.44232	chr9_111461149_T_C	0.80304	2
GTEx_ge_artery_tibial	PTGR1	PTGR1.13543.7.3..1	0.408096	TRUE	ENSG00000106853	QTD000141	chr9_111431329_G_A	0.420252	chr9_111461149_T_C	0.80304	2
GTEx_ge_nerve_tibial	PTGR1	PTGR1.13543.7.3..1	0.376808	TRUE	ENSG00000106853	QTD000286	chr9_111431329_G_A	0.385822	chr9_111461149_T_C	0.80304	2
GTEx_ge_testis	PTGR1	PTGR1.13543.7.3..1	0.370598	TRUE	ENSG00000106853	QTD000336	chr9_111461149_T_C	0.37314	chr9_111461149_T_C	0.80304	2
GTEx_ge_thyroid	PTGR1	PTGR1.13543.7.3..1	0.334163	TRUE	ENSG00000106853	QTD000341	chr9_111431329_G_A	0.33929	chr9_111461149_T_C	0.80304	2
GTEx_ge_skin_sun_exposed	PTGR1	PTGR1.13543.7.3..1	0.269103	TRUE	ENSG00000106853	QTD000316	chr9_111431329_G_A	0.285141	chr9_111461149_T_C	0.80304	2
FUSION_ge_adipose_naive	PTGR1	PTGR1.13543.7.3..1	0.255581	TRUE	ENSG00000106853	QTD000090	chr9_111461149_T_C	0.264937	chr9_111461149_T_C	0.80304	2
CEDAR_microarray_rectum	PTGR1	PTGR1.13543.7.3..1	0.250907	TRUE	ENSG00000106853	QTD000072	chr9_111431329_G_A	0.28535	chr9_111461149_T_C	0.80304	2
CommonMind_ge_DLPFC_naive	PTGR1	PTGR1.13543.7.3..1	0.221495	TRUE	ENSG00000106853	QTD000075	chr9_111461149_T_C	0.232972	chr9_111461149_T_C	0.80304	2
GENCORD_ge_fibroblast	PTGR1	PTGR1.13543.7.3..1	0.145322	TRUE	ENSG00000106853	QTD000100	chr9_111606116_T_TA	0.146218	chr9_111606116_T_TA	0.993875	1
GTEx_ge_fibroblast	PTGR1	PTGR1.13543.7.3..1	0.142739	TRUE	ENSG00000106853	QTD000216	chr9_111431329_G_A	0.158773	chr9_111461149_T_C	0.80304	2
GTEx_ge_esophagus_muscularis	PTGR1	PTGR1.13543.7.3..1	0.126469	TRUE	ENSG00000106853	QTD000246	chr9_111431329_G_A	0.146908	chr9_111461149_T_C	0.80304	2
BLUEPRINT_SE_ge_monocyte	PTPN7	PTPN7.14688.6.3..1	0.940987	TRUE	ENSG00000143851	QTD000021	chr1_202160077_G_A	1	chr1_202160077_G_A	0.940987	1
TwinsUK_ge_LCL	PTPN7	PTPN7.14688.6.3..1	0.935648	TRUE	ENSG00000143851	QTD000539	chr1_202160077_G_A	0.994327	chr1_202160077_G_A	0.940987	1
Fairfax_2014_microarray_monocyte_IFN24	PTPN7	PTPN7.14688.6.3..1	0.851314	TRUE	ENSG00000143851	QTD000082	chr1_202160077_G_A	0.904703	chr1_202160077_G_A	0.940987	1
BLUEPRINT_SE_ge_neutrophil	PTPN7	PTPN7.14688.6.3..1	0.797723	TRUE	ENSG00000143851	QTD000026	chr1_202160077_G_A	0.847752	chr1_202160077_G_A	0.940987	1
BLUEPRINT_PE_ge_T-cell	PTPN7	PTPN7.14688.6.3..1	0.541405	TRUE	ENSG00000143851	QTD000031	chr1_202160077_G_A	0.575358	chr1_202160077_G_A	0.940987	1
Fairfax_2014_microarray_monocyte_LPS24	PTPN7	PTPN7.14688.6.3..1	0.177977	TRUE	ENSG00000143851	QTD000084	chr1_202160077_G_A	0.18847	chr1_202160077_G_A	0.940987	2
PhLiPS_ge_iPSC	QDPR	QDPR.11257.1.3..1	0.202837	TRUE	ENSG00000151552	QTD000399	chr4_17517297_C_T	0.279958	chr4_17522284_A_T	0.307484	3
iPSCORE_ge_iPSC	QDPR	QDPR.11257.1.3..1	0.185095	TRUE	ENSG00000151552	QTD000366	chr4_17518443_C_T	0.314098	chr4_17522284_A_T	0.307484	3
CAP_ge_LCL_statin	QDPR	QDPR.11257.1.3..1	0.157241	TRUE	ENSG00000151552	QTD000061	chr4_17522284_A_T	0.179033	chr4_17522284_A_T	0.307484	4
Bossini-Castillo_2019_ge_Treg_naive	QDPR	QDPR.11257.1.3..1	0.148769	TRUE	ENSG00000151552	QTD000036	chr4_17517297_C_T	0.267501	chr4_17522284_A_T	0.307484	4
HipSci_ge_iPSC	QDPR	QDPR.11257.1.3..1	0.145599	TRUE	ENSG00000151552	QTD000361	chr4_17517297_C_T	0.177057	chr4_17522284_A_T	0.307484	4
GTEx_ge_LCL	QDPR	QDPR.11257.1.3..1	0.124327	TRUE	ENSG00000151552	QTD000221	chr4_17516773_AACT_A	0.201065	chr4_17522284_A_T	0.307484	4
TwinsUK_ge_blood	QDPR	QDPR.11257.1.3..1	0.108567	TRUE	ENSG00000151552	QTD000549	chr4_17517297_C_T	0.128042	chr4_17522284_A_T	0.307484	4
Alasoo_2018_ge_macrophage_naive	QDPR	QDPR.11257.1.3..1	0.10405	TRUE	ENSG00000151552	QTD000001	chr4_17516773_AACT_A	0.186492	chr4_17522284_A_T	0.307484	4
GTEx_ge_skin_sun_exposed	QSOX2	QSOX2.8397.147.3..1	0.1027	TRUE	ENSG00000165661	QTD000316	chr9_136228197_C_G	0.322849	chr9_136242628_T_C	0.120149	6
ROSMAP_ge_brain_naive	RARRES1	RARRES1.8398.277.3..1	0.123108	TRUE	ENSG00000118849	QTD000434	chr3_158720422_CAA_C	0.215837	chr3_158736371_C_G	0.49063	6
CEDAR_microarray_transverse_colon	RARRES1	RARRES1.8398.277.3..1	0.121111	TRUE	ENSG00000118849	QTD000068	chr3_158720422_CAA_C	0.151098	chr3_158736371_C_G	0.49063	6
GEUVADIS_ge_LCL	RIDA	HRSP12.14636.25.3..1	0.139551	TRUE	ENSG00000132541	QTD000110	chr8_98095711_G_C	0.369415	chr8_98108847_TAA_T	0.258491	6
BLUEPRINT_SE_ge_neutrophil	RIF1	TNFAIP6.5036.50.1..1	0.113134	FALSE	ENSG00000080345	QTD000026	chr2_151273531_C_G	0.122916	chr2_151273531_C_G	0.71854	4
Quach_2016_ge_monocyte_naive	RNASE3	RNASE2.8394.56.3..1	0.518173	FALSE	ENSG00000169397	QTD000409	chr14_20965208_A_C	0.530766	chr14_20965208_A_C	0.976274	1
Nedelec_2016_ge_macrophage_naive	RNASE3	RNASE2.8394.56.3..1	0.141647	FALSE	ENSG00000169397	QTD000384	chr14_20965208_A_C	0.14509	chr14_20965208_A_C	0.976274	1
Fairfax_2014_microarray_monocyte_IFN24	RNASE6	RNASE1.7211.2.3..1	0.527709	FALSE	ENSG00000169413	QTD000082	chr14_20812519_G_A	0.763735	chr14_20812519_G_A	0.612463	2
GTEx_ge_spleen	RNASE6	RNASE6.5646.20.3..1	0.336306	TRUE	ENSG00000169413	QTD000326	chr14_20710228_C_G	0.381174	chr14_20710228_C_G	0.351752	3
BLUEPRINT_SE_ge_neutrophil	RNASE6	RNASE6.5646.20.3..1	0.334252	TRUE	ENSG00000169413	QTD000026	chr14_20710228_C_G	0.353486	chr14_20710228_C_G	0.351752	3
Fairfax_2014_microarray_monocyte_LPS2	RNASE6	RNASE6.5646.20.3..1	0.334166	TRUE	ENSG00000169413	QTD000083	chr14_20710228_C_G	0.342229	chr14_20710228_C_G	0.351752	3
CEDAR_microarray_neutrophil_CD15	RNASE6	RNASE6.5646.20.3..1	0.333787	TRUE	ENSG00000169413	QTD000070	chr14_20710829_T_A	0.335283	chr14_20710228_C_G	0.351752	3
Fairfax_2012_microarray_B-cell_CD19	RNASE6	RNASE6.5646.20.3..1	0.333737	TRUE	ENSG00000169413	QTD000080	chr14_20710829_T_A	0.343194	chr14_20710228_C_G	0.351752	3
CEDAR_microarray_B-cell_CD19	RNASE6	RNASE6.5646.20.3..1	0.333702	TRUE	ENSG00000169413	QTD000073	chr14_20710854_T_C	0.336649	chr14_20710228_C_G	0.351752	3
BLUEPRINT_SE_ge_monocyte	RNASE6	RNASE6.5646.20.3..1	0.333515	TRUE	ENSG00000169413	QTD000021	chr14_20710829_T_A	0.33972	chr14_20710228_C_G	0.351752	3
Naranbhai_2015_microarray_neutrophil_CD16	RNASE6	RNASE6.5646.20.3..1	0.332498	TRUE	ENSG00000169413	QTD000378	chr14_20710854_T_C	0.383447	chr14_20710228_C_G	0.351752	3
Fairfax_2014_microarray_monocyte_naive	RNASE6	RNASE6.5646.20.3..1	0.330867	TRUE	ENSG00000169413	QTD000081	chr14_20710854_T_C	0.334455	chr14_20710228_C_G	0.351752	3
GTEx_ge_blood	RNASE6	RNASE6.5646.20.3..1	0.329981	TRUE	ENSG00000169413	QTD000356	chr14_20710829_T_A	0.652759	chr14_20710228_C_G	0.351752	3
TwinsUK_ge_blood	RNASE6	RNASE6.5646.20.3..1	0.326748	TRUE	ENSG00000169413	QTD000549	chr14_20710854_T_C	0.364528	chr14_20710228_C_G	0.351752	3
Lepik_2017_ge_blood	RNASE6	RNASE6.5646.20.3..1	0.324095	TRUE	ENSG00000169413	QTD000373	chr14_20710829_T_A	0.499955	chr14_20710829_T_A	0.33241	2
FUSION_ge_adipose_naive	RNASE6	RNASE6.5646.20.3..1	0.162734	TRUE	ENSG00000169413	QTD000090	chr14_20710854_T_C	0.166641	chr14_20710228_C_G	0.351752	3
GTEx_ge_fibroblast	RPL41	PMEL.6472.40.3..1	0.125763	FALSE	ENSG00000229117	QTD000216	chr12_55969882_C_A	0.432283	chr12_55965301_T_A	0.180177	5
GTEx_ge_adrenal_gland	RTN4R	RTN4R.5105.2.3..1	0.177782	TRUE	ENSG00000040608	QTD000126	chr22_20247290_C_G	0.284333	chr22_20247677_G_A	0.732227	2
BLUEPRINT_SE_ge_monocyte	S100A12	S100A12.5852.6.3..1	0.582951	TRUE	ENSG00000163221	QTD000021	chr1_153365467_G_A	0.586451	chr1_153365467_G_A	0.994031	1
BLUEPRINT_SE_ge_neutrophil	S100A12	S100A12.5852.6.3..1	0.25257	TRUE	ENSG00000163221	QTD000026	chr1_153365467_G_A	0.254087	chr1_153365467_G_A	0.994031	1
Lepik_2017_ge_blood	S100A12	S100A12.5852.6.3..1	0.148575	TRUE	ENSG00000163221	QTD000373	chr1_153365467_G_A	0.149468	chr1_153365467_G_A	0.994031	1
CEDAR_microarray_neutrophil_CD15	SELL	SELL.4831.4.2..1	0.200069	TRUE	ENSG00000188404	QTD000070	chr1_169603709_T_G	0.235527	chr1_169599358_C_CA	0.435847	5
BLUEPRINT_SE_ge_neutrophil	SELL	SELL.4831.4.2..1	0.191584	TRUE	ENSG00000188404	QTD000026	chr1_169604928_A_T	0.372816	chr1_169599358_C_CA	0.435847	5
CEDAR_microarray_monocyte_CD14	SELL	SELL.4831.4.2..1	0.170887	TRUE	ENSG00000188404	QTD000069	chr1_169601838_T_C	0.32037	chr1_169599358_C_CA	0.435847	5
Lepik_2017_ge_blood	SELL	SELL.4831.4.2..1	0.144588	TRUE	ENSG00000188404	QTD000373	chr1_169601838_T_C	0.381989	chr1_169601894_C_CA	0.170031	4
BLUEPRINT_SE_ge_monocyte	SELL	SELL.4831.4.2..1	0.128925	TRUE	ENSG00000188404	QTD000021	chr1_169604928_A_T	0.857212	chr1_169599358_C_CA	0.435847	4
GTEx_ge_blood	SELL	SELL.4831.4.2..1	0.1263	TRUE	ENSG00000188404	QTD000356	chr1_169604928_A_T	0.292888	chr1_169601894_C_CA	0.170031	4
Naranbhai_2015_microarray_neutrophil_CD16	SELL	SELL.4831.4.2..1	0.124438	TRUE	ENSG00000188404	QTD000378	chr1_169599358_C_CA	0.136459	chr1_169599358_C_CA	0.435847	5
CEDAR_microarray_platelet	SELL	SELL.4831.4.2..1	0.104237	TRUE	ENSG00000188404	QTD000071	chr1_169697228_CT_C	0.1636	chr1_169696410_G_T	0.327786	4
BLUEPRINT_SE_ge_monocyte	SELP	SELL.4831.4.2..1	0.143596	FALSE	ENSG00000174175	QTD000021	chr1_169604928_A_T	0.437529	chr1_169599358_C_CA	0.435847	5
Quach_2016_ge_monocyte_IAV	SEMA3C	SEMA3C.6448.36.3..1	0.537604	TRUE	ENSG00000075223	QTD000429	chr7_80941555_G_C	0.994636	chr7_80941555_G_C	0.540503	1
Quach_2016_ge_monocyte_Pam3CSK4	SEMA3C	SEMA3C.6448.36.3..1	0.534329	TRUE	ENSG00000075223	QTD000419	chr7_80941555_G_C	0.988578	chr7_80941555_G_C	0.540503	1
Quach_2016_ge_monocyte_R848	SEMA3C	SEMA3C.6448.36.3..1	0.531384	TRUE	ENSG00000075223	QTD000424	chr7_80941555_G_C	0.983128	chr7_80941555_G_C	0.540503	1
Quach_2016_ge_monocyte_naive	SEMA3C	SEMA3C.6448.36.3..1	0.519404	TRUE	ENSG00000075223	QTD000409	chr7_80941555_G_C	0.927574	chr7_80941555_G_C	0.540503	2
BLUEPRINT_SE_ge_monocyte	SEMA3C	SEMA3C.6448.36.3..1	0.508262	TRUE	ENSG00000075223	QTD000021	chr7_80941555_G_C	0.905165	chr7_80941555_G_C	0.540503	2
Quach_2016_ge_monocyte_LPS	SEMA3C	SEMA3C.6448.36.3..1	0.468524	TRUE	ENSG00000075223	QTD000414	chr7_80941555_G_C	0.754506	chr7_80941555_G_C	0.540503	2
TwinsUK_ge_fat	SEMA3C	SEMA3C.6448.36.3..1	0.330023	TRUE	ENSG00000075223	QTD000534	chr7_80941246_G_T	0.363468	chr7_80941555_G_C	0.540503	3
FUSION_ge_muscle_naive	SEMA3C	SEMA3C.6448.36.3..1	0.143339	TRUE	ENSG00000075223	QTD000085	chr7_80945788_C_G	0.184839	chr7_80941555_G_C	0.540503	3
Schmiedel_2018_ge_Treg_naive	SEMA4D	SEMA4D.5737.61.3..1	0.227216	TRUE	ENSG00000187764	QTD000469	chr9_89414538_T_G	0.34479	chr9_89414538_T_G	0.246644	3
GEUVADIS_ge_LCL	SEMA5A	SEMA5A.13132.14.3..1	0.303807	TRUE	ENSG00000112902	QTD000110	chr5_9409859_AACTCTGTGGTTTTAACAAACACATAACAATGCCCCC_A	1	chr5_9409859_AACTCTGTGGTTTTAACAAACACATAACAATGCCCCC_A	0.303807	1
CAP_ge_LCL_statin	SEMA5A	SEMA5A.13132.14.3..1	0.303768	TRUE	ENSG00000112902	QTD000061	chr5_9409859_AACTCTGTGGTTTTAACAAACACATAACAATGCCCCC_A	0.999873	chr5_9409859_AACTCTGTGGTTTTAACAAACACATAACAATGCCCCC_A	0.303807	1
CAP_ge_LCL_naive	SEMA5A	SEMA5A.13132.14.3..1	0.303737	TRUE	ENSG00000112902	QTD000056	chr5_9409859_AACTCTGTGGTTTTAACAAACACATAACAATGCCCCC_A	0.99977	chr5_9409859_AACTCTGTGGTTTTAACAAACACATAACAATGCCCCC_A	0.303807	1
TwinsUK_ge_LCL	SEMA5A	SEMA5A.13132.14.3..1	0.302074	TRUE	ENSG00000112902	QTD000539	chr5_9409859_AACTCTGTGGTTTTAACAAACACATAACAATGCCCCC_A	0.994297	chr5_9409859_AACTCTGTGGTTTTAACAAACACATAACAATGCCCCC_A	0.303807	1
GTEx_ge_LCL	SEMA5A	SEMA5A.13132.14.3..1	0.277646	TRUE	ENSG00000112902	QTD000221	chr5_9409859_AACTCTGTGGTTTTAACAAACACATAACAATGCCCCC_A	0.909127	chr5_9409859_AACTCTGTGGTTTTAACAAACACATAACAATGCCCCC_A	0.303807	2
Lepik_2017_ge_blood	SERPINE2	SERPINE2.3217.74.2..1	0.572798	TRUE	ENSG00000135919	QTD000373	chr2_224015781_T_C	0.692993	chr2_224015781_T_C	0.68796	2
GTEx_ge_blood	SERPINE2	SERPINE2.3217.74.2..1	0.418846	TRUE	ENSG00000135919	QTD000356	chr2_224010157_G_A	0.715873	chr2_224015781_T_C	0.68796	2
CEDAR_microarray_platelet	SERPINE2	SERPINE2.3217.74.2..1	0.340434	TRUE	ENSG00000135919	QTD000071	chr2_224010157_G_A	0.926539	chr2_224015781_T_C	0.68796	2
GTEx_ge_pancreas	SERPINF1	SERPINF1.9211.19.3..1	0.194211	TRUE	ENSG00000132386	QTD000296	chr17_1762959_C_T	0.198576	chr17_1762959_C_T	0.978018	1
GTEx_ge_pancreas	SERPINF1	SERPINF1.7735.17.3..1	0.191215	TRUE	ENSG00000132386	QTD000296	chr17_1762959_C_T	0.198576	chr17_1762959_C_T	0.887317	2
TwinsUK_ge_fat	SERPINF1	SERPINF1.9211.19.3..1	0.128845	TRUE	ENSG00000132386	QTD000534	chr17_1762959_C_T	0.131741	chr17_1762959_C_T	0.978018	1
Schmiedel_2018_ge_CD8_T-cell_anti-CD3-CD28	SERPINF1	SERPINF1.7735.17.3..1	0.127223	TRUE	ENSG00000132386	QTD000494	chr17_1767515_G_A	0.390562	chr17_1762959_C_T	0.887317	2
TwinsUK_ge_fat	SERPINF1	SERPINF1.7735.17.3..1	0.118366	TRUE	ENSG00000132386	QTD000534	chr17_1762959_C_T	0.131741	chr17_1762959_C_T	0.887317	2
GTEx_ge_adipose_subcutaneous	SERPINF1	SERPINF1.9211.19.3..1	0.113844	TRUE	ENSG00000132386	QTD000116	chr17_1762959_C_T	0.116403	chr17_1762959_C_T	0.978018	1
GTEx_ge_adipose_subcutaneous	SERPINF1	SERPINF1.7735.17.3..1	0.107285	TRUE	ENSG00000132386	QTD000116	chr17_1762959_C_T	0.116403	chr17_1762959_C_T	0.887317	2
Schmiedel_2018_ge_CD8_T-cell_anti-CD3-CD28	SERPINF1	SERPINF1.9211.19.3..1	0.10604	TRUE	ENSG00000132386	QTD000494	chr17_1762959_C_T	0.108423	chr17_1762959_C_T	0.978018	1
GTEx_ge_skin_not_sun_exposed	SH3YL1	ACP1.3858.5.1..1	0.102711	FALSE	ENSG00000035115	QTD000311	chr2_285421_A_G	0.305795	chr2_285421_A_G	0.279521	4
Quach_2016_ge_monocyte_naive	SIGLEC12	SIGLEC12.10037.98.3..1	0.426865	TRUE	ENSG00000254521	QTD000409	chr19_51500820_C_T	0.452431	chr19_51500820_C_T	0.905548	2
GTEx_ge_adipose_subcutaneous	SIGLEC12	SIGLEC12.10037.98.3..1	0.225985	TRUE	ENSG00000254521	QTD000116	chr19_51500820_C_T	0.229248	chr19_51500820_C_T	0.905548	2
GTEx_ge_breast	SIGLEC12	SIGLEC12.10037.98.3..1	0.213839	TRUE	ENSG00000254521	QTD000211	chr19_51500820_C_T	0.216926	chr19_51500820_C_T	0.905548	2
GTEx_ge_colon_sigmoid	SIGLEC12	SIGLEC12.10037.98.3..1	0.179291	TRUE	ENSG00000254521	QTD000226	chr19_51500820_C_T	0.181879	chr19_51500820_C_T	0.905548	2
GTEx_ge_stomach	SIGLEC12	SIGLEC12.10037.98.3..1	0.13859	TRUE	ENSG00000254521	QTD000331	chr19_51500820_C_T	0.14059	chr19_51500820_C_T	0.905548	2
Young_2019_ge_microglia_naive	SIGLEC12	SIGLEC12.10037.98.3..1	0.133672	TRUE	ENSG00000254521	QTD000559	chr19_51500077_G_C	0.144462	chr19_51500820_C_T	0.905548	2
Alasoo_2018_ge_macrophage_naive	SIGLEC12	SIGLEC12.10037.98.3..1	0.124106	TRUE	ENSG00000254521	QTD000001	chr19_51500077_G_C	0.135381	chr19_51500820_C_T	0.905548	2
BLUEPRINT_SE_ge_monocyte	SIGLEC12	SIGLEC12.10037.98.3..1	0.115187	TRUE	ENSG00000254521	QTD000021	chr19_51500077_G_C	0.119253	chr19_51500820_C_T	0.905548	2
GTEx_ge_blood	SIGLEC14	SIGLEC14.8248.222.3..1	0.99999	TRUE	ENSG00000254415	QTD000356	chr19_51612691_C_G	0.99999	chr19_51612691_C_G	1	1
GTEx_ge_nerve_tibial	SIGLEC14	SIGLEC14.8248.222.3..1	0.999106	TRUE	ENSG00000254415	QTD000286	chr19_51612691_C_G	0.999106	chr19_51612691_C_G	1	1
GTEx_ge_artery_tibial	SIGLEC14	SIGLEC14.8248.222.3..1	0.998864	TRUE	ENSG00000254415	QTD000141	chr19_51612691_C_G	0.998864	chr19_51612691_C_G	1	1
ROSMAP_ge_brain_naive	SIGLEC14	SIGLEC14.8248.222.3..1	0.998696	TRUE	ENSG00000254415	QTD000434	chr19_51612691_C_G	0.998696	chr19_51612691_C_G	1	1
GEUVADIS_ge_LCL	SIGLEC14	SIGLEC14.8248.222.3..1	0.998637	TRUE	ENSG00000254415	QTD000110	chr19_51612691_C_G	0.998637	chr19_51612691_C_G	1	1
GTEx_ge_adipose_subcutaneous	SIGLEC14	SIGLEC14.8248.222.3..1	0.998471	TRUE	ENSG00000254415	QTD000116	chr19_51612691_C_G	0.998471	chr19_51612691_C_G	1	1
GTEx_ge_thyroid	SIGLEC14	SIGLEC14.8248.222.3..1	0.993382	TRUE	ENSG00000254415	QTD000341	chr19_51612691_C_G	0.993382	chr19_51612691_C_G	1	1
BLUEPRINT_SE_ge_neutrophil	SIGLEC14	SIGLEC14.8248.222.3..1	0.981409	TRUE	ENSG00000254415	QTD000026	chr19_51612691_C_G	0.981409	chr19_51612691_C_G	1	1
GTEx_ge_esophagus_mucosa	SIGLEC14	SIGLEC14.8248.222.3..1	0.974958	TRUE	ENSG00000254415	QTD000241	chr19_51612691_C_G	0.974958	chr19_51612691_C_G	1	1
TwinsUK_ge_LCL	SIGLEC14	SIGLEC14.8248.222.3..1	0.968571	TRUE	ENSG00000254415	QTD000539	chr19_51612691_C_G	0.968571	chr19_51612691_C_G	1	1
TwinsUK_ge_blood	SIGLEC14	SIGLEC14.8248.222.3..1	0.962512	TRUE	ENSG00000254415	QTD000549	chr19_51617075_G_A	0.962512	chr19_51617075_G_A	1	1
GTEx_ge_spleen	SIGLEC14	SIGLEC14.8248.222.3..1	0.915122	TRUE	ENSG00000254415	QTD000326	chr19_51612691_C_G	0.915122	chr19_51612691_C_G	1	1
GTEx_ge_heart_left_ventricle	SIGLEC14	SIGLEC14.8248.222.3..1	0.818897	TRUE	ENSG00000254415	QTD000256	chr19_51612691_C_G	0.818897	chr19_51612691_C_G	1	1
GTEx_ge_brain_spinal_cord	SIGLEC14	SIGLEC14.8248.222.3..1	0.698844	TRUE	ENSG00000254415	QTD000201	chr19_51657512_A_C	0.995532	chr19_51657512_A_C	0.70198	1
GTEx_ge_pancreas	SIGLEC14	SIGLEC14.8248.222.3..1	0.688166	TRUE	ENSG00000254415	QTD000296	chr19_51657512_A_C	0.980321	chr19_51657512_A_C	0.70198	1
TwinsUK_ge_fat	SIGLEC14	SIGLEC14.8248.222.3..1	0.687348	TRUE	ENSG00000254415	QTD000534	chr19_51612691_C_G	0.687348	chr19_51612691_C_G	1	1
GTEx_ge_vagina	SIGLEC14	SIGLEC14.8248.222.3..1	0.648219	TRUE	ENSG00000254415	QTD000351	chr19_51657512_A_C	0.843471	chr19_51657512_A_C	0.70198	3
GTEx_ge_brain_frontal_cortex	SIGLEC14	SIGLEC14.8248.222.3..1	0.629276	TRUE	ENSG00000254415	QTD000176	chr19_51657512_A_C	0.86946	chr19_51657512_A_C	0.70198	2
GTEx_ge_breast	SIGLEC14	SIGLEC14.8248.222.3..1	0.589336	TRUE	ENSG00000254415	QTD000211	chr19_51657512_A_C	0.728123	chr19_51657512_A_C	0.70198	2
GTEx_ge_colon_sigmoid	SIGLEC14	SIGLEC14.8248.222.3..1	0.569601	TRUE	ENSG00000254415	QTD000226	chr19_51657512_A_C	0.633703	chr19_51657512_A_C	0.70198	4
GTEx_ge_liver	SIGLEC14	SIGLEC14.8248.222.3..1	0.525557	TRUE	ENSG00000254415	QTD000266	chr19_51627384_T_A	0.370377	chr19_51657512_A_C	0.70198	3
GTEx_ge_heart_atrial_appendage	SIGLEC14	SIGLEC14.8248.222.3..1	0.489792	TRUE	ENSG00000254415	QTD000251	chr19_51627384_T_A	0.500358	chr19_51627384_T_A	0.535895	2
GTEx_ge_testis	SIGLEC14	SIGLEC14.8248.222.3..1	0.489778	TRUE	ENSG00000254415	QTD000336	chr19_51627384_T_A	0.500343	chr19_51627384_T_A	0.535895	2
GTEx_ge_stomach	SIGLEC14	SIGLEC14.8248.222.3..1	0.489746	TRUE	ENSG00000254415	QTD000331	chr19_51627384_T_A	0.500311	chr19_51627384_T_A	0.535895	2
GTEx_ge_artery_aorta	SIGLEC14	SIGLEC14.8248.222.3..1	0.489737	TRUE	ENSG00000254415	QTD000131	chr19_51627384_T_A	0.500302	chr19_51627384_T_A	0.535895	2
GTEx_ge_lung	SIGLEC14	SIGLEC14.8248.222.3..1	0.489712	TRUE	ENSG00000254415	QTD000271	chr19_51627384_T_A	0.500276	chr19_51627384_T_A	0.535895	2
GTEx_ge_esophagus_muscularis	SIGLEC14	SIGLEC14.8248.222.3..1	0.4897	TRUE	ENSG00000254415	QTD000246	chr19_51627384_T_A	0.500263	chr19_51627384_T_A	0.535895	2
GTEx_ge_pituitary	SIGLEC14	SIGLEC14.8248.222.3..1	0.489629	TRUE	ENSG00000254415	QTD000301	chr19_51627384_T_A	0.500192	chr19_51627384_T_A	0.535895	2
GTEx_ge_adipose_visceral	SIGLEC14	SIGLEC14.8248.222.3..1	0.489451	TRUE	ENSG00000254415	QTD000121	chr19_51627384_T_A	0.50001	chr19_51627384_T_A	0.535895	2
GTEx_ge_skin_not_sun_exposed	SIGLEC14	SIGLEC14.8248.222.3..1	0.489429	TRUE	ENSG00000254415	QTD000311	chr19_51627384_T_A	0.499987	chr19_51627384_T_A	0.535895	2
GTEx_ge_esophagus_gej	SIGLEC14	SIGLEC14.8248.222.3..1	0.489386	TRUE	ENSG00000254415	QTD000236	chr19_51627384_T_A	0.499943	chr19_51627384_T_A	0.535895	2
GTEx_ge_skin_sun_exposed	SIGLEC14	SIGLEC14.8248.222.3..1	0.489386	TRUE	ENSG00000254415	QTD000316	chr19_51627384_T_A	0.499943	chr19_51627384_T_A	0.535895	2
GTEx_ge_prostate	SIGLEC14	SIGLEC14.8248.222.3..1	0.488898	TRUE	ENSG00000254415	QTD000306	chr19_51627384_T_A	0.499445	chr19_51627384_T_A	0.535895	2
GTEx_ge_adrenal_gland	SIGLEC14	SIGLEC14.8248.222.3..1	0.487063	TRUE	ENSG00000254415	QTD000126	chr19_51627384_T_A	0.49757	chr19_51627384_T_A	0.535895	2
Lepik_2017_ge_blood	SIGLEC14	SIGLEC14.8248.222.3..1	0.485949	TRUE	ENSG00000254415	QTD000373	chr19_51627384_T_A	0.496432	chr19_51627384_T_A	0.535895	2
GTEx_ge_brain_caudate	SIGLEC14	SIGLEC14.8248.222.3..1	0.485211	TRUE	ENSG00000254415	QTD000156	chr19_51627384_T_A	0.495677	chr19_51627384_T_A	0.535895	2
GTEx_ge_colon_transverse	SIGLEC14	SIGLEC14.8248.222.3..1	0.482321	TRUE	ENSG00000254415	QTD000231	chr19_51627384_T_A	0.492725	chr19_51627384_T_A	0.535895	2
BrainSeq_ge_brain	SIGLEC14	SIGLEC14.8248.222.3..1	0.45699	TRUE	ENSG00000254415	QTD000051	chr19_51627385_C_A	0.504738	chr19_51627384_T_A	0.535895	2
BLUEPRINT_SE_ge_monocyte	SIGLEC14	SIGLEC14.8248.222.3..1	0.443865	TRUE	ENSG00000254415	QTD000021	chr19_51627384_T_A	0.453594	chr19_51627384_T_A	0.535895	2
CommonMind_ge_DLPFC_naive	SIGLEC14	SIGLEC14.8248.222.3..1	0.435599	TRUE	ENSG00000254415	QTD000075	chr19_51627384_T_A	0.444996	chr19_51627384_T_A	0.535895	2
GTEx_ge_artery_coronary	SIGLEC14	SIGLEC14.8248.222.3..1	0.39601	TRUE	ENSG00000254415	QTD000136	chr19_51655063_G_T	0.722306	chr19_51657512_A_C	0.70198	2
GENCORD_ge_LCL	SIGLEC14	SIGLEC14.8248.222.3..1	0.387827	TRUE	ENSG00000254415	QTD000095	chr19_51627385_C_A	0.405027	chr19_51627384_T_A	0.535895	2
FUSION_ge_muscle_naive	SIGLEC14	SIGLEC14.8248.222.3..1	0.381281	TRUE	ENSG00000254415	QTD000085	chr19_51627385_C_A	0.430692	chr19_51627384_T_A	0.535895	2
GTEx_ge_heart_atrial_appendage	SIGLEC14	SIGLEC14.5125.6.3..1	0.380094	TRUE	ENSG00000254415	QTD000251	chr19_51627384_T_A	0.500358	chr19_51627384_T_A	0.402503	2
GTEx_ge_testis	SIGLEC14	SIGLEC14.5125.6.3..1	0.380083	TRUE	ENSG00000254415	QTD000336	chr19_51627384_T_A	0.500343	chr19_51627384_T_A	0.402503	2
GTEx_ge_stomach	SIGLEC14	SIGLEC14.5125.6.3..1	0.380058	TRUE	ENSG00000254415	QTD000331	chr19_51627384_T_A	0.500311	chr19_51627384_T_A	0.402503	2
GTEx_ge_artery_aorta	SIGLEC14	SIGLEC14.5125.6.3..1	0.380052	TRUE	ENSG00000254415	QTD000131	chr19_51627384_T_A	0.500302	chr19_51627384_T_A	0.402503	2
GTEx_ge_thyroid	SIGLEC14	SIGLEC14.5125.6.3..1	0.380047	TRUE	ENSG00000254415	QTD000341	chr19_51627384_T_A	0.500296	chr19_51627384_T_A	0.402503	2
GTEx_ge_lung	SIGLEC14	SIGLEC14.5125.6.3..1	0.380032	TRUE	ENSG00000254415	QTD000271	chr19_51627384_T_A	0.500276	chr19_51627384_T_A	0.402503	2
GTEx_ge_esophagus_muscularis	SIGLEC14	SIGLEC14.5125.6.3..1	0.380022	TRUE	ENSG00000254415	QTD000246	chr19_51627384_T_A	0.500263	chr19_51627384_T_A	0.402503	2
GTEx_ge_artery_tibial	SIGLEC14	SIGLEC14.5125.6.3..1	0.380011	TRUE	ENSG00000254415	QTD000141	chr19_51627384_T_A	0.500248	chr19_51627384_T_A	0.402503	2
GTEx_ge_heart_left_ventricle	SIGLEC14	SIGLEC14.5125.6.3..1	0.379979	TRUE	ENSG00000254415	QTD000256	chr19_51627384_T_A	0.500206	chr19_51627384_T_A	0.402503	2
GTEx_ge_pituitary	SIGLEC14	SIGLEC14.5125.6.3..1	0.379968	TRUE	ENSG00000254415	QTD000301	chr19_51627384_T_A	0.500192	chr19_51627384_T_A	0.402503	2
GTEx_ge_nerve_tibial	SIGLEC14	SIGLEC14.5125.6.3..1	0.379955	TRUE	ENSG00000254415	QTD000286	chr19_51627384_T_A	0.500175	chr19_51627384_T_A	0.402503	2
GTEx_ge_blood	SIGLEC14	SIGLEC14.5125.6.3..1	0.379932	TRUE	ENSG00000254415	QTD000356	chr19_51627384_T_A	0.500145	chr19_51627384_T_A	0.402503	2
GTEx_ge_adipose_visceral	SIGLEC14	SIGLEC14.5125.6.3..1	0.37983	TRUE	ENSG00000254415	QTD000121	chr19_51627384_T_A	0.50001	chr19_51627384_T_A	0.402503	2
GTEx_ge_adipose_subcutaneous	SIGLEC14	SIGLEC14.5125.6.3..1	0.379822	TRUE	ENSG00000254415	QTD000116	chr19_51627384_T_A	0.5	chr19_51627384_T_A	0.402503	2
GTEx_ge_skin_not_sun_exposed	SIGLEC14	SIGLEC14.5125.6.3..1	0.379812	TRUE	ENSG00000254415	QTD000311	chr19_51627384_T_A	0.499987	chr19_51627384_T_A	0.402503	2
GTEx_ge_esophagus_gej	SIGLEC14	SIGLEC14.5125.6.3..1	0.379779	TRUE	ENSG00000254415	QTD000236	chr19_51627384_T_A	0.499943	chr19_51627384_T_A	0.402503	2
GTEx_ge_skin_sun_exposed	SIGLEC14	SIGLEC14.5125.6.3..1	0.379779	TRUE	ENSG00000254415	QTD000316	chr19_51627384_T_A	0.499943	chr19_51627384_T_A	0.402503	2
GTEx_ge_prostate	SIGLEC14	SIGLEC14.5125.6.3..1	0.3794	TRUE	ENSG00000254415	QTD000306	chr19_51627384_T_A	0.499445	chr19_51627384_T_A	0.402503	2
GTEx_ge_adrenal_gland	SIGLEC14	SIGLEC14.5125.6.3..1	0.377976	TRUE	ENSG00000254415	QTD000126	chr19_51627384_T_A	0.49757	chr19_51627384_T_A	0.402503	2
Lepik_2017_ge_blood	SIGLEC14	SIGLEC14.5125.6.3..1	0.377112	TRUE	ENSG00000254415	QTD000373	chr19_51627384_T_A	0.496432	chr19_51627384_T_A	0.402503	2
GTEx_ge_brain_caudate	SIGLEC14	SIGLEC14.5125.6.3..1	0.376539	TRUE	ENSG00000254415	QTD000156	chr19_51627384_T_A	0.495677	chr19_51627384_T_A	0.402503	2
GTEx_ge_colon_transverse	SIGLEC14	SIGLEC14.5125.6.3..1	0.374296	TRUE	ENSG00000254415	QTD000231	chr19_51627384_T_A	0.492725	chr19_51627384_T_A	0.402503	2
BLUEPRINT_SE_ge_neutrophil	SIGLEC14	SIGLEC14.5125.6.3..1	0.370793	TRUE	ENSG00000254415	QTD000026	chr19_51627385_C_A	0.467004	chr19_51627384_T_A	0.402503	3
BLUEPRINT_SE_ge_monocyte	SIGLEC14	SIGLEC14.5125.6.3..1	0.365669	TRUE	ENSG00000254415	QTD000021	chr19_51627384_T_A	0.453594	chr19_51627384_T_A	0.402503	3
CommonMind_ge_DLPFC_naive	SIGLEC14	SIGLEC14.5125.6.3..1	0.364424	TRUE	ENSG00000254415	QTD000075	chr19_51627384_T_A	0.444996	chr19_51627384_T_A	0.402503	3
BrainSeq_ge_brain	SIGLEC14	SIGLEC14.5125.6.3..1	0.355564	TRUE	ENSG00000254415	QTD000051	chr19_51627385_C_A	0.504738	chr19_51627384_T_A	0.402503	2
FUSION_ge_muscle_naive	SIGLEC14	SIGLEC14.5125.6.3..1	0.348714	TRUE	ENSG00000254415	QTD000085	chr19_51627385_C_A	0.430692	chr19_51627384_T_A	0.402503	3
GENCORD_ge_LCL	SIGLEC14	SIGLEC14.5125.6.3..1	0.34261	TRUE	ENSG00000254415	QTD000095	chr19_51627385_C_A	0.405027	chr19_51627384_T_A	0.402503	3
GEUVADIS_ge_LCL	SIGLEC14	SIGLEC14.5125.6.3..1	0.341822	TRUE	ENSG00000254415	QTD000110	chr19_51627384_T_A	0.363928	chr19_51627384_T_A	0.402503	3
FUSION_ge_adipose_naive	SIGLEC14	SIGLEC14.5125.6.3..1	0.329178	TRUE	ENSG00000254415	QTD000090	chr19_51626895_T_TTTTTG	0.363689	chr19_51627384_T_A	0.402503	3
FUSION_ge_adipose_naive	SIGLEC14	SIGLEC14.8248.222.3..1	0.310521	TRUE	ENSG00000254415	QTD000090	chr19_51627385_C_A	0.332636	chr19_51627384_T_A	0.535895	2
GTEx_ge_LCL	SIGLEC14	SIGLEC14.8248.222.3..1	0.29047	TRUE	ENSG00000254415	QTD000221	chr19_51655063_G_T	0.977878	chr19_51655063_G_T	0.297042	1
GTEx_ge_liver	SIGLEC14	SIGLEC14.5125.6.3..1	0.281354	TRUE	ENSG00000254415	QTD000266	chr19_51627384_T_A	0.370377	chr19_51627384_T_A	0.402503	2
GTEx_ge_brain_cerebellar_hemisphere	SIGLEC14	SIGLEC14.8248.222.3..1	0.277822	TRUE	ENSG00000254415	QTD000161	chr19_51657512_A_C	0.38811	chr19_51657512_A_C	0.70198	2
TwinsUK_ge_skin	SIGLEC14	SIGLEC14.8248.222.3..1	0.269995	TRUE	ENSG00000254415	QTD000544	chr19_51627384_T_A	0.189224	chr19_51657512_A_C	0.70198	4
TwinsUK_ge_LCL	SIGLEC14	SIGLEC14.5125.6.3..1	0.263003	TRUE	ENSG00000254415	QTD000539	chr19_51626895_T_TTTTTG	0.655422	chr19_51627384_T_A	0.402503	3
Nedelec_2016_ge_macrophage_Listeria	SIGLEC14	SIGLEC14.5125.6.3..1	0.241449	TRUE	ENSG00000254415	QTD000379	chr19_51626895_T_TTTTTG	0.999829	chr19_51626895_T_TTTTTG	0.24149	1
Nedelec_2016_ge_macrophage_naive	SIGLEC14	SIGLEC14.5125.6.3..1	0.241415	TRUE	ENSG00000254415	QTD000384	chr19_51626895_T_TTTTTG	0.999688	chr19_51626895_T_TTTTTG	0.24149	1
Nedelec_2016_ge_macrophage_Salmonella	SIGLEC14	SIGLEC14.5125.6.3..1	0.241336	TRUE	ENSG00000254415	QTD000389	chr19_51626895_T_TTTTTG	0.999362	chr19_51626895_T_TTTTTG	0.24149	1
Quach_2016_ge_monocyte_LPS	SIGLEC14	SIGLEC14.5125.6.3..1	0.238051	TRUE	ENSG00000254415	QTD000414	chr19_51626895_T_TTTTTG	0.985759	chr19_51626895_T_TTTTTG	0.24149	1
Quach_2016_ge_monocyte_R848	SIGLEC14	SIGLEC14.5125.6.3..1	0.238007	TRUE	ENSG00000254415	QTD000424	chr19_51626895_T_TTTTTG	0.985578	chr19_51626895_T_TTTTTG	0.24149	1
TwinsUK_ge_fat	SIGLEC14	SIGLEC14.5125.6.3..1	0.23765	TRUE	ENSG00000254415	QTD000534	chr19_51626895_T_TTTTTG	0.9221	chr19_51627384_T_A	0.402503	2
TwinsUK_ge_skin	SIGLEC14	SIGLEC14.5125.6.3..1	0.234735	TRUE	ENSG00000254415	QTD000544	chr19_51626895_T_TTTTTG	0.376797	chr19_51627384_T_A	0.402503	3
TwinsUK_ge_blood	SIGLEC14	SIGLEC14.5125.6.3..1	0.205919	TRUE	ENSG00000254415	QTD000549	chr19_51626895_T_TTTTTG	0.407646	chr19_51627384_T_A	0.402503	3
GTEx_ge_brain_cortex	SIGLEC14	SIGLEC14.8248.222.3..1	0.135004	TRUE	ENSG00000254415	QTD000171	chr19_51655063_G_T	0.166303	chr19_51657512_A_C	0.70198	4
GEUVADIS_ge_LCL	SIGLEC5	SIGLEC14.8248.222.3..1	0.999853	FALSE	ENSG00000268500	QTD000110	chr19_51612691_C_G	0.999853	chr19_51612691_C_G	1	1
GTEx_ge_testis	SIGLEC5	SIGLEC14.8248.222.3..1	0.489701	FALSE	ENSG00000105501	QTD000336	chr19_51627384_T_A	0.500265	chr19_51627384_T_A	0.535895	2
GTEx_ge_blood	SIGLEC5	SIGLEC14.8248.222.3..1	0.489247	FALSE	ENSG00000268500	QTD000356	chr19_51627384_T_A	0.499801	chr19_51627384_T_A	0.535895	2
GTEx_ge_spleen	SIGLEC5	SIGLEC14.8248.222.3..1	0.478805	FALSE	ENSG00000105501	QTD000326	chr19_51627384_T_A	0.489134	chr19_51627384_T_A	0.535895	2
GTEx_ge_testis	SIGLEC5	SIGLEC14.5125.6.3..1	0.380023	FALSE	ENSG00000105501	QTD000336	chr19_51627384_T_A	0.500265	chr19_51627384_T_A	0.402503	2
GEUVADIS_ge_LCL	SIGLEC5	SIGLEC14.5125.6.3..1	0.379768	FALSE	ENSG00000268500	QTD000110	chr19_51627384_T_A	0.499929	chr19_51627384_T_A	0.402503	2
GTEx_ge_blood	SIGLEC5	SIGLEC14.5125.6.3..1	0.379671	FALSE	ENSG00000268500	QTD000356	chr19_51627384_T_A	0.499801	chr19_51627384_T_A	0.402503	2
GTEx_ge_spleen	SIGLEC5	SIGLEC14.5125.6.3..1	0.371568	FALSE	ENSG00000105501	QTD000326	chr19_51627384_T_A	0.489134	chr19_51627384_T_A	0.402503	2
BLUEPRINT_SE_ge_neutrophil	SIGLEC5	SIGLEC14.8248.222.3..1	0.332935	FALSE	ENSG00000268500	QTD000026	chr19_51627385_C_A	0.340169	chr19_51627384_T_A	0.535895	2
BLUEPRINT_SE_ge_neutrophil	SIGLEC5	SIGLEC14.5125.6.3..1	0.317664	FALSE	ENSG00000268500	QTD000026	chr19_51627385_C_A	0.340169	chr19_51627384_T_A	0.402503	3
Lepik_2017_ge_blood	SIGLEC5	SIGLEC14.5125.6.3..1	0.296592	FALSE	ENSG00000268500	QTD000373	chr19_51626895_T_TTTTTG	0.603656	chr19_51627384_T_A	0.402503	3
GENCORD_ge_LCL	SIGLEC5	SIGLEC14.5125.6.3..1	0.245822	FALSE	ENSG00000268500	QTD000095	chr19_51626895_T_TTTTTG	0.800295	chr19_51627384_T_A	0.402503	3
TwinsUK_ge_LCL	SIGLEC5	SIGLEC14.5125.6.3..1	0.238761	FALSE	ENSG00000268500	QTD000539	chr19_51626895_T_TTTTTG	0.988699	chr19_51626895_T_TTTTTG	0.24149	1
GTEx_ge_adipose_visceral	SIGLEC5	SIGLEC14.8248.222.3..1	0.238478	FALSE	ENSG00000268500	QTD000121	chr19_51624491_A_G	0.411508	chr19_51620491_T_C	0.261815	3
Lepik_2017_ge_blood	SIGLEC5	SIGLEC14.8248.222.3..1	0.194341	FALSE	ENSG00000268500	QTD000373	chr19_51627384_T_A	0.198533	chr19_51627384_T_A	0.535895	2
GENCORD_ge_LCL	SIGLEC5	SIGLEC14.8248.222.3..1	0.11974	FALSE	ENSG00000268500	QTD000095	chr19_51629139_A_G	0.122183	chr19_51629072_A_T	0.266916	4
CommonMind_ge_DLPFC_naive	SIGLEC7	SIGLEC7.2742.68.2..1	0.999999	TRUE	ENSG00000168995	QTD000075	chr19_51139527_G_T	0.999999	chr19_51139527_G_T	1	1
GTEx_ge_nerve_tibial	SIGLEC7	SIGLEC7.2742.68.2..1	0.999995	TRUE	ENSG00000168995	QTD000286	chr19_51139527_G_T	0.999995	chr19_51139527_G_T	1	1
GTEx_ge_adipose_visceral	SIGLEC7	SIGLEC7.2742.68.2..1	0.999955	TRUE	ENSG00000168995	QTD000121	chr19_51139527_G_T	0.999955	chr19_51139527_G_T	1	1
ROSMAP_ge_brain_naive	SIGLEC7	SIGLEC7.2742.68.2..1	0.999437	TRUE	ENSG00000168995	QTD000434	chr19_51139527_G_T	0.999437	chr19_51139527_G_T	1	1
GTEx_ge_lung	SIGLEC7	SIGLEC7.2742.68.2..1	0.978374	TRUE	ENSG00000168995	QTD000271	chr19_51139527_G_T	0.978374	chr19_51139527_G_T	1	1
Lepik_2017_ge_blood	SIGLEC9	SIGLEC7.2742.68.2..1	0.997652	FALSE	ENSG00000129450	QTD000373	chr19_51139527_G_T	0.997652	chr19_51139527_G_T	1	1
BrainSeq_ge_brain	SIRPA	SIRPA.5430.66.3..1	0.126012	TRUE	ENSG00000198053	QTD000051	chr20_1913669_C_T	0.127857	chr20_1913669_C_T	0.985574	1
Lepik_2017_ge_blood	SIRPB1	SIRPB1.6247.9.3..1	0.998271	TRUE	ENSG00000101307	QTD000373	chr20_1558519_C_T	0.998271	chr20_1558519_C_T	1	1
GTEx_ge_adrenal_gland	SIRPB1	SIRPA.5430.66.3..1	0.11939	FALSE	ENSG00000101307	QTD000126	chr20_1913669_C_T	0.121137	chr20_1913669_C_T	0.985574	1
BrainSeq_ge_brain	SIRPB1	SIRPA.5430.66.3..1	0.117145	FALSE	ENSG00000101307	QTD000051	chr20_1913669_C_T	0.11886	chr20_1913669_C_T	0.985574	1
CommonMind_ge_DLPFC_naive	SIRPB1	SIRPA.5430.66.3..1	0.108994	FALSE	ENSG00000101307	QTD000075	chr20_1913669_C_T	0.11059	chr20_1913669_C_T	0.985574	1
GTEx_ge_spleen	SLAMF7	SLAMF7.5487.7.3..1	0.229979	TRUE	ENSG00000026751	QTD000326	chr1_160753658_T_G	0.234268	chr1_160753658_T_G	0.98169	1
Quach_2016_ge_monocyte_Pam3CSK4	SLAMF8	FCRL6.6617.12.3..1	0.376701	FALSE	ENSG00000158714	QTD000419	chr1_159809193_T_C	0.90008	chr1_159808782_A_G	0.416509	2
GTEx_ge_stomach	SLC26A1	IDUA.3169.70.2..1	0.585128	FALSE	ENSG00000145217	QTD000331	chr4_991939_A_G	0.987703	chr4_991939_A_G	0.592413	1
GTEx_ge_pancreas	SLC26A1	IDUA.3169.70.2..1	0.574016	FALSE	ENSG00000145217	QTD000296	chr4_991939_A_G	0.92352	chr4_991939_A_G	0.592413	2
GTEx_ge_artery_coronary	SLC26A1	IDUA.3169.70.2..1	0.557434	FALSE	ENSG00000145217	QTD000136	chr4_991939_A_G	0.871732	chr4_991939_A_G	0.592413	2
GTEx_ge_skin_sun_exposed	SLC26A1	IDUA.3169.70.2..1	0.492407	FALSE	ENSG00000145217	QTD000316	chr4_991939_A_G	0.663343	chr4_991939_A_G	0.592413	3
GTEx_ge_thyroid	SLC26A1	IDUA.3169.70.2..1	0.487729	FALSE	ENSG00000145217	QTD000341	chr4_991939_A_G	0.621994	chr4_991939_A_G	0.592413	3
GTEx_ge_esophagus_muscularis	SLC26A1	IDUA.3169.70.2..1	0.474214	FALSE	ENSG00000145217	QTD000246	chr4_991939_A_G	0.499351	chr4_991939_A_G	0.592413	2
GTEx_ge_pituitary	SLC26A1	IDUA.3169.70.2..1	0.465805	FALSE	ENSG00000145217	QTD000301	chr4_991939_A_G	0.490496	chr4_991939_A_G	0.592413	2
GTEx_ge_colon_transverse	SLC26A1	IDUA.3169.70.2..1	0.46149	FALSE	ENSG00000145217	QTD000231	chr4_991939_A_G	0.485953	chr4_991939_A_G	0.592413	2
GTEx_ge_esophagus_gej	SLC26A1	IDUA.3169.70.2..1	0.460391	FALSE	ENSG00000145217	QTD000236	chr4_991939_A_G	0.484795	chr4_991939_A_G	0.592413	2
GTEx_ge_uterus	SLC26A1	IDUA.3169.70.2..1	0.443251	FALSE	ENSG00000145217	QTD000346	chr4_991939_A_G	0.464595	chr4_991939_A_G	0.592413	3
GTEx_ge_heart_left_ventricle	SLC26A1	IDUA.3169.70.2..1	0.429298	FALSE	ENSG00000145217	QTD000256	chr4_991939_A_G	0.696777	chr4_991939_A_G	0.592413	3
GTEx_ge_adipose_subcutaneous	SLC26A1	IDUA.3169.70.2..1	0.428816	FALSE	ENSG00000145217	QTD000116	chr4_989272_T_C	0.476183	chr4_991939_A_G	0.592413	2
GTEx_ge_skin_not_sun_exposed	SLC26A1	IDUA.3169.70.2..1	0.423239	FALSE	ENSG00000145217	QTD000311	chr4_991939_A_G	0.442759	chr4_991939_A_G	0.592413	3
GTEx_ge_colon_sigmoid	SLC26A1	IDUA.3169.70.2..1	0.421901	FALSE	ENSG00000145217	QTD000226	chr4_991939_A_G	0.437702	chr4_991939_A_G	0.592413	3
GTEx_ge_ovary	SLC26A1	IDUA.3169.70.2..1	0.416407	FALSE	ENSG00000145217	QTD000291	chr4_991939_A_G	0.432461	chr4_991939_A_G	0.592413	3
GTEx_ge_testis	SLC26A1	IDUA.3169.70.2..1	0.387121	FALSE	ENSG00000145217	QTD000336	chr4_991939_A_G	0.498771	chr4_991939_A_G	0.592413	3
GTEx_ge_esophagus_mucosa	SLC26A1	IDUA.3169.70.2..1	0.373268	FALSE	ENSG00000145217	QTD000241	chr4_991939_A_G	0.380935	chr4_991939_A_G	0.592413	3
GTEx_ge_adipose_visceral	SLC26A1	IDUA.3169.70.2..1	0.36619	FALSE	ENSG00000145217	QTD000121	chr4_989272_T_C	0.880667	chr4_991939_A_G	0.592413	2
GTEx_ge_prostate	SLC26A1	IDUA.3169.70.2..1	0.350428	FALSE	ENSG00000145217	QTD000306	chr4_989272_T_C	0.449468	chr4_991939_A_G	0.592413	3
GTEx_ge_fibroblast	SLC26A1	IDUA.3169.70.2..1	0.346906	FALSE	ENSG00000145217	QTD000216	chr4_989272_T_C	0.499171	chr4_991939_A_G	0.592413	3
GTEx_ge_heart_atrial_appendage	SLC26A1	IDUA.3169.70.2..1	0.346333	FALSE	ENSG00000145217	QTD000251	chr4_991939_A_G	0.451523	chr4_991939_A_G	0.592413	3
BrainSeq_ge_brain	SLC26A1	IDUA.3169.70.2..1	0.343946	FALSE	ENSG00000145217	QTD000051	chr4_989272_T_C	0.962768	chr4_989272_T_C	0.357247	1
GTEx_ge_spleen	SLC26A1	IDUA.3169.70.2..1	0.333544	FALSE	ENSG00000145217	QTD000326	chr4_991939_A_G	0.333939	chr4_991939_A_G	0.592413	3
GTEx_ge_brain_cortex	SLC26A1	IDUA.3169.70.2..1	0.332204	FALSE	ENSG00000145217	QTD000171	chr4_991939_A_G	0.332597	chr4_991939_A_G	0.592413	3
GTEx_ge_small_intestine	SLC26A1	IDUA.3169.70.2..1	0.330777	FALSE	ENSG00000145217	QTD000321	chr4_991939_A_G	0.331169	chr4_991939_A_G	0.592413	3
GTEx_ge_brain_cerebellum	SLC26A1	IDUA.3169.70.2..1	0.327771	FALSE	ENSG00000145217	QTD000166	chr4_991939_A_G	0.328159	chr4_991939_A_G	0.592413	3
GTEx_ge_vagina	SLC26A1	IDUA.3169.70.2..1	0.317183	FALSE	ENSG00000145217	QTD000351	chr4_991939_A_G	0.317559	chr4_991939_A_G	0.592413	3
GTEx_ge_blood	SLC26A1	IDUA.3169.70.2..1	0.30723	FALSE	ENSG00000145217	QTD000356	chr4_989272_T_C	0.736367	chr4_991939_A_G	0.592413	3
GTEx_ge_lung	SLC26A1	IDUA.3169.70.2..1	0.306443	FALSE	ENSG00000145217	QTD000271	chr4_989272_T_C	0.409386	chr4_991939_A_G	0.592413	3
GTEx_ge_muscle	SLC26A1	IDUA.3169.70.2..1	0.279454	FALSE	ENSG00000145217	QTD000281	chr4_989272_T_C	0.409929	chr4_991939_A_G	0.592413	3
GTEx_ge_artery_tibial	SLC26A1	IDUA.3169.70.2..1	0.278446	FALSE	ENSG00000145217	QTD000141	chr4_993488_T_C	0.533622	chr4_991939_A_G	0.592413	3
TwinsUK_ge_fat	SLC26A1	IDUA.3169.70.2..1	0.251058	FALSE	ENSG00000145217	QTD000534	chr4_993488_T_C	0.405804	chr4_991939_A_G	0.592413	2
GTEx_ge_brain_putamen	SLC26A1	IDUA.3169.70.2..1	0.250388	FALSE	ENSG00000145217	QTD000196	chr4_991939_A_G	0.325732	chr4_991939_A_G	0.592413	3
GTEx_ge_brain_spinal_cord	SLC26A1	IDUA.3169.70.2..1	0.242699	FALSE	ENSG00000145217	QTD000201	chr4_991939_A_G	0.242987	chr4_991939_A_G	0.592413	3
GTEx_ge_minor_salivary_gland	SLC26A1	IDUA.3169.70.2..1	0.232546	FALSE	ENSG00000145217	QTD000276	chr4_991939_A_G	0.237233	chr4_991939_A_G	0.592413	3
GTEx_ge_brain_cerebellar_hemisphere	SLC26A1	IDUA.3169.70.2..1	0.229078	FALSE	ENSG00000145217	QTD000161	chr4_991939_A_G	0.30652	chr4_991939_A_G	0.592413	3
GTEx_ge_brain_frontal_cortex	SLC26A1	IDUA.3169.70.2..1	0.222438	FALSE	ENSG00000145217	QTD000176	chr4_993488_T_C	0.270789	chr4_991939_A_G	0.592413	3
GTEx_ge_artery_aorta	SLC26A1	IDUA.3169.70.2..1	0.219777	FALSE	ENSG00000145217	QTD000131	chr4_993488_T_C	0.614736	chr4_991939_A_G	0.592413	3
GTEx_ge_breast	SLC26A1	IDUA.3169.70.2..1	0.219398	FALSE	ENSG00000145217	QTD000211	chr4_993488_T_C	0.570412	chr4_991939_A_G	0.592413	3
GTEx_ge_brain_caudate	SLC26A1	IDUA.3169.70.2..1	0.209814	FALSE	ENSG00000145217	QTD000156	chr4_991939_A_G	0.212012	chr4_991939_A_G	0.592413	3
TwinsUK_ge_skin	SLC26A1	IDUA.3169.70.2..1	0.198611	FALSE	ENSG00000145217	QTD000544	chr4_993488_T_C	0.330289	chr4_991939_A_G	0.592413	2
GENCORD_ge_T-cell	SLC26A1	IDUA.3169.70.2..1	0.191993	FALSE	ENSG00000145217	QTD000105	chr4_991939_A_G	0.256596	chr4_991939_A_G	0.592413	3
GTEx_ge_brain_nucleus_accumbens	SLC26A1	IDUA.3169.70.2..1	0.178474	FALSE	ENSG00000145217	QTD000191	chr4_991939_A_G	0.182006	chr4_991939_A_G	0.592413	3
GTEx_ge_brain_hypothalamus	SLC26A1	IDUA.3169.70.2..1	0.152266	FALSE	ENSG00000145217	QTD000186	chr4_991939_A_G	0.15731	chr4_991939_A_G	0.592413	3
GTEx_ge_brain_hippocampus	SLC26A1	IDUA.3169.70.2..1	0.109554	FALSE	ENSG00000145217	QTD000181	chr4_991939_A_G	0.109684	chr4_991939_A_G	0.592413	3
GENCORD_ge_fibroblast	SLC26A1	IDUA.3169.70.2..1	0.108802	FALSE	ENSG00000145217	QTD000100	chr4_993488_T_C	0.355614	chr4_991939_A_G	0.592413	3
GTEx_ge_muscle	SMOC1	SMOC1.13118.5.3..1	0.963131	TRUE	ENSG00000198732	QTD000281	chr14_69888141_A_C	0.963223	chr14_69888141_A_C	0.999904	1
FUSION_ge_muscle_naive	SMOC1	SMOC1.13118.5.3..1	0.875793	TRUE	ENSG00000198732	QTD000085	chr14_69930760_G_A	1	chr14_69930760_G_A	0.875793	1
GTEx_ge_esophagus_muscularis	SMOC1	SMOC1.13118.5.3..1	0.176198	TRUE	ENSG00000198732	QTD000246	chr14_69988806_G_A	0.507476	chr14_70012457_T_C	0.788222	5
GTEx_ge_esophagus_muscularis	SMPDL3A	SMPDL3A.14086.11.3..1	0.371198	TRUE	ENSG00000172594	QTD000246	chr6_122804805_A_T	0.606077	chr6_122801689_T_A	0.462167	2
TwinsUK_ge_fat	SMPDL3A	SMPDL3A.14086.11.3..1	0.270744	TRUE	ENSG00000172594	QTD000534	chr6_122804805_A_T	0.322624	chr6_122801689_T_A	0.462167	4
FUSION_ge_adipose_naive	SMPDL3A	SMPDL3A.14086.11.3..1	0.242339	TRUE	ENSG00000172594	QTD000090	chr6_122804805_A_T	0.267703	chr6_122801689_T_A	0.462167	4
FUSION_ge_muscle_naive	SMPDL3A	SMPDL3A.14086.11.3..1	0.175784	TRUE	ENSG00000172594	QTD000085	chr6_122803984_C_CT	0.471502	chr6_122801689_T_A	0.462167	4
GTEx_ge_nerve_tibial	SMPDL3A	SMPDL3A.14086.11.3..1	0.136354	TRUE	ENSG00000172594	QTD000286	chr6_122801689_T_A	0.203407	chr6_122801689_T_A	0.462167	2
GTEx_ge_artery_tibial	SMPDL3A	SMPDL3A.14086.11.3..1	0.110666	TRUE	ENSG00000172594	QTD000141	chr6_122801689_T_A	0.17911	chr6_122801689_T_A	0.462167	2
CAP_ge_LCL_naive	SPATA20	SPATA20.11117.2.3..1	0.249725	TRUE	ENSG00000006282	QTD000056	chr17_50547162_A_C	1	chr17_50547162_A_C	0.249725	1
CAP_ge_LCL_statin	SPATA20	SPATA20.11117.2.3..1	0.249725	TRUE	ENSG00000006282	QTD000061	chr17_50547162_A_C	1	chr17_50547162_A_C	0.249725	1
GEUVADIS_ge_LCL	SPATA20	SPATA20.11117.2.3..1	0.249725	TRUE	ENSG00000006282	QTD000110	chr17_50547162_A_C	1	chr17_50547162_A_C	0.249725	1
GTEx_ge_adipose_subcutaneous	SPATA20	SPATA20.11117.2.3..1	0.249725	TRUE	ENSG00000006282	QTD000116	chr17_50547162_A_C	1	chr17_50547162_A_C	0.249725	1
GTEx_ge_muscle	SPATA20	SPATA20.11117.2.3..1	0.249725	TRUE	ENSG00000006282	QTD000281	chr17_50547162_A_C	1	chr17_50547162_A_C	0.249725	1
GTEx_ge_nerve_tibial	SPATA20	SPATA20.11117.2.3..1	0.249725	TRUE	ENSG00000006282	QTD000286	chr17_50547162_A_C	1	chr17_50547162_A_C	0.249725	1
GTEx_ge_blood	SPATA20	SPATA20.11117.2.3..1	0.249725	TRUE	ENSG00000006282	QTD000356	chr17_50547162_A_C	1	chr17_50547162_A_C	0.249725	1
Nedelec_2016_ge_macrophage_Listeria	SPATA20	SPATA20.11117.2.3..1	0.249725	TRUE	ENSG00000006282	QTD000379	chr17_50547162_A_C	1	chr17_50547162_A_C	0.249725	1
Nedelec_2016_ge_macrophage_naive	SPATA20	SPATA20.11117.2.3..1	0.249725	TRUE	ENSG00000006282	QTD000384	chr17_50547162_A_C	1	chr17_50547162_A_C	0.249725	1
Nedelec_2016_ge_macrophage_Salmonella	SPATA20	SPATA20.11117.2.3..1	0.249725	TRUE	ENSG00000006282	QTD000389	chr17_50547162_A_C	1	chr17_50547162_A_C	0.249725	1
Quach_2016_ge_monocyte_naive	SPATA20	SPATA20.11117.2.3..1	0.249725	TRUE	ENSG00000006282	QTD000409	chr17_50547162_A_C	1	chr17_50547162_A_C	0.249725	1
Quach_2016_ge_monocyte_LPS	SPATA20	SPATA20.11117.2.3..1	0.249725	TRUE	ENSG00000006282	QTD000414	chr17_50547162_A_C	1	chr17_50547162_A_C	0.249725	1
Quach_2016_ge_monocyte_Pam3CSK4	SPATA20	SPATA20.11117.2.3..1	0.249725	TRUE	ENSG00000006282	QTD000419	chr17_50547162_A_C	1	chr17_50547162_A_C	0.249725	1
Quach_2016_ge_monocyte_R848	SPATA20	SPATA20.11117.2.3..1	0.249725	TRUE	ENSG00000006282	QTD000424	chr17_50547162_A_C	1	chr17_50547162_A_C	0.249725	1
Quach_2016_ge_monocyte_IAV	SPATA20	SPATA20.11117.2.3..1	0.249725	TRUE	ENSG00000006282	QTD000429	chr17_50547162_A_C	1	chr17_50547162_A_C	0.249725	1
GTEx_ge_spleen	SPATA20	SPATA20.11117.2.3..1	0.249725	TRUE	ENSG00000006282	QTD000326	chr17_50547162_A_C	1	chr17_50547162_A_C	0.249725	1
GTEx_ge_lung	SPATA20	SPATA20.11117.2.3..1	0.249725	TRUE	ENSG00000006282	QTD000271	chr17_50547162_A_C	1	chr17_50547162_A_C	0.249725	1
GTEx_ge_skin_sun_exposed	SPATA20	SPATA20.11117.2.3..1	0.249725	TRUE	ENSG00000006282	QTD000316	chr17_50547162_A_C	1	chr17_50547162_A_C	0.249725	1
GTEx_ge_adipose_visceral	SPATA20	SPATA20.11117.2.3..1	0.249725	TRUE	ENSG00000006282	QTD000121	chr17_50547162_A_C	1	chr17_50547162_A_C	0.249725	1
GTEx_ge_esophagus_mucosa	SPATA20	SPATA20.11117.2.3..1	0.249725	TRUE	ENSG00000006282	QTD000241	chr17_50547162_A_C	1	chr17_50547162_A_C	0.249725	1
GTEx_ge_LCL	SPATA20	SPATA20.11117.2.3..1	0.249725	TRUE	ENSG00000006282	QTD000221	chr17_50547162_A_C	1	chr17_50547162_A_C	0.249725	1
GTEx_ge_skin_not_sun_exposed	SPATA20	SPATA20.11117.2.3..1	0.249725	TRUE	ENSG00000006282	QTD000311	chr17_50547162_A_C	1	chr17_50547162_A_C	0.249725	1
GTEx_ge_esophagus_muscularis	SPATA20	SPATA20.11117.2.3..1	0.249725	TRUE	ENSG00000006282	QTD000246	chr17_50547162_A_C	1	chr17_50547162_A_C	0.249725	1
BrainSeq_ge_brain	SPATA20	SPATA20.11117.2.3..1	0.249725	TRUE	ENSG00000006282	QTD000051	chr17_50547162_A_C	1	chr17_50547162_A_C	0.249725	1
Lepik_2017_ge_blood	SPATA20	SPATA20.11117.2.3..1	0.249725	TRUE	ENSG00000006282	QTD000373	chr17_50547162_A_C	1	chr17_50547162_A_C	0.249725	1
GTEx_ge_breast	SPATA20	SPATA20.11117.2.3..1	0.249724	TRUE	ENSG00000006282	QTD000211	chr17_50547162_A_C	1	chr17_50547162_A_C	0.249725	1
GTEx_ge_heart_atrial_appendage	SPATA20	SPATA20.11117.2.3..1	0.249724	TRUE	ENSG00000006282	QTD000251	chr17_50547162_A_C	0.999999	chr17_50547162_A_C	0.249725	1
GTEx_ge_brain_caudate	SPATA20	SPATA20.11117.2.3..1	0.249724	TRUE	ENSG00000006282	QTD000156	chr17_50547162_A_C	0.999998	chr17_50547162_A_C	0.249725	1
GTEx_ge_brain_putamen	SPATA20	SPATA20.11117.2.3..1	0.249724	TRUE	ENSG00000006282	QTD000196	chr17_50547162_A_C	0.999998	chr17_50547162_A_C	0.249725	1
GTEx_ge_brain_nucleus_accumbens	SPATA20	SPATA20.11117.2.3..1	0.249723	TRUE	ENSG00000006282	QTD000191	chr17_50547162_A_C	0.999992	chr17_50547162_A_C	0.249725	1
GTEx_ge_uterus	SPATA20	SPATA20.11117.2.3..1	0.249721	TRUE	ENSG00000006282	QTD000346	chr17_50547162_A_C	0.999986	chr17_50547162_A_C	0.249725	1
GTEx_ge_fibroblast	SPATA20	SPATA20.11117.2.3..1	0.24972	TRUE	ENSG00000006282	QTD000216	chr17_50547162_A_C	0.999982	chr17_50547162_A_C	0.249725	1
GTEx_ge_heart_left_ventricle	SPATA20	SPATA20.11117.2.3..1	0.249715	TRUE	ENSG00000006282	QTD000256	chr17_50547162_A_C	0.999962	chr17_50547162_A_C	0.249725	1
GTEx_ge_artery_coronary	SPATA20	SPATA20.11117.2.3..1	0.249707	TRUE	ENSG00000006282	QTD000136	chr17_50547162_A_C	0.999928	chr17_50547162_A_C	0.249725	1
GTEx_ge_brain_cortex	SPATA20	SPATA20.11117.2.3..1	0.249704	TRUE	ENSG00000006282	QTD000171	chr17_50547162_A_C	0.999918	chr17_50547162_A_C	0.249725	1
Aygun_2021_ge_Progenitor	SPATA20	SPATA20.11117.2.3..1	0.249704	TRUE	ENSG00000006282	QTD000564	chr17_50547162_A_C	0.999917	chr17_50547162_A_C	0.249725	1
BLUEPRINT_SE_ge_monocyte	SPATA20	SPATA20.11117.2.3..1	0.249691	TRUE	ENSG00000006282	QTD000021	chr17_50547162_A_C	0.999866	chr17_50547162_A_C	0.249725	1
GTEx_ge_artery_tibial	SPATA20	SPATA20.11117.2.3..1	0.249676	TRUE	ENSG00000006282	QTD000141	chr17_50547162_A_C	0.999804	chr17_50547162_A_C	0.249725	1
[truncated: 279 more rows]

## Sheet: Table S6 - coloc.abf
dataset_name	gene_name	protein	PP.H0.abf	PP.H1.abf	PP.H2.abf	PP.H3.abf	PP.H4.abf	is_true_positive	gene_id	dataset_id
GTEx_ge_adrenal_gland	A4GALT	A4GALT.8759.29.3..1	3.76261e-16	2.02474e-06	2.79959e-12	0.0130914	0.986907	TRUE	ENSG00000128274	QTD000126
GTEx_ge_artery_aorta	A4GALT	A4GALT.8759.29.3..1	9.03011e-13	6.27444e-06	6.71891e-09	0.0447749	0.955219	TRUE	ENSG00000128274	QTD000131
GTEx_ge_testis	A4GALT	A4GALT.8759.29.3..1	1.49082e-16	7.74341e-06	1.10926e-12	0.0557268	0.944265	TRUE	ENSG00000128274	QTD000336
GTEx_ge_lung	A4GALT	A4GALT.8759.29.3..1	6.04539e-11	8.92438e-06	4.49811e-07	0.0645315	0.935459	TRUE	ENSG00000128274	QTD000271
GENCORD_ge_fibroblast	A4GALT	A4GALT.8759.29.3..1	1.91135e-07	9.4298e-06	0.00182049	0.0879954	0.910175	TRUE	ENSG00000128274	QTD000100
GTEx_ge_colon_sigmoid	A4GALT	A4GALT.8759.29.3..1	2.38916e-08	1.74051e-05	0.000177767	0.12776	0.872045	TRUE	ENSG00000128274	QTD000226
GTEx_ge_esophagus_muscularis	A4GALT	A4GALT.8759.29.3..1	1.81992e-11	2.19084e-05	1.35412e-07	0.161333	0.838645	TRUE	ENSG00000128274	QTD000246
Lepik_2017_ge_blood	ABL2	FAM20B.7198.197.3..1	6.56096e-08	4.57224e-06	0.00104293	0.0708242	0.928128	FALSE	ENSG00000143322	QTD000373
GTEx_ge_adrenal_gland	ABO	ABO.9253.52.3..1	0	0	3.06617e-30	0.000152273	0.999848	TRUE	ENSG00000175164	QTD000126
GTEx_ge_lung	ABO	ABO.9253.52.3..1	0	0	9.75982e-13	0.0216534	0.978347	TRUE	ENSG00000175164	QTD000271
Quach_2016_ge_monocyte_IAV	ABO	ABO.9253.52.3..1	0	0	1.15768e-44	0.0288375	0.971163	TRUE	ENSG00000175164	QTD000429
Quach_2016_ge_monocyte_R848	ABO	ABO.9253.52.3..1	0	0	1.21268e-29	0.0632334	0.936767	TRUE	ENSG00000175164	QTD000424
Quach_2016_ge_monocyte_LPS	ABO	ABO.9253.52.3..1	0	0	5.56396e-25	0.137718	0.862282	TRUE	ENSG00000175164	QTD000414
HipSci_ge_iPSC	ACLY	CNP.6609.22.3..1	2.81867e-20	8.03215e-19	0.00438653	0.123255	0.872358	FALSE	ENSG00000131473	QTD000361
FUSION_ge_adipose_naive	ACP1	ACP1.3858.5.1..1	0	0	0.00145941	0.0957949	0.902746	TRUE	ENSG00000143727	QTD000090
BLUEPRINT_SE_ge_neutrophil	ACP1	ACP1.3858.5.1..1	0	0	5.5038e-07	0.12871	0.871289	TRUE	ENSG00000143727	QTD000026
Schmiedel_2018_ge_Tfh_memory	ACP5	ACP5.3232.28.2..1	2.07212e-45	1.12057e-36	5.34887e-11	0.0269798	0.97302	TRUE	ENSG00000102575	QTD000439
Fairfax_2012_microarray_B-cell_CD19	ACP5	ACP5.3232.28.2..1	2.53335e-37	1.24202e-36	0.00654528	0.0301627	0.963292	TRUE	ENSG00000102575	QTD000080
BLUEPRINT_PE_ge_T-cell	ACP5	ACP5.3232.28.2..1	4.67758e-58	2.20576e-36	1.19948e-23	0.0546718	0.945328	TRUE	ENSG00000102575	QTD000031
Schmiedel_2018_ge_CD4_T-cell_naive	ACP5	ACP5.3232.28.2..1	1.29295e-38	3.32711e-36	0.000333751	0.0840521	0.915614	TRUE	ENSG00000102575	QTD000479
Schmiedel_2018_ge_Th2_memory	ACP5	ACP5.3232.28.2..1	8.24997e-40	3.86676e-36	2.1296e-05	0.0980105	0.901968	TRUE	ENSG00000102575	QTD000454
CEDAR_microarray_T-cell_CD4	ACP5	ACP5.3232.28.2..1	2.67534e-53	4.49515e-36	7.21299e-19	0.119433	0.880567	TRUE	ENSG00000102575	QTD000067
Schmiedel_2018_ge_CD4_T-cell_anti-CD3-CD28	ACP5	ACP5.3232.28.2..1	2.57413e-36	3.39611e-36	0.0664474	0.0859702	0.847582	TRUE	ENSG00000102575	QTD000484
Schmiedel_2018_ge_CD8_T-cell_naive	ACP5	ACP5.3232.28.2..1	3.62134e-37	6.21838e-36	0.00934794	0.158855	0.831798	TRUE	ENSG00000102575	QTD000489
GTEx_ge_skin_sun_exposed	ACP5	ACP5.3232.28.2..1	1.33728e-39	8.33988e-36	3.14103e-05	0.194278	0.805691	TRUE	ENSG00000102575	QTD000316
GTEx_ge_testis	ACSBG1	DNAJA4.9744.139.3..1	9.67757e-14	1.39587e-08	3.06485e-07	0.0422912	0.957708	FALSE	ENSG00000103740	QTD000336
FUSION_ge_muscle_naive	ACTN4	LGALS4.2982.82.2..1	1.49845e-09	2.23495e-08	0.010628	0.156852	0.83252	FALSE	ENSG00000130402	QTD000085
GTEx_ge_thyroid	ADAM23	ADAM23.7049.2.3..1	7.34759e-81	2.90625e-78	1.70405e-05	0.00474971	0.995233	TRUE	ENSG00000114948	QTD000341
AdipoExpress	ADAM23	ADAM23.7049.2.3..1	4.0765e-96	4.7937e-78	9.36737e-21	0.00903351	0.990966	TRUE	ENSG00000114948	NA
GTEx_ge_artery_tibial	ADAM23	ADAM23.7049.2.3..1	6.72903e-85	6.59812e-78	1.56056e-09	0.0133287	0.986671	TRUE	ENSG00000114948	QTD000141
GTEx_ge_skin_not_sun_exposed	ADAM23	ADAM23.7049.2.3..1	1.00152e-78	9.92562e-78	0.00232268	0.0210658	0.976612	TRUE	ENSG00000114948	QTD000311
GTEx_ge_adipose_subcutaneous	ADAM23	ADAM23.7049.2.3..1	1.2798e-78	1.12675e-77	0.00296811	0.0241858	0.972846	TRUE	ENSG00000114948	QTD000116
GTEx_ge_skin_sun_exposed	ADAM23	ADAM23.7049.2.3..1	2.71244e-83	1.32743e-77	6.29048e-08	0.0288424	0.971158	TRUE	ENSG00000114948	QTD000316
TwinsUK_ge_fat	ADAM23	ADAM23.7049.2.3..1	1.20029e-79	7.0642e-77	0.000285205	0.166188	0.833527	TRUE	ENSG00000114948	QTD000534
GTEx_ge_heart_atrial_appendage	ADAM23	ADAM23.7049.2.3..1	4.67962e-78	6.92012e-77	0.0108523	0.158821	0.830326	TRUE	ENSG00000114948	QTD000251
HipSci_ge_iPSC	AGAP4	MSMB.10620.21.3..1	5.00019e-29	3.38826e-28	0.0154448	0.102894	0.881661	FALSE	ENSG00000188234	QTD000361
BLUEPRINT_PE_ge_T-cell	AGFG1	AGFG1.11681.8.3..1	1.49069e-10	9.01829e-10	0.020354	0.12142	0.858226	TRUE	ENSG00000173744	QTD000031
GTEx_ge_stomach	AGRN	ISG15.14148.2.3..1	1.70157e-15	6.67439e-13	0.000120547	0.0453757	0.954504	FALSE	ENSG00000188157	QTD000331
GTEx_ge_fibroblast	AGRN	ISG15.14148.2.3..1	1.45021e-14	8.82152e-13	0.0010274	0.0606192	0.938353	FALSE	ENSG00000188157	QTD000216
FUSION_ge_muscle_naive	AGRN	ISG15.14148.2.3..1	7.30827e-17	1.06432e-12	5.56297e-06	0.079173	0.920821	FALSE	ENSG00000188157	QTD000085
GTEx_ge_stomach	AGRN	ISG15.14151.4.3..1	2.54306e-34	9.97514e-32	0.000278308	0.107381	0.89234	FALSE	ENSG00000188157	QTD000331
GTEx_ge_esophagus_gej	AGRN	ISG15.14148.2.3..1	1.86914e-14	1.72267e-12	0.0013242	0.120286	0.878389	FALSE	ENSG00000188157	QTD000236
GTEx_ge_nerve_tibial	AGRN	ISG15.14148.2.3..1	3.2325e-16	1.93271e-12	2.29007e-05	0.135193	0.864784	FALSE	ENSG00000188157	QTD000286
GTEx_ge_adipose_visceral	AGRN	ISG15.14148.2.3..1	3.38049e-20	2.11594e-12	2.39491e-09	0.1482	0.8518	FALSE	ENSG00000188157	QTD000121
GTEx_ge_heart_atrial_appendage	AGRN	ISG15.14148.2.3..1	1.41983e-14	2.3912e-12	0.00100588	0.167742	0.831252	FALSE	ENSG00000188157	QTD000251
FUSION_ge_adipose_naive	AGRN	ISG15.14148.2.3..1	1.98917e-17	2.44415e-12	1.51413e-06	0.184415	0.815583	FALSE	ENSG00000188157	QTD000090
GTEx_ge_heart_atrial_appendage	AGRN	ISG15.14151.4.3..1	1.07689e-33	1.81363e-31	0.00117852	0.196876	0.801946	FALSE	ENSG00000188157	QTD000251
BLUEPRINT_PE_ge_T-cell	AKR1C1	AKR1C1.12618.50.3..1	6.63106e-30	3.68751e-24	7.55583e-08	0.0400979	0.959902	TRUE	ENSG00000187134	QTD000031
Schmiedel_2018_ge_CD4_T-cell_naive	AKR1C1	AKR1C1.12618.50.3..1	4.55412e-25	5.40825e-24	0.00520747	0.0599717	0.934821	TRUE	ENSG00000187134	QTD000479
GTEx_ge_brain_cerebellar_hemisphere	AKR1C1	AKR1C1.12618.50.3..1	8.38997e-28	7.53619e-24	9.40802e-06	0.0826718	0.917319	TRUE	ENSG00000187134	QTD000161
GTEx_ge_fibroblast	AKR1C1	AKR1C1.12618.50.3..1	5.04092e-26	7.79377e-24	0.000565282	0.0855706	0.913864	TRUE	ENSG00000187134	QTD000216
Nedelec_2016_ge_macrophage_naive	AKR1C1	AKR1C1.12618.50.3..1	1.4565e-29	8.97436e-24	1.66588e-07	0.100847	0.899153	TRUE	ENSG00000187134	QTD000384
GTEx_ge_brain_hypothalamus	AKR1C1	AKR1C1.12618.50.3..1	6.21979e-26	1.02517e-23	0.000697463	0.113187	0.886116	TRUE	ENSG00000187134	QTD000186
GTEx_ge_brain_spinal_cord	AKR1C1	AKR1C1.12618.50.3..1	1.81203e-26	1.12866e-23	0.000203187	0.124809	0.874988	TRUE	ENSG00000187134	QTD000201
Schmiedel_2018_ge_Th1_memory	AKR1C1	AKR1C1.12618.50.3..1	2.74343e-24	9.60451e-24	0.0313789	0.108134	0.860487	TRUE	ENSG00000187134	QTD000449
GTEx_ge_brain_substantia_nigra	AKR1C1	AKR1C1.12618.50.3..1	1.15758e-25	1.51593e-23	0.00129794	0.168313	0.830389	TRUE	ENSG00000187134	QTD000206
GTEx_ge_brain_cerebellum	AKR1C1	AKR1C1.12618.50.3..1	6.2724e-30	1.69015e-23	7.03366e-08	0.187904	0.812096	TRUE	ENSG00000187134	QTD000166
ROSMAP_ge_brain_naive	AKR1C2	AKR1C1.12618.50.3..1	4.13788e-75	2.54607e-24	4.73216e-53	0.0271717	0.972828	FALSE	ENSG00000151632	QTD000434
Schmiedel_2018_ge_Treg_naive	AKR1C2	AKR1C1.12618.50.3..1	4.39266e-31	3.10573e-24	5.02171e-09	0.033572	0.966428	FALSE	ENSG00000151632	QTD000469
BLUEPRINT_PE_ge_T-cell	AKR1C2	AKR1C1.12618.50.3..1	4.50863e-47	3.11856e-24	5.13563e-25	0.0335897	0.96641	FALSE	ENSG00000151632	QTD000031
GTEx_ge_blood	AKR1C2	AKR1C1.12618.50.3..1	7.20515e-33	3.2623e-24	8.07638e-11	0.0346369	0.965363	FALSE	ENSG00000151632	QTD000356
GTEx_ge_fibroblast	AKR1C2	AKR1C1.12618.50.3..1	2.80373e-46	4.74744e-24	3.14273e-24	0.0513171	0.948683	FALSE	ENSG00000151632	QTD000216
GTEx_ge_brain_spinal_cord	AKR1C2	AKR1C1.12618.50.3..1	9.72879e-34	5.08245e-24	1.09044e-11	0.0550762	0.944924	FALSE	ENSG00000151632	QTD000201
Schmiedel_2018_ge_Tfh_memory	AKR1C2	AKR1C1.12618.50.3..1	6.90677e-29	5.43443e-24	7.89584e-07	0.0602471	0.939752	FALSE	ENSG00000151632	QTD000439
GENCORD_ge_T-cell	AKR1C2	AKR1C1.12618.50.3..1	7.46104e-37	6.47972e-24	8.53677e-15	0.0722842	0.927716	FALSE	ENSG00000151632	QTD000105
GTEx_ge_brain_frontal_cortex	AKR1C2	AKR1C1.12618.50.3..1	2.17814e-29	6.69235e-24	2.44139e-07	0.0731584	0.926841	FALSE	ENSG00000151632	QTD000176
GTEx_ge_brain_caudate	AKR1C2	AKR1C1.12618.50.3..1	4.71503e-26	6.98894e-24	0.000528502	0.0764922	0.922979	FALSE	ENSG00000151632	QTD000156
Schmiedel_2018_ge_CD4_T-cell_naive	AKR1C2	AKR1C1.12618.50.3..1	6.76235e-37	6.92983e-24	7.7307e-15	0.0773763	0.922624	FALSE	ENSG00000151632	QTD000479
GTEx_ge_heart_atrial_appendage	AKR1C2	AKR1C1.12618.50.3..1	4.94041e-55	7.39444e-24	5.53779e-33	0.0810477	0.918952	FALSE	ENSG00000151632	QTD000251
Schmiedel_2018_ge_Th1-17_memory	AKR1C2	AKR1C1.12618.50.3..1	1.31006e-31	7.32161e-24	1.49762e-09	0.0818626	0.918137	FALSE	ENSG00000151632	QTD000459
GTEx_ge_brain_putamen	AKR1C2	AKR1C1.12618.50.3..1	5.45095e-25	7.34254e-24	0.00610989	0.0804746	0.913415	FALSE	ENSG00000151632	QTD000196
Schmiedel_2018_ge_Th1_memory	AKR1C2	AKR1C1.12618.50.3..1	1.04731e-31	7.97944e-24	1.19764e-09	0.0894269	0.910573	FALSE	ENSG00000151632	QTD000449
GTEx_ge_skin_not_sun_exposed	AKR1C2	AKR1C1.12618.50.3..1	7.44565e-36	8.23027e-24	8.34596e-14	0.0904354	0.909565	FALSE	ENSG00000151632	QTD000311
GTEx_ge_colon_sigmoid	AKR1C2	AKR1C1.12618.50.3..1	1.1346e-30	8.32895e-24	1.27178e-08	0.0915431	0.908457	FALSE	ENSG00000151632	QTD000226
GTEx_ge_brain_amygdala	AKR1C2	AKR1C1.12618.50.3..1	4.46163e-27	8.33565e-24	5.00067e-05	0.0916107	0.908339	FALSE	ENSG00000151632	QTD000146
Schmiedel_2018_ge_Th2_memory	AKR1C2	AKR1C1.12618.50.3..1	5.75457e-30	9.1419e-24	6.57864e-08	0.102716	0.897284	FALSE	ENSG00000151632	QTD000454
GTEx_ge_artery_aorta	AKR1C2	AKR1C1.12618.50.3..1	6.5116e-25	9.18176e-24	0.00729895	0.101137	0.891565	FALSE	ENSG00000151632	QTD000131
Schmiedel_2018_ge_Th17_memory	AKR1C2	AKR1C1.12618.50.3..1	2.18564e-27	9.91655e-24	2.49863e-05	0.111589	0.888386	FALSE	ENSG00000151632	QTD000444
GTEx_ge_spleen	AKR1C2	AKR1C1.12618.50.3..1	2.30534e-35	1.0834e-23	2.58404e-13	0.119677	0.880323	FALSE	ENSG00000151632	QTD000326
GTEx_ge_kidney_cortex	AKR1C2	AKR1C1.12618.50.3..1	1.94313e-24	9.9097e-24	0.0217838	0.109357	0.868859	FALSE	ENSG00000151632	QTD000261
GTEx_ge_brain_hippocampus	AKR1C2	AKR1C1.12618.50.3..1	4.19592e-26	1.26609e-23	0.000470303	0.140192	0.859337	FALSE	ENSG00000151632	QTD000181
GTEx_ge_skin_sun_exposed	AKR1C2	AKR1C1.12618.50.3..1	2.37475e-43	1.27081e-23	2.66189e-21	0.140729	0.859271	FALSE	ENSG00000151632	QTD000316
Schmiedel_2018_ge_CD8_T-cell_naive	AKR1C2	AKR1C1.12618.50.3..1	7.74411e-28	1.30644e-23	8.85309e-06	0.147648	0.852343	FALSE	ENSG00000151632	QTD000489
GTEx_ge_brain_cerebellum	AKR1C2	AKR1C1.12618.50.3..1	1.69644e-30	1.41318e-23	1.90151e-08	0.156715	0.843285	FALSE	ENSG00000151632	QTD000166
GTEx_ge_thyroid	AKR1C2	AKR1C1.12618.50.3..1	7.24427e-38	1.44964e-23	8.12023e-16	0.160814	0.839186	FALSE	ENSG00000151632	QTD000341
GTEx_ge_artery_tibial	AKR1C2	AKR1C1.12618.50.3..1	5.30408e-37	1.54419e-23	5.94546e-15	0.171435	0.828565	FALSE	ENSG00000151632	QTD000141
GTEx_ge_nerve_tibial	AKR1C2	AKR1C1.12618.50.3..1	6.15068e-32	1.55092e-23	6.89444e-10	0.17219	0.82781	FALSE	ENSG00000151632	QTD000286
GTEx_ge_brain_cerebellar_hemisphere	AKR1C2	AKR1C1.12618.50.3..1	4.00264e-27	1.55081e-23	4.4864e-05	0.172168	0.827787	FALSE	ENSG00000151632	QTD000161
GTEx_ge_heart_left_ventricle	AKR1C2	AKR1C1.12618.50.3..1	1.57406e-33	1.59898e-23	1.7644e-11	0.177588	0.822412	FALSE	ENSG00000151632	QTD000256
GTEx_ge_uterus	AKR1C2	AKR1C1.12618.50.3..1	5.05048e-24	1.141e-23	0.0566038	0.126245	0.817152	FALSE	ENSG00000151632	QTD000346
GTEx_ge_liver	ALDH18A1	ENTPD1.7999.23.3..1	2.00357e-35	3.51375e-22	9.61611e-15	0.166976	0.833024	FALSE	ENSG00000059573	QTD000266
CEDAR_microarray_transverse_colon	ALDH3A1	ALDH3A1.11480.1.3..1	1.1594e-23	7.91266e-20	2.3435e-06	0.0140219	0.985976	TRUE	ENSG00000108602	QTD000068
GTEx_ge_brain_spinal_cord	ALKAL2	ACP1.3858.5.1..1	0	0	3.96865e-07	0.0428181	0.957181	FALSE	ENSG00000189292	QTD000201
ROSMAP_ge_brain_naive	ALKAL2	ACP1.3858.5.1..1	0	0	1.86997e-05	0.114916	0.885065	FALSE	ENSG00000189292	QTD000434
GTEx_ge_liver	ALLC	COLEC11.4430.44.3..1	5.13815e-287	5.98027e-286	0.000978832	0.00941336	0.989608	FALSE	ENSG00000151360	QTD000266
GTEx_ge_blood	ALOX15	CXCL16.2436.49.4..1	8.90751e-17	9.21733e-12	1.2891e-06	0.131657	0.868341	FALSE	ENSG00000161905	QTD000356
TwinsUK_ge_blood	ALOX15	CXCL16.2436.49.4..1	1.27514e-19	8.91727e-12	2.13582e-09	0.147657	0.852343	FALSE	ENSG00000161905	QTD000549
GTEx_ge_esophagus_gej	ALOX15	CXCL16.2436.49.4..1	8.22095e-15	1.22122e-11	0.000118974	0.175086	0.824795	FALSE	ENSG00000161905	QTD000236
BLUEPRINT_SE_ge_neutrophil	ALOX15	CXCL16.2436.49.4..1	3.05056e-14	1.08476e-11	0.000511094	0.180103	0.819386	FALSE	ENSG00000161905	QTD000026
GTEx_ge_brain_anterior_cingulate_cortex	ANKRD27	PDCD5.12517.52.3..1	1.0287e-125	3.47432e-124	0.00216514	0.0712717	0.926563	FALSE	ENSG00000105186	QTD000151
GTEx_ge_brain_amygdala	ANKRD27	PDCD5.12517.52.3..1	7.68418e-127	5.87572e-124	0.000161712	0.121897	0.877941	FALSE	ENSG00000105186	QTD000146
GTEx_ge_brain_cortex	ANKRD27	PDCD5.12517.52.3..1	1.46012e-134	6.11747e-124	3.07347e-12	0.127023	0.872977	FALSE	ENSG00000105186	QTD000171
Fairfax_2012_microarray_B-cell_CD19	ANXA2	ANXA2.4961.17.1..1	2.9789e-08	1.4425e-06	0.000133592	0.00447828	0.995387	TRUE	ENSG00000182718	QTD000080
BLUEPRINT_PE_ge_T-cell	ANXA2	ANXA2.4961.17.1..1	1.36192e-07	4.22092e-05	0.00061074	0.18766	0.811687	TRUE	ENSG00000182718	QTD000031
ROSMAP_ge_brain_naive	ANXA9	MCL1.10358.33.3..1	1.77282e-08	5.8292e-05	7.49598e-06	0.022693	0.977241	FALSE	ENSG00000143412	QTD000434
GTEx_ge_testis	APMAP	CST7.3302.58.1..1	4.20481e-233	5.5785e-229	8.00903e-06	0.104464	0.895528	FALSE	ENSG00000101474	QTD000336
GTEx_ge_pancreas	APMAP	CST7.3302.58.1..1	1.87834e-230	6.38188e-229	0.00357721	0.119786	0.876636	FALSE	ENSG00000101474	QTD000296
CEDAR_microarray_transverse_colon	APMAP	CST7.3302.58.1..1	3.91694e-233	7.04396e-229	8.24224e-06	0.146516	0.853476	FALSE	ENSG00000101474	QTD000068
TwinsUK_ge_fat	APOD	APOD.8262.20.3..1	1.71509e-07	0.000283333	8.75178e-06	0.0124835	0.987224	TRUE	ENSG00000189058	QTD000534
Lepik_2017_ge_blood	ARFIP1	ARFIP1.13488.3.3..1	1.40817e-128	3.33678e-47	9.69533e-85	0.000297996	0.999702	TRUE	ENSG00000164144	QTD000373
BLUEPRINT_SE_ge_neutrophil	ARFIP1	ARFIP1.13488.3.3..1	1.88279e-83	3.3223e-47	1.30199e-39	0.000298048	0.999702	TRUE	ENSG00000164144	QTD000026
BLUEPRINT_SE_ge_monocyte	ARFIP1	ARFIP1.13488.3.3..1	2.39817e-82	3.32232e-47	1.65838e-38	0.000298049	0.999702	TRUE	ENSG00000164144	QTD000021
BLUEPRINT_PE_ge_T-cell	ARFIP1	ARFIP1.13488.3.3..1	5.72406e-73	3.32259e-47	3.95804e-29	0.000298083	0.999702	TRUE	ENSG00000164144	QTD000031
Quach_2016_ge_monocyte_R848	ARFIP1	ARFIP1.13488.3.3..1	5.38086e-76	3.32183e-47	3.72253e-32	0.000298673	0.999701	TRUE	ENSG00000164144	QTD000424
Quach_2016_ge_monocyte_IAV	ARFIP1	ARFIP1.13488.3.3..1	2.32437e-115	3.33317e-47	1.60738e-71	0.000305611	0.999694	TRUE	ENSG00000164144	QTD000429
CEDAR_microarray_neutrophil_CD15	ARFIP1	ARFIP1.13488.3.3..1	2.93791e-67	3.34032e-47	2.03326e-23	0.000312391	0.999688	TRUE	ENSG00000164144	QTD000070
Quach_2016_ge_monocyte_naive	ARFIP1	ARFIP1.13488.3.3..1	3.61664e-66	3.35261e-47	2.50102e-22	0.000319075	0.999681	TRUE	ENSG00000164144	QTD000409
Quach_2016_ge_monocyte_Pam3CSK4	ARFIP1	ARFIP1.13488.3.3..1	8.35166e-55	3.4259e-47	5.77729e-11	0.000370618	0.999629	TRUE	ENSG00000164144	QTD000419
GTEx_ge_blood	ARFIP1	ARFIP1.13488.3.3..1	1.50287e-84	3.45253e-47	1.03481e-40	0.00037802	0.999622	TRUE	ENSG00000164144	QTD000356
CEDAR_microarray_T-cell_CD8	ARFIP1	ARFIP1.13488.3.3..1	9.76116e-60	3.90193e-47	6.75508e-16	0.000701686	0.999298	TRUE	ENSG00000164144	QTD000066
Quach_2016_ge_monocyte_LPS	ARFIP1	ARFIP1.13488.3.3..1	1.17992e-60	3.93848e-47	8.15987e-17	0.000725164	0.999275	TRUE	ENSG00000164144	QTD000414
Gilchrist_2021_microarray_NK-cell_naive	ARFIP1	ARFIP1.13488.3.3..1	1.20521e-72	4.60908e-47	8.34576e-29	0.00119406	0.998806	TRUE	ENSG00000164144	QTD000115
Naranbhai_2015_microarray_neutrophil_CD16	ARFIP1	ARFIP1.13488.3.3..1	3.07008e-48	1.42905e-46	0.000212648	0.0079145	0.991873	TRUE	ENSG00000164144	QTD000378
CEDAR_microarray_T-cell_CD4	ARFIP1	ARFIP1.13488.3.3..1	1.9438e-59	1.57257e-46	1.3452e-15	0.00890064	0.991099	TRUE	ENSG00000164144	QTD000067
Nedelec_2016_ge_macrophage_Listeria	ARFIP1	ARFIP1.13488.3.3..1	5.23829e-50	2.00671e-46	3.62493e-06	0.0119104	0.988086	TRUE	ENSG00000164144	QTD000379
GTEx_ge_lung	ARFIP1	ARFIP1.13488.3.3..1	1.8676e-62	2.34659e-46	1.28595e-18	0.014186	0.985814	TRUE	ENSG00000164144	QTD000271
GEUVADIS_ge_LCL	ARFIP1	ARFIP1.13488.3.3..1	1.17389e-64	2.70123e-46	8.11954e-21	0.0167172	0.983283	TRUE	ENSG00000164144	QTD000110
Nedelec_2016_ge_macrophage_Salmonella	ARFIP1	ARFIP1.13488.3.3..1	6.74141e-48	2.73833e-46	0.000466422	0.0169807	0.982553	TRUE	ENSG00000164144	QTD000389
CAP_ge_LCL_naive	ARFIP1	ARFIP1.13488.3.3..1	2.4284e-48	2.83687e-46	0.000167998	0.0176613	0.982171	TRUE	ENSG00000164144	QTD000056
Fairfax_2014_microarray_monocyte_IFN24	ARFIP1	ARFIP1.13488.3.3..1	1.20943e-72	4.29574e-46	8.37493e-29	0.0278024	0.972198	TRUE	ENSG00000164144	QTD000082
CEDAR_microarray_B-cell_CD19	ARFIP1	ARFIP1.13488.3.3..1	2.71545e-58	5.37366e-46	1.87936e-14	0.0352616	0.964738	TRUE	ENSG00000164144	QTD000073
Schmiedel_2018_ge_CD8_T-cell_anti-CD3-CD28	ARFIP1	ARFIP1.13488.3.3..1	1.14091e-47	6.33786e-46	0.000789974	0.0419692	0.957241	TRUE	ENSG00000164144	QTD000494
Schmiedel_2018_ge_CD8_T-cell_naive	ARFIP1	ARFIP1.13488.3.3..1	1.90372e-47	7.85931e-46	0.00131815	0.0525261	0.946156	TRUE	ENSG00000164144	QTD000489
GTEx_ge_heart_left_ventricle	ARFIP1	ARFIP1.13488.3.3..1	4.89298e-51	9.3416e-46	3.36922e-07	0.0624494	0.93755	TRUE	ENSG00000164144	QTD000256
Peng_2018_ge_placenta_naive	ARFIP1	ARFIP1.13488.3.3..1	6.42219e-53	9.67454e-46	4.44545e-09	0.0650974	0.934903	TRUE	ENSG00000164144	QTD000394
CEDAR_microarray_monocyte_CD14	ARFIP1	ARFIP1.13488.3.3..1	8.85446e-49	1.11538e-45	6.12766e-05	0.0753395	0.924599	TRUE	ENSG00000164144	QTD000069
ROSMAP_ge_brain_naive	ARFIP1	ARFIP1.13488.3.3..1	6.20811e-53	1.4959e-45	4.29469e-09	0.101688	0.898312	TRUE	ENSG00000164144	QTD000434
Schmiedel_2018_ge_Treg_naive	ARFIP1	ARFIP1.13488.3.3..1	1.41354e-47	2.76694e-45	0.000978745	0.189966	0.809055	TRUE	ENSG00000164144	QTD000469
TwinsUK_ge_skin	ARFIP1	ARFIP1.13488.3.3..1	1.29054e-50	2.90068e-45	8.93068e-07	0.199128	0.800871	TRUE	ENSG00000164144	QTD000544
BrainSeq_ge_brain	ARFRP1	TNFRSF6B.5070.76.3..1	2.032e-17	4.83521e-12	1.28769e-07	0.0286983	0.971302	FALSE	ENSG00000101246	QTD000051
Quach_2016_ge_monocyte_IAV	ARFRP1	TNFRSF6B.5070.76.3..1	8.89178e-17	5.37185e-12	5.63569e-07	0.0321115	0.967888	FALSE	ENSG00000101246	QTD000429
BLUEPRINT_SE_ge_neutrophil	ARFRP1	TNFRSF6B.5070.76.3..1	8.0473e-27	6.43296e-12	5.09961e-17	0.0388436	0.961156	FALSE	ENSG00000101246	QTD000026
TwinsUK_ge_LCL	ARFRP1	TNFRSF6B.5070.76.3..1	4.33643e-14	9.85275e-12	0.000274897	0.0605808	0.939144	FALSE	ENSG00000101246	QTD000539
GEUVADIS_ge_LCL	ARFRP1	TNFRSF6B.5070.76.3..1	5.44152e-14	1.21288e-11	0.000344896	0.075026	0.924629	FALSE	ENSG00000101246	QTD000110
ROSMAP_ge_brain_naive	ARFRP1	TNFRSF6B.5070.76.3..1	9.10644e-17	1.33106e-11	5.76987e-07	0.0825016	0.917498	FALSE	ENSG00000101246	QTD000434
CommonMind_ge_DLPFC_naive	ARFRP1	TNFRSF6B.5070.76.3..1	2.68252e-14	2.16704e-11	0.000170038	0.135635	0.864195	FALSE	ENSG00000101246	QTD000075
AdipoExpress	ARFRP1	TNFRSF6B.5070.76.3..1	1.27118e-17	3.56308e-11	6.0878e-08	0.168977	0.831023	FALSE	ENSG00000101246	NA
BLUEPRINT_SE_ge_monocyte	ARHGAP15	KYNU.4559.64.2..1	3.93363e-74	3.64706e-72	0.000963374	0.0874961	0.911541	FALSE	ENSG00000075884	QTD000021
Quach_2016_ge_monocyte_R848	ARHGEF11	PEAR1.8275.31.3..1	6.03646e-31	7.87655e-30	0.0117592	0.151765	0.836476	FALSE	ENSG00000132694	QTD000424
AdipoExpress	ARL3	ARL3.12571.14.3..1	2.70131e-80	1.46654e-29	3.68402e-54	4.91883e-08	1	TRUE	ENSG00000138175	NA
GTEx_ge_adipose_visceral	ARL3	ARL3.12571.14.3..1	2.10672e-40	3.82029e-39	0.000228702	0.00215201	0.997619	TRUE	ENSG00000138175	QTD000121
FUSION_ge_muscle_naive	ARL3	ARL3.12571.14.3..1	3.47047e-40	2.3107e-39	0.000940535	0.00427267	0.994787	TRUE	ENSG00000138175	QTD000085
GTEx_ge_heart_left_ventricle	ARL3	ARL3.12571.14.3..1	4.96741e-39	1.20885e-38	0.00539257	0.0111563	0.983451	TRUE	ENSG00000138175	QTD000256
GTEx_ge_muscle	ARL3	ARL3.12571.14.3..1	8.97911e-42	2.47898e-38	9.74766e-06	0.0249616	0.975029	TRUE	ENSG00000138175	QTD000281
Lepik_2017_ge_blood	ARL3	ARL3.12571.14.3..1	3.81395e-29	2.00172e-28	0.00522129	0.0254649	0.969314	TRUE	ENSG00000138175	QTD000373
GTEx_ge_heart_atrial_appendage	ARL3	ARL3.12571.14.3..1	1.37821e-38	4.10498e-38	0.0149615	0.042678	0.942361	TRUE	ENSG00000138175	QTD000251
GEUVADIS_ge_LCL	ARRB2	CXCL16.2436.49.4..1	4.39131e-14	9.48551e-12	0.000721212	0.154096	0.845183	FALSE	ENSG00000141480	QTD000110
BLUEPRINT_SE_ge_neutrophil	ARRB2	CXCL16.2436.49.4..1	2.31252e-23	9.67496e-12	3.8732e-13	0.160365	0.839635	FALSE	ENSG00000141480	QTD000026
BLUEPRINT_PE_ge_T-cell	ARRB2	CXCL16.2436.49.4..1	1.97949e-14	1.06876e-11	0.000331542	0.17736	0.822309	FALSE	ENSG00000141480	QTD000031
GTEx_ge_adipose_visceral	ART3	CXCL9.9188.119.3..1	2.54744e-05	0.000276758	0.0144614	0.155451	0.829785	FALSE	ENSG00000156219	QTD000121
CEDAR_microarray_B-cell_CD19	ASCC1	SPOCK2.5491.12.3..1	6.15377e-20	1.08842e-17	0.000710913	0.123989	0.8753	FALSE	ENSG00000138303	QTD000073
FUSION_ge_adipose_naive	ASCC1	DNAJB12.8006.12.3..1	4.31364e-08	5.2279e-05	0.000148937	0.178862	0.820937	FALSE	ENSG00000138303	QTD000090
Lepik_2017_ge_blood	ASH1L	BCAN.3461.58.1..1	0.000160301	0.00201828	0.00352632	0.0424946	0.951801	FALSE	ENSG00000116539	QTD000373
TwinsUK_ge_skin	ASIP	ASIP.5676.54.3..1	5.01087e-231	1.42708e-224	1.81776e-09	0.00318331	0.996817	TRUE	ENSG00000101440	QTD000544
GTEx_ge_nerve_tibial	ASIP	ASIP.5676.54.3..1	1.81837e-225	4.52061e-224	0.000549577	0.0116874	0.987763	TRUE	ENSG00000101440	QTD000286
GTEx_ge_skin_not_sun_exposed	ASIP	ASIP.5676.54.3..1	2.15968e-225	1.60006e-223	0.000652826	0.0464608	0.952886	TRUE	ENSG00000101440	QTD000311
GTEx_ge_skin_sun_exposed	ASIP	ASIP.5676.54.3..1	3.47417e-225	2.73934e-223	0.00105014	0.0809658	0.917984	TRUE	ENSG00000101440	QTD000316
HipSci_ge_iPSC	ASL	TPST1.7928.183.3..1	4.5821e-24	1.14635e-21	0.000396003	0.0972673	0.902337	FALSE	ENSG00000126522	QTD000361
GTEx_ge_heart_atrial_appendage	ATN1	TPI1.4309.59.3..1	9.7784e-28	2.26356e-24	4.93731e-05	0.112517	0.887434	FALSE	ENSG00000111676	QTD000251
TwinsUK_ge_fat	ATN1	ENO2.10339.48.3..1	3.37928e-11	9.57162e-05	4.25573e-08	0.118779	0.881125	FALSE	ENSG00000111676	QTD000534
GTEx_ge_esophagus_mucosa	ATN1	TPI1.4309.59.3..1	2.1037e-27	2.64495e-24	0.00010622	0.131813	0.868081	FALSE	ENSG00000111676	QTD000241
GTEx_ge_heart_atrial_appendage	ATN1	ENO2.10339.48.3..1	6.18665e-08	0.00014309	5.77972e-05	0.131943	0.867856	FALSE	ENSG00000111676	QTD000251
GTEx_ge_skin_sun_exposed	ATN1	TPI1.4309.59.3..1	1.82177e-27	2.71243e-24	9.1985e-05	0.135227	0.864681	FALSE	ENSG00000111676	QTD000316
GTEx_ge_skin_sun_exposed	ATN1	ENO2.10339.48.3..1	1.00196e-07	0.000148955	9.36055e-05	0.137433	0.862324	FALSE	ENSG00000111676	QTD000316
GTEx_ge_esophagus_mucosa	ATN1	ENO2.10339.48.3..1	1.19279e-07	0.000149963	0.000111433	0.138376	0.861362	FALSE	ENSG00000111676	QTD000241
GTEx_ge_fibroblast	ATN1	ENO2.10339.48.3..1	1.62275e-06	0.000153537	0.00151601	0.141725	0.856604	FALSE	ENSG00000111676	QTD000216
GTEx_ge_pituitary	ATN1	ENO2.10339.48.3..1	1.29433e-10	0.000165892	1.20919e-07	0.153286	0.846548	FALSE	ENSG00000111676	QTD000301
GTEx_ge_lung	ATN1	TPI1.4309.59.3..1	1.17131e-28	3.15315e-24	5.91421e-06	0.157524	0.84247	FALSE	ENSG00000111676	QTD000271
TwinsUK_ge_skin	ATN1	ENO2.10339.48.3..1	8.63398e-07	0.000133388	0.00108733	0.166319	0.832459	FALSE	ENSG00000111676	QTD000544
GTEx_ge_artery_tibial	ATN1	ENO2.10339.48.3..1	1.02826e-06	0.000183574	0.000960625	0.169842	0.829013	FALSE	ENSG00000111676	QTD000141
GTEx_ge_esophagus_muscularis	ATN1	ENO2.10339.48.3..1	7.85946e-06	0.00017917	0.0073425	0.165732	0.826739	FALSE	ENSG00000111676	QTD000246
FUSION_ge_adipose_naive	ATN1	ENO2.10339.48.3..1	4.77721e-10	0.000139331	6.01629e-07	0.173817	0.826043	FALSE	ENSG00000111676	QTD000090
GTEx_ge_lung	ATN1	ENO2.10339.48.3..1	7.24043e-09	0.000194656	6.76419e-06	0.180214	0.819585	FALSE	ENSG00000111676	QTD000271
GTEx_ge_esophagus_gej	ATN1	TPI1.4309.59.3..1	2.07055e-26	3.79531e-24	0.00104546	0.190015	0.808939	FALSE	ENSG00000111676	QTD000236
AdipoExpress	ATOH8	GNLY.3195.50.2..1	1.98771e-223	8.2594e-198	2.59077e-28	0.00878281	0.991217	FALSE	ENSG00000168874	NA
TwinsUK_ge_blood	ATOH8	GNLY.3195.50.2..1	1.22716e-221	9.15863e-198	1.69493e-26	0.0106711	0.989329	FALSE	ENSG00000168874	QTD000549
GTEx_ge_blood	ATOH8	GNLY.3195.50.2..1	1.17812e-218	1.3572e-197	1.54926e-23	0.0158794	0.984121	FALSE	ENSG00000168874	QTD000356
BLUEPRINT_SE_ge_neutrophil	ATOH8	GNLY.3195.50.2..1	2.12999e-262	3.84537e-197	2.91266e-67	0.0506851	0.949315	FALSE	ENSG00000168874	QTD000026
GTEx_ge_fibroblast	ATP13A2	MFAP2.9294.45.3..1	2.93421e-24	9.56722e-15	4.20433e-12	0.011732	0.988268	FALSE	ENSG00000159363	QTD000216
GENCORD_ge_fibroblast	ATP13A2	MFAP2.9294.45.3..1	3.34472e-18	3.26721e-14	5.0295e-06	0.047224	0.952771	FALSE	ENSG00000159363	QTD000100
BLUEPRINT_SE_ge_monocyte	ATP6V0D1	AGRP.2813.11.2..1	3.52752e-31	1.44334e-22	2.73592e-10	0.110165	0.889835	FALSE	ENSG00000159720	QTD000021
Fairfax_2014_microarray_monocyte_naive	ATP8B4	FGF7.14031.18.3..1	6.38396e-48	5.62461e-17	1.2123e-33	0.00869837	0.991302	FALSE	ENSG00000104043	QTD000081
Schmiedel_2018_ge_monocyte_naive	ATP8B4	FGF7.14031.18.3..1	8.01581e-18	5.0987e-17	0.00152212	0.00770038	0.990777	FALSE	ENSG00000104043	QTD000504
GTEx_ge_lung	AZGP1	AZGP1.9312.8.3..1	1.73839e-11	5.37587e-10	0.000917439	0.0264259	0.972657	TRUE	ENSG00000160862	QTD000271
Alasoo_2018_ge_macrophage_Salmonella	B3GALNT2	TBCE.11211.7.3..1	2.50795e-21	2.54726e-18	4.30882e-05	0.0418473	0.95811	FALSE	ENSG00000162885	QTD000011
FUSION_ge_adipose_naive	B3GAT3	B3GAT3.6897.38.3..1	5.36153e-103	3.64837e-100	3.20348e-05	0.0198385	0.980129	TRUE	ENSG00000149541	QTD000090
TwinsUK_ge_skin	B3GAT3	B3GAT3.6897.38.3..1	8.26731e-103	5.84466e-100	4.94311e-05	0.033012	0.966939	TRUE	ENSG00000149541	QTD000544
BLUEPRINT_SE_ge_neutrophil	B3GAT3	B3GAT3.6897.38.3..1	1.69611e-100	1.19142e-99	0.0100639	0.0688516	0.921084	TRUE	ENSG00000149541	QTD000026
GTEx_ge_nerve_tibial	B3GAT3	B3GAT3.6897.38.3..1	7.3379e-101	1.39009e-99	0.00426094	0.0788852	0.916854	TRUE	ENSG00000149541	QTD000286
AdipoExpress	B3GAT3	B3GAT3.6897.38.3..1	1.06654e-134	9.60741e-95	1.14476e-41	0.101323	0.898677	TRUE	ENSG00000149541	NA
GTEx_ge_lung	B3GLCT	B3GALTL.5727.35.3..1	1.42545e-15	6.47144e-08	1.22821e-09	0.0538675	0.946132	TRUE	ENSG00000187676	QTD000271
GTEx_ge_brain_cortex	B3GLCT	B3GALTL.5727.35.3..1	2.18978e-10	1.13227e-07	0.000188678	0.0957517	0.904059	TRUE	ENSG00000187676	QTD000171
TwinsUK_ge_LCL	B3GLCT	B3GALTL.5727.35.3..1	4.11376e-13	1.05433e-07	3.93672e-07	0.0990936	0.900906	TRUE	ENSG00000187676	QTD000539
GTEx_ge_skin_not_sun_exposed	B3GLCT	B3GALTL.5727.35.3..1	7.57131e-13	1.31503e-07	6.52366e-07	0.111529	0.88847	TRUE	ENSG00000187676	QTD000311
GTEx_ge_adipose_subcutaneous	B3GLCT	B3GALTL.5727.35.3..1	2.35648e-10	1.63667e-07	0.000203041	0.139299	0.860498	TRUE	ENSG00000187676	QTD000116
Schmiedel_2018_ge_Tfh_memory	B3GLCT	B3GALTL.5727.35.3..1	3.60161e-08	1.54103e-07	0.0344645	0.145825	0.81971	TRUE	ENSG00000187676	QTD000439
GTEx_ge_esophagus_muscularis	B3GLCT	B3GALTL.5727.35.3..1	2.86871e-12	2.32757e-07	2.47176e-06	0.198948	0.801049	TRUE	ENSG00000187676	QTD000246
TwinsUK_ge_LCL	B3GNT8	B3GNT8.9297.12.3..1	3.60902e-288	2.72554e-286	0.00123402	0.0913785	0.907388	TRUE	ENSG00000177191	QTD000539
GTEx_ge_stomach	B3GNT8	B3GNT8.9297.12.3..1	4.70934e-292	4.25892e-286	1.52051e-08	0.135779	0.864221	TRUE	ENSG00000177191	QTD000331
GTEx_ge_artery_aorta	B3GNT8	B3GNT8.9297.12.3..1	1.67378e-291	4.82958e-286	5.4047e-08	0.154258	0.845742	TRUE	ENSG00000177191	QTD000131
Alasoo_2018_ge_macrophage_Salmonella	B3GNT8	B3GNT8.9297.12.3..1	2.39298e-287	5.17026e-286	0.00831608	0.178049	0.813635	TRUE	ENSG00000177191	QTD000011
GTEx_ge_brain_hippocampus	BAG6	AIF1.2849.49.1..1	3.34918e-07	0.000239449	4.23111e-05	0.0283074	0.97141	FALSE	ENSG00000204463	QTD000181
GTEx_ge_brain_amygdala	BAG6	AIF1.2849.49.1..1	2.20268e-08	0.000279091	2.78021e-06	0.0332938	0.966424	FALSE	ENSG00000204463	QTD000146
GTEx_ge_brain_caudate	BAG6	AIF1.2849.49.1..1	1.59006e-09	0.000425019	2.00961e-07	0.0518211	0.947754	FALSE	ENSG00000204463	QTD000156
GTEx_ge_muscle	BAG6	NCR3.3003.29.2..1	1.16555e-41	3.61594e-40	0.00237518	0.0718348	0.92579	FALSE	ENSG00000204463	QTD000281
GTEx_ge_pituitary	BCAN	BCAN.3461.58.1..1	4.86648e-22	5.67791e-21	0.000181373	0.00011675	0.999702	TRUE	ENSG00000132692	QTD000301
GTEx_ge_esophagus_mucosa	BEAN1	CDH5.2819.23.2..1	1.634e-10	7.91799e-08	0.000207775	0.0988808	0.900911	FALSE	ENSG00000166546	QTD000241
GTEx_ge_fibroblast	BEAN1	CDH5.2819.23.2..1	9.5664e-11	1.13204e-07	0.000121643	0.142231	0.857647	FALSE	ENSG00000166546	QTD000216
GTEx_ge_brain_cerebellum	BMP8B	PPIE.5238.26.3..1	9.93673e-102	1.25787e-96	2.69419e-07	0.0321694	0.96783	FALSE	ENSG00000116985	QTD000166
GTEx_ge_skin_sun_exposed	BMP8B	PPIE.5238.26.3..1	1.37507e-100	1.45776e-96	3.72843e-06	0.0376017	0.962395	FALSE	ENSG00000116985	QTD000316
AdipoExpress	BMP8B	PPIE.5238.26.3..1	4.65911e-127	1.52938e-96	1.25625e-32	0.0393156	0.960684	FALSE	ENSG00000116985	NA
GENCORD_ge_T-cell	BMP8B	PPIE.5238.26.3..1	3.66555e-101	1.50822e-96	1.08651e-06	0.0427909	0.957208	FALSE	ENSG00000116985	QTD000105
PISA_ge_pancreatic_islet	BMP8B	PPIE.5238.26.3..1	4.35416e-98	1.59306e-96	0.00129037	0.045304	0.953406	FALSE	ENSG00000116985	QTD000574
TwinsUK_ge_fat	BMP8B	PPIE.5238.26.3..1	4.99099e-98	1.65962e-96	0.00147701	0.0472111	0.951312	FALSE	ENSG00000116985	QTD000534
GTEx_ge_skin_not_sun_exposed	BMP8B	PPIE.5238.26.3..1	2.56168e-99	2.1488e-96	6.94583e-05	0.0563762	0.943554	FALSE	ENSG00000116985	QTD000311
Gilchrist_2021_microarray_NK-cell_naive	BMP8B	PPIE.5238.26.3..1	7.53527e-98	2.13336e-96	0.00223295	0.0613457	0.936421	FALSE	ENSG00000116985	QTD000115
Lepik_2017_ge_blood	BMP8B	PPIE.5238.26.3..1	2.91371e-106	4.62876e-96	7.90527e-12	0.123832	0.876168	FALSE	ENSG00000116985	QTD000373
ROSMAP_ge_brain_naive	BOC	BOC.4328.2.2..1	5.05317e-22	5.96676e-13	3.69407e-11	0.0417029	0.958297	TRUE	ENSG00000144857	QTD000434
GTEx_ge_brain_nucleus_accumbens	BOC	BOC.4328.2.2..1	1.38321e-14	1.1213e-12	0.000993197	0.078673	0.920334	TRUE	ENSG00000144857	QTD000191
GTEx_ge_colon_sigmoid	BORCS5	MANSC1.9557.5.3..1	5.87969e-54	1.6858e-53	0.0215286	0.0598886	0.918583	FALSE	ENSG00000165714	QTD000226
BLUEPRINT_SE_ge_neutrophil	BPI	BPI.4126.22.1..1	2.47588e-83	7.77434e-81	7.49225e-05	0.0215692	0.978356	TRUE	ENSG00000101425	QTD000026
Lepik_2017_ge_blood	BRD2	AIF1.2849.49.1..1	0.00374601	0.0601031	0.00576835	0.0908717	0.839511	FALSE	ENSG00000204256	QTD000373
BLUEPRINT_SE_ge_monocyte	BRICD5	NPW.9986.14.3..1	2.30719e-48	1.93844e-47	0.00354448	0.0278427	0.968613	FALSE	ENSG00000182685	QTD000021
Quach_2016_ge_monocyte_Pam3CSK4	BUD23	DNAJC30.7866.11.3..1	1.27324e-46	3.99252e-37	2.33642e-11	0.0714065	0.928594	FALSE	ENSG00000071462	QTD000419
Quach_2016_ge_monocyte_R848	BUD23	DNAJC30.7866.11.3..1	1.08028e-41	4.16768e-37	1.98167e-06	0.074601	0.925397	FALSE	ENSG00000071462	QTD000424
Fairfax_2014_microarray_monocyte_naive	BUD23	DNAJC30.7866.11.3..1	2.14476e-46	4.70754e-37	3.74746e-11	0.0804136	0.919586	FALSE	ENSG00000071462	QTD000081
Fairfax_2014_microarray_monocyte_LPS2	BUD23	DNAJC30.7866.11.3..1	1.63771e-38	5.17048e-37	0.00286135	0.0885197	0.908619	FALSE	ENSG00000071462	QTD000083
Fairfax_2014_microarray_monocyte_IFN24	BUD23	DNAJC30.7866.11.3..1	4.53248e-39	5.364e-37	0.000792043	0.0919203	0.907288	FALSE	ENSG00000071462	QTD000082
GEUVADIS_ge_LCL	BUD23	DNAJC30.7866.11.3..1	1.8345e-38	6.25393e-37	0.00337502	0.11329	0.883335	FALSE	ENSG00000071462	QTD000110
Schmiedel_2018_ge_monocyte_naive	BUD23	DNAJC30.7866.11.3..1	1.06769e-37	6.17361e-37	0.0182206	0.103599	0.87818	FALSE	ENSG00000071462	QTD000504
Quach_2016_ge_monocyte_LPS	BUD23	DNAJC30.7866.11.3..1	8.67401e-43	6.78915e-37	1.58949e-07	0.122654	0.877345	FALSE	ENSG00000071462	QTD000414
BLUEPRINT_SE_ge_neutrophil	BUD23	DNAJC30.7866.11.3..1	8.13347e-48	7.38888e-37	1.4568e-12	0.130604	0.869396	FALSE	ENSG00000071462	QTD000026
BLUEPRINT_SE_ge_monocyte	BUD23	DNAJC30.7866.11.3..1	1.60979e-41	7.64079e-37	2.88418e-06	0.135167	0.86483	FALSE	ENSG00000071462	QTD000021
CEDAR_microarray_neutrophil_CD15	BUD23	DNAJC30.7866.11.3..1	8.76525e-44	8.12557e-37	1.48752e-08	0.136169	0.863831	FALSE	ENSG00000071462	QTD000070
FUSION_ge_muscle_naive	BUD23	DNAJC30.7866.11.3..1	1.56234e-39	8.28049e-37	0.000282323	0.147929	0.851788	FALSE	ENSG00000071462	QTD000085
Fairfax_2012_microarray_B-cell_CD19	BUD23	DNAJC30.7866.11.3..1	2.0986e-37	6.54566e-37	0.0366829	0.112715	0.850602	FALSE	ENSG00000071462	QTD000080
Lepik_2017_ge_blood	BUD23	DNAJC30.7866.11.3..1	1.74624e-37	8.65627e-37	0.0282762	0.138501	0.833222	FALSE	ENSG00000071462	QTD000373
Fairfax_2014_microarray_monocyte_LPS24	BUD23	DNAJC30.7866.11.3..1	1.01819e-42	1.1371e-36	1.77898e-07	0.197069	0.802931	FALSE	ENSG00000071462	QTD000084
BLUEPRINT_PE_ge_T-cell	C11orf80	CTSF.9212.22.3..1	1.07043e-15	2.11466e-14	0.00117112	0.0211804	0.977648	FALSE	ENSG00000173715	QTD000031
ROSMAP_ge_brain_naive	C11orf91	CD59.11514.196.3..1	3.13257e-44	1.13656e-40	1.01379e-05	0.0348523	0.965138	FALSE	ENSG00000205177	QTD000434
GTEx_ge_colon_transverse	C12orf57	ENO2.10339.48.3..1	1.71025e-10	0.000143335	1.59772e-07	0.132169	0.867688	FALSE	ENSG00000111678	QTD000231
TwinsUK_ge_fat	C12orf57	ENO2.10339.48.3..1	5.69079e-08	0.000120574	7.16659e-05	0.150143	0.849664	FALSE	ENSG00000111678	QTD000534
GTEx_ge_muscle	C12orf73	HSP90B1.6393.63.3..1	0	0	0.000270088	0.0383032	0.961427	FALSE	ENSG00000204954	QTD000281
Lepik_2017_ge_blood	C12orf73	HSP90B1.6393.63.3..1	0	0	3.77222e-05	0.0419359	0.958026	FALSE	ENSG00000204954	QTD000373
GTEx_ge_breast	C12orf73	HSP90B1.6393.63.3..1	0	0	7.17618e-08	0.0423076	0.957692	FALSE	ENSG00000204954	QTD000211
TwinsUK_ge_LCL	C12orf73	HSP90B1.6393.63.3..1	0	0	2.12488e-05	0.0427655	0.957213	FALSE	ENSG00000204954	QTD000539
GTEx_ge_artery_coronary	C12orf73	HSP90B1.6393.63.3..1	0	0	8.76669e-07	0.0428506	0.957149	FALSE	ENSG00000204954	QTD000136
HipSci_ge_iPSC	C12orf73	HSP90B1.6393.63.3..1	0	0	1.46301e-07	0.0434767	0.956523	FALSE	ENSG00000204954	QTD000361
FUSION_ge_muscle_naive	C12orf73	HSP90B1.6393.63.3..1	0	0	8.20051e-06	0.0457923	0.9542	FALSE	ENSG00000204954	QTD000085
Schmiedel_2018_ge_CD4_T-cell_anti-CD3-CD28	C12orf73	HSP90B1.6393.63.3..1	0	0	0.000844058	0.0463802	0.952776	FALSE	ENSG00000204954	QTD000484
BLUEPRINT_SE_ge_monocyte	C12orf73	HSP90B1.6393.63.3..1	0	0	0.00118427	0.0461981	0.952618	FALSE	ENSG00000204954	QTD000021
GTEx_ge_heart_atrial_appendage	C12orf73	HSP90B1.6393.63.3..1	0	0	1.92895e-05	0.0477372	0.952244	FALSE	ENSG00000204954	QTD000251
AdipoExpress	C12orf73	HSP90B1.6393.63.3..1	0	0	8.32528e-51	0.0477665	0.952233	FALSE	ENSG00000204954	NA
Quach_2016_ge_monocyte_R848	C12orf73	HSP90B1.6393.63.3..1	0	0	2.06351e-12	0.0485296	0.95147	FALSE	ENSG00000204954	QTD000424
GEUVADIS_ge_LCL	C12orf73	HSP90B1.6393.63.3..1	0	0	5.22807e-22	0.0507049	0.949295	FALSE	ENSG00000204954	QTD000110
FUSION_ge_adipose_naive	C12orf73	HSP90B1.6393.63.3..1	0	0	7.77608e-05	0.0509481	0.948974	FALSE	ENSG00000204954	QTD000090
Alasoo_2018_ge_macrophage_naive	C12orf73	HSP90B1.6393.63.3..1	0	0	0.000900952	0.0526033	0.946496	FALSE	ENSG00000204954	QTD000001
Peng_2018_ge_placenta_naive	C12orf73	HSP90B1.6393.63.3..1	0	0	6.76841e-06	0.0574109	0.942582	FALSE	ENSG00000204954	QTD000394
Quach_2016_ge_monocyte_Pam3CSK4	C12orf73	HSP90B1.6393.63.3..1	0	0	0.000200999	0.0611812	0.938618	FALSE	ENSG00000204954	QTD000419
GTEx_ge_artery_aorta	C12orf73	HSP90B1.6393.63.3..1	0	0	2.10528e-32	0.0652153	0.934785	FALSE	ENSG00000204954	QTD000131
Schmiedel_2018_ge_CD8_T-cell_anti-CD3-CD28	C12orf73	HSP90B1.6393.63.3..1	0	0	0.0047192	0.0615563	0.933724	FALSE	ENSG00000204954	QTD000494
GTEx_ge_artery_tibial	C12orf73	HSP90B1.6393.63.3..1	0	0	2.81773e-38	0.0740372	0.925963	FALSE	ENSG00000204954	QTD000141
CommonMind_ge_DLPFC_naive	C12orf73	HSP90B1.6393.63.3..1	0	0	2.38453e-09	0.0759971	0.924003	FALSE	ENSG00000204954	QTD000075
GTEx_ge_thyroid	C12orf73	HSP90B1.6393.63.3..1	0	0	1.04378e-30	0.107234	0.892766	FALSE	ENSG00000204954	QTD000341
GTEx_ge_adipose_visceral	C17orf67	NOG.5846.24.3..1	1.6912e-06	3.2123e-05	0.00468326	0.0871384	0.908145	FALSE	ENSG00000214226	QTD000121
GTEx_ge_nerve_tibial	C17orf67	NOG.5846.24.3..1	1.12142e-07	4.56485e-05	0.000310543	0.124659	0.874984	FALSE	ENSG00000214226	QTD000286
HipSci_ge_iPSC	C19orf33	SPINT2.2843.13.2..1	0	0	0.000281173	0.0313623	0.968357	FALSE	ENSG00000167644	QTD000361
CAP_ge_LCL_naive	C19orf54	MIA.2687.2.1..1	8.98796e-292	2.0214e-291	0.00225837	0.0488933	0.948848	FALSE	ENSG00000188493	QTD000056
GEUVADIS_ge_LCL	C19orf54	MIA.2687.2.1..1	1.04815e-291	2.15892e-291	3.60932e-05	0.0724875	0.927476	FALSE	ENSG00000188493	QTD000110
CAP_ge_LCL_statin	C19orf54	MIA.2687.2.1..1	3.33109e-291	4.38761e-292	0.0083699	0.108479	0.883151	FALSE	ENSG00000188493	QTD000061
Schmiedel_2018_ge_NK-cell_naive	C1orf112	SELL.4831.4.2..1	1.82705e-83	1.11996e-80	0.000202973	0.122666	0.877131	FALSE	ENSG00000000460	QTD000509
Nedelec_2016_ge_macrophage_Salmonella	C1orf21	LAMC2.9580.5.3..1	1.6026e-24	6.48517e-25	0.0317259	0.0109237	0.95735	FALSE	ENSG00000116667	QTD000389
GTEx_ge_esophagus_mucosa	C8G	PTGDS.10514.5.3..1	1.35342e-13	4.83636e-12	0.00183123	0.0635689	0.9346	FALSE	ENSG00000176919	QTD000241
HipSci_ge_iPSC	CA3	CA1.4969.2.1..1	0.000146704	0.00309755	0.00605676	0.126155	0.864544	FALSE	ENSG00000164879	QTD000361
TwinsUK_ge_skin	CA6	CA6.3352.80.3..1	1.03667e-195	1.46804e-191	2.19114e-07	0.00110511	0.998895	TRUE	ENSG00000131686	QTD000544
AdipoExpress	CACNA1G	SPATA20.11117.2.3..1	5.1537e-35	8.31462e-23	4.62931e-15	0.00547956	0.99452	FALSE	ENSG00000006283	NA
GTEx_ge_muscle	CACNA2D3	CACNA2D3.8885.6.3..1	1.02844e-27	2.15554e-18	1.57284e-11	0.0310278	0.968972	TRUE	ENSG00000157445	QTD000281
FUSION_ge_muscle_naive	CACNA2D3	CACNA2D3.8885.6.3..1	5.29618e-25	2.83293e-18	9.5446e-09	0.0491525	0.950848	TRUE	ENSG00000157445	QTD000085
GTEx_ge_thyroid	CACNA2D3	CACNA2D3.8885.6.3..1	4.32509e-50	1.16426e-17	6.61456e-34	0.176409	0.823591	TRUE	ENSG00000157445	QTD000341
Bossini-Castillo_2019_ge_Treg_naive	CADM1	CADM1.3326.58.2..1	2.26157e-13	1.79533e-11	0.000237491	0.0168873	0.982875	TRUE	ENSG00000182985	QTD000036
TwinsUK_ge_fat	CAP1	PPT1.9244.27.3..1	5.40829e-45	1.83581e-43	0.00461702	0.155041	0.840342	FALSE	ENSG00000131236	QTD000534
GTEx_ge_artery_aorta	CAPN12	LGALS4.2982.82.2..1	5.52208e-21	9.19996e-09	3.2076e-14	0.0515428	0.948457	FALSE	ENSG00000182472	QTD000131
GTEx_ge_artery_tibial	CAPN12	LGALS4.2982.82.2..1	4.84492e-21	1.10706e-08	2.81427e-14	0.0624305	0.93757	FALSE	ENSG00000182472	QTD000141
GTEx_ge_lung	CAPN12	LGALS4.2982.82.2..1	9.87674e-13	1.50594e-08	5.73709e-06	0.085647	0.914347	FALSE	ENSG00000182472	QTD000271
GTEx_ge_breast	CAPN12	LGALS4.2982.82.2..1	2.07476e-16	1.69494e-08	1.20516e-09	0.0966474	0.903353	FALSE	ENSG00000182472	QTD000211
AdipoExpress	CAPN2	CAPN2.14684.17.3..1	8.49158e-31	7.14267e-11	4.59755e-23	0.00187096	0.998129	TRUE	ENSG00000162909	NA
AdipoExpress	CARS1	CARS.14098.28.3..1	4.14649e-124	2.64416e-05	1.91005e-121	0.0102006	0.989773	TRUE	ENSG00000110619	NA
TwinsUK_ge_fat	CARS1	CARS.14098.28.3..1	1.12311e-18	2.63787e-05	6.01279e-16	0.0121467	0.987827	TRUE	ENSG00000110619	QTD000534
Lepik_2017_ge_blood	CARS1	CARS.14098.28.3..1	7.0191e-12	8.63761e-05	3.50507e-09	0.0412155	0.958698	TRUE	ENSG00000110619	QTD000373
FUSION_ge_adipose_naive	CARS1	CARS.14098.28.3..1	1.52591e-07	0.00016445	8.15136e-05	0.0860216	0.913732	TRUE	ENSG00000110619	QTD000090
GTEx_ge_esophagus_mucosa	CARS1	CARS.14098.28.3..1	8.72274e-07	0.00028859	0.000430186	0.140609	0.858672	TRUE	ENSG00000110619	QTD000241
GTEx_ge_blood	CASP3	CASP3.3593.72.3..1	1.06591e-22	3.58445e-12	2.4807e-12	0.0815847	0.918415	TRUE	ENSG00000164305	QTD000356
CEDAR_microarray_platelet	CASP3	CASP3.3593.72.3..1	1.79889e-13	5.92389e-12	0.00455815	0.14841	0.847032	TRUE	ENSG00000164305	QTD000071
GTEx_ge_brain_cortex	CASP6	CFI.2567.5.6..1	3.90187e-41	5.0903e-40	0.00188475	0.0226372	0.975478	FALSE	ENSG00000138794	QTD000171
GTEx_ge_testis	CATSPERG	SPINT2.2843.13.2..1	0	0	0.0422684	0.123959	0.833773	FALSE	ENSG00000099338	QTD000336
FUSION_ge_muscle_naive	CBLN1	CBLN1.9313.27.3..1	4.73807e-249	1.38089e-242	1.19224e-08	0.0328131	0.967187	TRUE	ENSG00000102924	QTD000085
GTEx_ge_heart_left_ventricle	CBLN1	CBLN1.9313.27.3..1	1.42734e-243	2.96643e-242	0.00341666	0.0691534	0.92743	TRUE	ENSG00000102924	QTD000256
AdipoExpress	CBR1	CBR1.12381.26.3..1	1.3765e-82	1.41958e-47	1.93931e-38	8.8882e-11	1	TRUE	ENSG00000159228	NA
GTEx_ge_fibroblast	CBR1	CBR1.12381.26.3..1	8.01518e-89	1.58748e-62	5.39646e-29	0.00870561	0.991294	TRUE	ENSG00000159228	QTD000216
TwinsUK_ge_LCL	CBR1	CBR1.12381.26.3..1	1.18535e-76	4.12202e-63	3.57438e-16	0.0104507	0.989549	TRUE	ENSG00000159228	QTD000539
GTEx_ge_heart_left_ventricle	CBR1	CBR1.12381.26.3..1	1.33836e-64	1.94267e-62	9.01093e-05	0.011102	0.988808	TRUE	ENSG00000159228	QTD000256
GTEx_ge_adipose_visceral	CBR1	CBR1.12381.26.3..1	2.81583e-65	2.71645e-62	1.89582e-05	0.0163218	0.983659	TRUE	ENSG00000159228	QTD000121
GTEx_ge_adipose_subcutaneous	CBR1	CBR1.12381.26.3..1	4.84311e-67	3.97955e-62	3.26075e-07	0.024843	0.975157	TRUE	ENSG00000159228	QTD000116
Nedelec_2016_ge_macrophage_naive	CBR1	CBR1.12381.26.3..1	1.5879e-69	9.47226e-63	4.75654e-09	0.0264269	0.973573	TRUE	ENSG00000159228	QTD000384
GTEx_ge_esophagus_muscularis	CBR1	CBR1.12381.26.3..1	5.24669e-63	3.8764e-62	0.00353234	0.0241532	0.972314	TRUE	ENSG00000159228	QTD000246
BrainSeq_ge_brain	CBR1	CBR1.12381.26.3..1	6.87858e-67	1.06049e-62	2.04214e-06	0.0295434	0.970455	TRUE	ENSG00000159228	QTD000051
GEUVADIS_ge_LCL	CBR1	CBR1.12381.26.3..1	2.90625e-78	1.10719e-62	8.69449e-18	0.0311856	0.968814	TRUE	ENSG00000159228	QTD000110
Nedelec_2016_ge_macrophage_Listeria	CBR1	CBR1.12381.26.3..1	4.49398e-65	1.10578e-62	0.000134573	0.0311753	0.96869	TRUE	ENSG00000159228	QTD000379
GTEx_ge_breast	CBR1	CBR1.12381.26.3..1	4.85192e-63	4.9721e-62	0.00326665	0.0315453	0.965188	TRUE	ENSG00000159228	QTD000211
GTEx_ge_blood	CBR1	CBR1.12381.26.3..1	3.26375e-69	5.74861e-62	2.19739e-09	0.0367773	0.963223	TRUE	ENSG00000159228	QTD000356
GTEx_ge_nerve_tibial	CBR1	CBR1.12381.26.3..1	8.93409e-65	5.96815e-62	6.01506e-05	0.0382585	0.961681	TRUE	ENSG00000159228	QTD000286
GENCORD_ge_fibroblast	CBR1	CBR1.12381.26.3..1	2.39374e-64	1.43778e-62	0.00073009	0.0419376	0.957332	TRUE	ENSG00000159228	QTD000100
GENCORD_ge_LCL	CBR1	CBR1.12381.26.3..1	6.54719e-65	1.5913e-62	0.000199739	0.0466403	0.95316	TRUE	ENSG00000159228	QTD000095
Nedelec_2016_ge_macrophage_Salmonella	CBR1	CBR1.12381.26.3..1	4.76602e-63	1.33819e-62	0.0142381	0.0380817	0.94768	TRUE	ENSG00000159228	QTD000389
TwinsUK_ge_fat	CBR1	CBR1.12381.26.3..1	4.93972e-67	2.1317e-62	1.48994e-06	0.0624219	0.937577	TRUE	ENSG00000159228	QTD000534
GTEx_ge_muscle	CBR1	CBR1.12381.26.3..1	4.04985e-62	5.91216e-62	0.0272661	0.0379347	0.934799	TRUE	ENSG00000159228	QTD000281
GTEx_ge_heart_atrial_appendage	CBR1	CBR1.12381.26.3..1	4.57623e-63	1.06498e-61	0.00308102	0.0698474	0.927072	TRUE	ENSG00000159228	QTD000251
CEDAR_microarray_monocyte_CD14	CBR1	CBR1.12381.26.3..1	6.73396e-63	1.99431e-62	0.0204736	0.0587925	0.920734	TRUE	ENSG00000159228	QTD000069
Quach_2016_ge_monocyte_Pam3CSK4	CBR1	CBR1.12381.26.3..1	1.16624e-75	3.31501e-62	3.4679e-15	0.0967683	0.903232	TRUE	ENSG00000159228	QTD000419
Quach_2016_ge_monocyte_IAV	CBR1	CBR1.12381.26.3..1	5.89242e-65	3.41938e-62	0.00017497	0.0997351	0.90009	TRUE	ENSG00000159228	QTD000429
Quach_2016_ge_monocyte_LPS	CBR1	CBR1.12381.26.3..1	4.7666e-70	3.63927e-62	1.41826e-09	0.106496	0.893504	TRUE	ENSG00000159228	QTD000414
Quach_2016_ge_monocyte_R848	CBR1	CBR1.12381.26.3..1	2.78767e-65	3.93591e-62	8.29488e-05	0.115346	0.884571	TRUE	ENSG00000159228	QTD000424
GTEx_ge_prostate	CBR1	CBR1.12381.26.3..1	7.11383e-62	1.10802e-61	0.0478905	0.0728333	0.879276	TRUE	ENSG00000159228	QTD000306
Quach_2016_ge_monocyte_naive	CBR1	CBR1.12381.26.3..1	9.18331e-69	4.37521e-62	2.72797e-08	0.128225	0.871775	TRUE	ENSG00000159228	QTD000409
CommonMind_ge_DLPFC_naive	CBR3	CBR3.14091.42.3..1	7.38976e-297	1.49804e-292	1.41896e-16	0.0268187	0.973181	TRUE	ENSG00000159231	QTD000075
Quach_2016_ge_monocyte_LPS	CBR3	CBR3.14091.42.3..1	4.65592e-292	2.43049e-292	8.908e-05	0.0445911	0.95532	TRUE	ENSG00000159231	QTD000414
GTEx_ge_artery_aorta	CBR3	CBR3.14091.42.3..1	2.84452e-291	2.75754e-291	0.000530928	0.0495694	0.9499	TRUE	ENSG00000159231	QTD000131
AdipoExpress	CBR3	CBR3.14091.42.3..1	0	3.38631e-291	2.19759e-142	0.0585725	0.941428	TRUE	ENSG00000159231	NA
GTEx_ge_brain_cortex	CBR3	CBR3.14091.42.3..1	3.69112e-291	3.3192e-291	6.88826e-05	0.0600621	0.939869	TRUE	ENSG00000159231	QTD000171
BrainSeq_ge_brain	CBR3	CBR3.14091.42.3..1	2.09634e-295	4.02434e-292	3.99948e-16	0.074928	0.925072	TRUE	ENSG00000159231	QTD000051
GTEx_ge_brain_frontal_cortex	CBR3	CBR3.14091.42.3..1	1.36923e-291	4.73416e-292	0.000255502	0.0865146	0.91323	TRUE	ENSG00000159231	QTD000176
GTEx_ge_heart_left_ventricle	CBR3	CBR3.14091.42.3..1	6.63956e-292	5.05259e-292	0.00123927	0.092494	0.906267	TRUE	ENSG00000159231	QTD000256
Quach_2016_ge_monocyte_Pam3CSK4	CBR3	CBR3.14091.42.3..1	4.6281e-292	4.61725e-292	0.00885587	0.0865418	0.904602	TRUE	ENSG00000159231	QTD000419
TwinsUK_ge_fat	CBR3	CBR3.14091.42.3..1	5.73949e-292	7.60068e-292	1.10156e-07	0.144166	0.855834	TRUE	ENSG00000159231	QTD000534
ROSMAP_ge_brain_naive	CBR3	CBR3.14091.42.3..1	2.27073e-297	9.81365e-292	4.35428e-18	0.186557	0.813443	TRUE	ENSG00000159231	QTD000434
GTEx_ge_adipose_visceral	CBR3	CBR3.14091.42.3..1	1.89343e-291	9.94959e-292	0.00353406	0.184083	0.812383	TRUE	ENSG00000159231	QTD000121
GENCORD_ge_T-cell	CBR3	CBR3.14091.42.3..1	2.37618e-292	9.80989e-292	4.5856e-05	0.187689	0.812265	TRUE	ENSG00000159231	QTD000105
GENCORD_ge_LCL	CCDC126	CCDC126.6388.21.3..1	3.48885e-75	6.76838e-29	7.31349e-49	0.0122126	0.987787	TRUE	ENSG00000169193	QTD000095
CAP_ge_LCL_statin	CCDC126	CCDC126.6388.21.3..1	1.09613e-57	7.19369e-29	2.29777e-31	0.0131061	0.986894	TRUE	ENSG00000169193	QTD000061
BLUEPRINT_SE_ge_neutrophil	CCDC126	CCDC126.6388.21.3..1	1.48534e-57	7.65424e-29	3.11114e-31	0.0140604	0.98594	TRUE	ENSG00000169193	QTD000026
GTEx_ge_LCL	CCDC126	CCDC126.6388.21.3..1	2.16343e-51	9.33797e-29	4.36701e-25	0.016883	0.983117	TRUE	ENSG00000169193	QTD000221
CAP_ge_LCL_naive	CCDC126	CCDC126.6388.21.3..1	1.72885e-56	9.27526e-29	3.62413e-30	0.0174783	0.982522	TRUE	ENSG00000169193	QTD000056
CEDAR_microarray_B-cell_CD19	CCDC126	CCDC126.6388.21.3..1	7.95013e-40	1.4663e-28	1.66672e-13	0.0287982	0.971202	TRUE	ENSG00000169193	QTD000073
Lepik_2017_ge_blood	CCDC126	CCDC126.6388.21.3..1	8.30435e-34	1.80882e-28	1.66834e-07	0.0344078	0.965592	TRUE	ENSG00000169193	QTD000373
GEUVADIS_ge_LCL	CCDC126	CCDC126.6388.21.3..1	2.17394e-145	1.7977e-28	4.55355e-119	0.0357261	0.964274	TRUE	ENSG00000169193	QTD000110
Fairfax_2012_microarray_B-cell_CD19	CCDC126	CCDC126.6388.21.3..1	2.8252e-91	1.88038e-28	5.92261e-65	0.0374943	0.962506	TRUE	ENSG00000169193	QTD000080
TwinsUK_ge_LCL	CCDC126	CCDC126.6388.21.3..1	7.01367e-154	2.02318e-28	1.47031e-127	0.0404939	0.959506	TRUE	ENSG00000169193	QTD000539
GTEx_ge_spleen	CCDC126	CCDC126.6388.21.3..1	1.95933e-29	2.30518e-28	0.00395509	0.0446293	0.951416	TRUE	ENSG00000169193	QTD000326
Schmiedel_2018_ge_B-cell_naive	CCDC126	CCDC126.6388.21.3..1	3.9636e-36	3.83705e-28	8.30851e-10	0.0785896	0.92141	TRUE	ENSG00000169193	QTD000474
TwinsUK_ge_blood	CCDC126	CCDC126.6388.21.3..1	7.71185e-30	4.813e-28	0.00161665	0.0990973	0.899286	TRUE	ENSG00000169193	QTD000549
CEDAR_microarray_neutrophil_CD15	CCDC126	CCDC126.6388.21.3..1	3.09413e-37	9.15159e-28	6.4865e-11	0.190234	0.809766	TRUE	ENSG00000169193	QTD000070
AdipoExpress	CCDC33	ISLR2.13124.20.3..1	8.73202e-22	3.67254e-19	0.000103484	0.041607	0.95829	FALSE	ENSG00000140481	NA
AdipoExpress	CCL22	CCL22.3508.78.3..1	2.74688e-09	1.06669e-07	0.00439511	0.169021	0.826583	TRUE	ENSG00000102962	NA
GTEx_ge_lung	CCN3	NOV.2737.22.2..1	6.96249e-18	7.60307e-09	1.34363e-10	0.145015	0.854985	TRUE	ENSG00000136999	QTD000271
GTEx_ge_colon_transverse	CCN3	NOV.2737.22.2..1	1.29687e-16	8.77921e-09	2.50271e-09	0.167758	0.832242	TRUE	ENSG00000136999	QTD000231
GTEx_ge_colon_sigmoid	CCN3	NOV.2737.22.2..1	1.37792e-15	8.78088e-09	2.65912e-08	0.16779	0.83221	TRUE	ENSG00000136999	QTD000226
GTEx_ge_prostate	CCN3	NOV.2737.22.2..1	5.62739e-13	8.80408e-09	1.08598e-05	0.168238	0.831751	TRUE	ENSG00000136999	QTD000306
GTEx_ge_esophagus_gej	CCN3	NOV.2737.22.2..1	3.41179e-11	9.1015e-09	0.00065841	0.173991	0.825351	TRUE	ENSG00000136999	QTD000236
CEDAR_microarray_rectum	CCN3	NOV.2737.22.2..1	4.21788e-16	7.95018e-09	9.43426e-09	0.176177	0.823823	TRUE	ENSG00000136999	QTD000072
CommonMind_ge_DLPFC_naive	CCN3	NOV.2737.22.2..1	6.65207e-12	8.215e-09	0.000147405	0.180399	0.819454	TRUE	ENSG00000136999	QTD000075
GTEx_ge_esophagus_muscularis	CCN3	NOV.2737.22.2..1	1.39405e-17	9.68579e-09	2.69026e-10	0.185288	0.814712	TRUE	ENSG00000136999	QTD000246
Quach_2016_ge_monocyte_IAV	CCN3	NOV.2737.22.2..1	1.28532e-11	8.87522e-09	0.000284791	0.195041	0.804675	TRUE	ENSG00000136999	QTD000429
TwinsUK_ge_skin	CD177	CD177.13116.25.3..1	8.36238e-65	1.37455e-63	0.00204198	0.031632	0.966326	TRUE	ENSG00000204936	QTD000544
FUSION_ge_adipose_naive	CD177	PSG3.6444.15.3..1	1.3978e-198	1.08294e-197	0.0109248	0.0828272	0.906248	FALSE	ENSG00000204936	QTD000090
TwinsUK_ge_blood	CD200R1	CD200R1.5103.30.3..1	1.82463e-11	5.97542e-10	0.00518512	0.168152	0.826662	TRUE	ENSG00000163606	QTD000549
Lepik_2017_ge_blood	CD209	CD209.3029.52.2..1	5.88473e-36	3.2561e-35	0.0117282	0.0630432	0.925229	TRUE	ENSG00000090659	QTD000373
ROSMAP_ge_brain_naive	CD247	CREG1.9357.4.3..1	2.13312e-20	9.92966e-18	4.45125e-06	7.22075e-05	0.999923	FALSE	ENSG00000198821	QTD000434
CommonMind_ge_DLPFC_naive	CD247	CREG1.9357.4.3..1	1.76358e-16	5.39654e-16	0.0367771	0.110833	0.85239	FALSE	ENSG00000198821	QTD000075
GTEx_ge_brain_cerebellar_hemisphere	CD274	CD274.5060.62.3..1	7.81007e-26	1.47515e-08	9.21635e-20	0.0154385	0.984561	TRUE	ENSG00000120217	QTD000161
GTEx_ge_brain_cerebellum	CD274	CD274.5060.62.3..1	1.55602e-22	1.72369e-08	1.8362e-16	0.0183773	0.981623	TRUE	ENSG00000120217	QTD000166
GTEx_ge_fibroblast	CD274	PDCD1LG2.3004.67.2..1	1.19238e-58	2.6797e-57	0.00721875	0.160566	0.832215	FALSE	ENSG00000120217	QTD000216
Quach_2016_ge_monocyte_R848	CD300A	CD300C.5066.134.3..1	1.11705e-34	1.87652e-33	0.00215671	0.0343034	0.96354	FALSE	ENSG00000167851	QTD000424
Quach_2016_ge_monocyte_IAV	CD300A	CD300C.5066.134.3..1	6.29818e-34	2.21889e-33	0.0121606	0.0409488	0.946891	FALSE	ENSG00000167851	QTD000429
BLUEPRINT_PE_ge_T-cell	CD300A	CD300C.5066.134.3..1	1.87271e-33	1.99814e-33	0.0351831	0.0356813	0.929136	FALSE	ENSG00000167851	QTD000031
Quach_2016_ge_monocyte_Pam3CSK4	CD300A	CD300C.5066.134.3..1	1.13615e-33	2.64173e-33	0.021934	0.0491421	0.928924	FALSE	ENSG00000167851	QTD000419
Gilchrist_2021_microarray_NK-cell_naive	CD300A	CD300C.5066.134.3..1	9.20337e-34	3.35903e-33	0.0179666	0.0637375	0.918296	FALSE	ENSG00000167851	QTD000115
GTEx_ge_blood	CD300A	CD300C.5066.134.3..1	3.91942e-33	6.34647e-33	0.0624783	0.0994912	0.838031	FALSE	ENSG00000167851	QTD000356
Quach_2016_ge_monocyte_LPS	CD300A	CD300C.5066.134.3..1	4.16072e-33	4.67189e-33	0.0803182	0.0885235	0.831158	FALSE	ENSG00000167851	QTD000414
Schmiedel_2018_ge_NK-cell_naive	CD300A	CD300C.5066.134.3..1	1.06695e-34	1.01502e-32	0.00207647	0.195938	0.801986	FALSE	ENSG00000167851	QTD000509
BLUEPRINT_SE_ge_monocyte	CD33	CD33.3166.92.1..1	0	0	1.23574e-07	0.00901886	0.990981	TRUE	ENSG00000105383	QTD000021
Lepik_2017_ge_blood	CD33	CD33.3166.92.1..1	0	0	0.0766191	0.105768	0.817613	TRUE	ENSG00000105383	QTD000373
TwinsUK_ge_LCL	CD48	CD48.3292.75.1..1	2.77552e-32	4.28054e-32	0.00368805	0.00370267	0.992609	TRUE	ENSG00000117091	QTD000539
GTEx_ge_adrenal_gland	CD55	CD55.5069.9.3..1	4.92631e-113	4.73606e-109	5.4744e-06	0.0507313	0.949263	TRUE	ENSG00000196352	QTD000126
AdipoExpress	CD55	CD55.5069.9.3..1	1.09758e-144	8.88856e-109	1.19876e-37	0.0952692	0.904731	TRUE	ENSG00000196352	NA
Nedelec_2016_ge_macrophage_Salmonella	CD59	CD59.11514.196.3..1	8.81152e-45	1.54456e-41	2.84287e-06	0.00298921	0.997008	TRUE	ENSG00000085063	QTD000389
GTEx_ge_testis	CD59	CD59.11514.196.3..1	1.09414e-47	2.88539e-41	3.45191e-09	0.00711739	0.992883	TRUE	ENSG00000085063	QTD000336
Nedelec_2016_ge_macrophage_Listeria	CD59	CD59.11514.196.3..1	3.12637e-42	3.53069e-41	0.00100892	0.00941483	0.989576	TRUE	ENSG00000085063	QTD000379
Lepik_2017_ge_blood	CD59	CD59.11514.196.3..1	9.56602e-45	4.46867e-41	3.01743e-06	0.0121199	0.987877	TRUE	ENSG00000085063	QTD000373
FUSION_ge_adipose_naive	CD59	CD59.11514.196.3..1	2.71086e-41	2.70399e-40	0.00875515	0.085518	0.905727	TRUE	ENSG00000085063	QTD000090
GTEx_ge_artery_tibial	CD59	CD59.11514.196.3..1	4.60738e-45	4.78285e-40	1.45359e-06	0.149194	0.850805	TRUE	ENSG00000085063	QTD000141
iPSCORE_ge_iPSC	CD59	CD59.11514.196.3..1	6.15814e-45	6.10045e-40	1.98998e-06	0.195525	0.804473	TRUE	ENSG00000085063	QTD000366
TwinsUK_ge_fat	CDC20	TIE1.2844.53.2..1	9.80676e-27	3.76812e-24	0.000426434	0.162177	0.837396	FALSE	ENSG00000117399	QTD000534
GTEx_ge_muscle	CDC20	TIE1.2844.53.2..1	1.24594e-25	4.27053e-24	0.005397	0.183362	0.811241	FALSE	ENSG00000117399	QTD000281
TwinsUK_ge_blood	CDC42EP1	LGALS2.3033.57.1..1	3.0938e-70	1.63467e-28	3.6687e-44	0.0174191	0.982581	FALSE	ENSG00000128283	QTD000549
Lepik_2017_ge_blood	CDC42EP1	LGALS2.3033.57.1..1	2.9816e-126	7.98587e-28	3.41409e-100	0.0896215	0.910379	FALSE	ENSG00000128283	QTD000373
Alasoo_2018_ge_macrophage_naive	CDC42EP1	LGALS2.3033.57.1..1	1.45378e-28	9.5222e-28	0.0172036	0.110939	0.871858	FALSE	ENSG00000128283	QTD000001
Alasoo_2018_ge_macrophage_IFNg	CDC42EP1	LGALS2.3033.57.1..1	2.13099e-28	1.0517e-27	0.0252175	0.12275	0.852032	FALSE	ENSG00000128283	QTD000006
GENCORD_ge_T-cell	CDC42EP1	LGALS2.3033.57.1..1	3.00313e-42	1.35321e-27	3.56363e-16	0.158895	0.841105	FALSE	ENSG00000128283	QTD000105
Quach_2016_ge_monocyte_R848	CDC42EP1	LGALS2.3033.57.1..1	2.17528e-71	1.43824e-27	2.50414e-45	0.163895	0.836105	FALSE	ENSG00000128283	QTD000424
Quach_2016_ge_monocyte_IAV	CDC42EP1	LGALS2.3033.57.1..1	1.1533e-117	1.47335e-27	1.32747e-91	0.167922	0.832078	FALSE	ENSG00000128283	QTD000429
GTEx_ge_heart_atrial_appendage	CDCA3	ENO2.10339.48.3..1	3.22386e-08	0.000205793	3.01165e-05	0.190628	0.809136	FALSE	ENSG00000111665	QTD000251
GTEx_ge_heart_left_ventricle	CEBPZOS	QPCT.7849.3.3..1	2.85444e-14	1.00565e-09	1.47196e-07	0.00319225	0.996808	FALSE	ENSG00000218739	QTD000256
GTEx_ge_brain_anterior_cingulate_cortex	CEBPZOS	QPCT.7849.3.3..1	2.97662e-16	1.02452e-09	1.53496e-09	0.00328972	0.99671	FALSE	ENSG00000218739	QTD000151
GTEx_ge_brain_amygdala	CEBPZOS	QPCT.7849.3.3..1	1.89782e-12	1.20157e-09	9.78649e-06	0.00420459	0.995786	FALSE	ENSG00000218739	QTD000146
GTEx_ge_brain_cortex	CEBPZOS	QPCT.7849.3.3..1	2.13461e-17	1.62226e-09	1.10076e-10	0.00637836	0.993622	FALSE	ENSG00000218739	QTD000171
GTEx_ge_esophagus_gej	CEBPZOS	QPCT.7849.3.3..1	7.43363e-16	3.07528e-09	3.83334e-09	0.0138862	0.986114	FALSE	ENSG00000218739	QTD000236
GTEx_ge_spleen	CEBPZOS	QPCT.7849.3.3..1	1.18579e-12	5.45583e-09	6.11483e-06	0.0261867	0.973807	FALSE	ENSG00000218739	QTD000326
GTEx_ge_brain_nucleus_accumbens	CEBPZOS	QPCT.7849.3.3..1	2.63184e-13	5.74787e-09	1.35717e-06	0.0276957	0.972303	FALSE	ENSG00000218739	QTD000191
GTEx_ge_brain_hippocampus	CEBPZOS	QPCT.7849.3.3..1	3.07352e-13	7.52073e-09	1.58493e-06	0.036856	0.963142	FALSE	ENSG00000218739	QTD000181
GEUVADIS_ge_LCL	CEBPZOS	QPCT.7849.3.3..1	1.92324e-10	1.83497e-08	0.00102464	0.0959549	0.90302	FALSE	ENSG00000218739	QTD000110
GTEx_ge_thyroid	CEBPZOS	QPCT.7849.3.3..1	4.54041e-20	2.71502e-08	2.34137e-13	0.138283	0.861717	FALSE	ENSG00000218739	QTD000341
GTEx_ge_brain_cerebellar_hemisphere	CEBPZOS	QPCT.7849.3.3..1	3.05001e-12	3.15451e-08	1.5728e-05	0.160991	0.838993	FALSE	ENSG00000218739	QTD000161
GTEx_ge_lung	CEMIP2	TMEM2.8992.1.3..1	5.48109e-10	2.40415e-07	8.49982e-05	0.0353533	0.964561	TRUE	ENSG00000135048	QTD000271
GTEx_ge_pituitary	CGB5	LHB.8376.25.4..1	5.56738e-27	1.12694e-17	1.83764e-11	0.0352677	0.964732	FALSE	ENSG00000189052	QTD000301
Fairfax_2014_microarray_monocyte_IFN24	CHCHD6	PLXNA1.9005.16.3..1	6.2101e-44	3.46781e-21	1.08761e-24	0.0588515	0.941149	FALSE	ENSG00000159685	QTD000082
GTEx_ge_brain_cerebellar_hemisphere	CHDH	IL17RB.5084.154.3..1	1.52875e-59	3.46239e-58	0.00353911	0.0783192	0.918142	FALSE	ENSG00000016391	QTD000161
iPSCORE_ge_iPSC	CHDH	IL17RB.5084.154.3..1	4.82042e-59	1.58189e-58	0.0299046	0.0963888	0.873707	FALSE	ENSG00000016391	QTD000366
TwinsUK_ge_blood	CHI3L2	CHI3L2.9383.24.3..1	7.37394e-16	1.30514e-08	3.70903e-09	0.0637751	0.936225	TRUE	ENSG00000064886	QTD000549
CEDAR_microarray_monocyte_CD14	CHI3L2	CHI3L2.9383.24.3..1	5.76447e-22	1.54857e-08	2.89942e-15	0.0760426	0.923957	TRUE	ENSG00000064886	QTD000069
Lepik_2017_ge_blood	CHI3L2	CHI3L2.9383.24.3..1	1.28573e-36	2.06267e-08	5.02557e-30	0.0787819	0.921218	TRUE	ENSG00000064886	QTD000373
GTEx_ge_blood	CHI3L2	CHI3L2.9383.24.3..1	2.63456e-44	1.82305e-08	1.21254e-37	0.0820694	0.917931	TRUE	ENSG00000064886	QTD000356
Fairfax_2014_microarray_monocyte_naive	CHI3L2	CHI3L2.9383.24.3..1	2.02424e-45	2.06745e-08	1.01812e-38	0.102189	0.897811	TRUE	ENSG00000064886	QTD000081
Gilchrist_2021_microarray_NK-cell_naive	CHI3L2	CHI3L2.9383.24.3..1	5.56015e-58	2.08264e-08	2.79653e-51	0.102954	0.897046	TRUE	ENSG00000064886	QTD000115
BLUEPRINT_SE_ge_monocyte	CHI3L2	CHI3L2.9383.24.3..1	4.18409e-14	2.16035e-08	2.10343e-07	0.106819	0.893181	TRUE	ENSG00000064886	QTD000021
CEDAR_microarray_T-cell_CD8	CHI3L2	CHI3L2.9383.24.3..1	2.5862e-19	2.41905e-08	1.30082e-12	0.119914	0.880086	TRUE	ENSG00000064886	QTD000066
ROSMAP_ge_brain_naive	CHIT1	CHIT1.3600.2.3..1	0	0	3.36922e-08	0.0123945	0.987605	TRUE	ENSG00000133063	QTD000434
Lepik_2017_ge_blood	CHIT1	CHIT1.3600.2.3..1	0	0	0.000204187	0.0161476	0.983648	TRUE	ENSG00000133063	QTD000373
CommonMind_ge_DLPFC_naive	CHIT1	CHIT1.3600.2.3..1	0	0	5.40417e-14	0.034283	0.965717	TRUE	ENSG00000133063	QTD000075
GTEx_ge_blood	CHIT1	CHIT1.3600.2.3..1	0	0	1.13898e-06	0.041054	0.958945	TRUE	ENSG00000133063	QTD000356
BrainSeq_ge_brain	CHIT1	CHIT1.3600.2.3..1	0	0	5.14686e-05	0.0467293	0.953219	TRUE	ENSG00000133063	QTD000051
TwinsUK_ge_fat	CHIT1	CHIT1.3600.2.3..1	0	0	0.0218192	0.0715897	0.906591	TRUE	ENSG00000133063	QTD000534
AdipoExpress	CHMP3	VPS24.12508.9.3..1	2.82018e-68	3.07439e-10	1.03633e-59	0.111196	0.888804	TRUE	ENSG00000115561	NA
GTEx_ge_muscle	CHRDL2	CHRDL2.6086.15.3..1	1.84387e-20	1.86838e-20	0.0322427	0.0307973	0.93696	TRUE	ENSG00000054938	QTD000281
AdipoExpress	CHST15	CHST15.4469.78.2..1	2.05372e-18	7.86252e-06	9.75567e-15	0.0354198	0.964572	TRUE	ENSG00000182022	NA
GTEx_ge_esophagus_mucosa	CHST15	CHST15.4469.78.2..1	1.22215e-09	1.90839e-05	6.35022e-06	0.0973539	0.902621	TRUE	ENSG00000182022	QTD000241
Schmiedel_2018_ge_CD4_T-cell_naive	CHST15	CHST15.4469.78.2..1	5.12433e-08	2.05672e-05	0.000279771	0.110511	0.889188	TRUE	ENSG00000182022	QTD000479
GTEx_ge_adipose_subcutaneous	CHST15	CHST15.4469.78.2..1	6.60754e-08	2.72139e-05	0.000343324	0.139682	0.859948	TRUE	ENSG00000182022	QTD000116
Fairfax_2014_microarray_monocyte_LPS24	CLEC11A	CLEC11A.2966.65.2..1	2.52925e-40	1.31346e-37	2.66869e-05	0.0118825	0.988091	TRUE	ENSG00000105472	QTD000084
Lepik_2017_ge_blood	CLEC11A	CLEC11A.2966.65.2..1	8.66639e-57	1.70585e-37	8.05995e-22	0.0138926	0.986107	TRUE	ENSG00000105472	QTD000373
GTEx_ge_blood	CLEC11A	CLEC11A.2966.65.2..1	7.5396e-41	1.90844e-37	7.0236e-06	0.0158099	0.984183	TRUE	ENSG00000105472	QTD000356
Nedelec_2016_ge_macrophage_naive	CLEC11A	CLEC11A.2966.65.2..1	4.05789e-40	2.19776e-37	4.23352e-05	0.0209708	0.978987	TRUE	ENSG00000105472	QTD000384
Nedelec_2016_ge_macrophage_Salmonella	CLEC11A	CLEC11A.2966.65.2..1	3.95146e-39	2.49492e-37	0.000412027	0.024064	0.975524	TRUE	ENSG00000105472	QTD000389
Nedelec_2016_ge_macrophage_Listeria	CLEC11A	CLEC11A.2966.65.2..1	4.05839e-38	2.66582e-37	0.00423468	0.0258764	0.969889	TRUE	ENSG00000105472	QTD000379
BLUEPRINT_SE_ge_monocyte	CLEC11A	CLEC11A.2966.65.2..1	4.19122e-37	4.59521e-37	0.04208	0.0443089	0.913611	TRUE	ENSG00000105472	QTD000021
Lepik_2017_ge_blood	CLIC3	PTGDS.10514.5.3..1	2.33765e-17	2.04796e-12	3.15533e-07	0.0256946	0.974305	FALSE	ENSG00000169583	QTD000373
AdipoExpress	CLMP	CLMP.10440.26.3..1	2.92305e-64	1.28259e-30	3.35551e-36	0.0127489	0.987251	TRUE	ENSG00000166250	NA
TwinsUK_ge_fat	CLMP	CLMP.10440.26.3..1	3.12505e-33	2.27322e-30	5.23734e-05	0.03617	0.963778	TRUE	ENSG00000166250	QTD000534
GTEx_ge_ovary	CLMP	CLMP.10440.26.3..1	3.7585e-37	7.63481e-30	4.82245e-09	0.096153	0.903847	TRUE	ENSG00000166250	QTD000291
GTEx_ge_brain_cerebellum	CLN5	CLN5.8874.53.3..1	3.24383e-10	7.07119e-07	5.50379e-06	0.0100177	0.989976	TRUE	ENSG00000102805	QTD000166
AdipoExpress	CLN5	CLN5.8874.53.3..1	2.54877e-50	7.53191e-07	4.13121e-46	0.0102287	0.989771	TRUE	ENSG00000102805	NA
BLUEPRINT_PE_ge_T-cell	CLN5	CLN5.8874.53.3..1	3.86792e-14	8.22937e-07	6.70502e-10	0.0122902	0.987709	TRUE	ENSG00000102805	QTD000031
Schmiedel_2018_ge_CD8_T-cell_naive	CLN5	CLN5.8874.53.3..1	8.74418e-10	9.72048e-07	1.53212e-05	0.015062	0.984922	TRUE	ENSG00000102805	QTD000489
Schmiedel_2018_ge_B-cell_naive	CLN5	CLN5.8874.53.3..1	3.14025e-08	1.19168e-06	0.000550228	0.0189193	0.980529	TRUE	ENSG00000102805	QTD000474
Schmiedel_2018_ge_Tfh_memory	CLN5	CLN5.8874.53.3..1	1.09004e-07	1.27346e-06	0.00190992	0.0203577	0.977731	TRUE	ENSG00000102805	QTD000439
BLUEPRINT_SE_ge_monocyte	CLN5	CLN5.8874.53.3..1	1.15211e-06	2.68109e-06	0.0203583	0.0455075	0.93413	TRUE	ENSG00000102805	QTD000021
GTEx_ge_brain_cerebellar_hemisphere	CLN5	CLN5.8874.53.3..1	1.8823e-06	2.36907e-06	0.031922	0.0383177	0.929756	TRUE	ENSG00000102805	QTD000161
Schmiedel_2018_ge_Th1_memory	CLN5	CLN5.8874.53.3..1	7.33605e-09	4.97342e-06	0.000128484	0.0852759	0.914591	TRUE	ENSG00000102805	QTD000449
Schmiedel_2018_ge_Treg_naive	CLN5	CLN5.8874.53.3..1	2.04853e-06	3.04824e-06	0.0358935	0.051585	0.912516	TRUE	ENSG00000102805	QTD000469
Schmiedel_2018_ge_CD4_T-cell_anti-CD3-CD28	CLN5	CLN5.8874.53.3..1	9.23112e-07	5.17769e-06	0.0161744	0.0889317	0.894888	TRUE	ENSG00000102805	QTD000484
FUSION_ge_adipose_naive	CLN5	CLN5.8874.53.3..1	3.21576e-06	6.20733e-06	0.0563048	0.107011	0.836675	TRUE	ENSG00000102805	QTD000090
Schmiedel_2018_ge_Th17_memory	CLN5	CLN5.8874.53.3..1	3.69646e-06	7.50336e-06	0.0647681	0.12986	0.80536	TRUE	ENSG00000102805	QTD000444
PISA_ge_pancreatic_islet	CLPS	CLPS.5749.53.3..1	1.1711e-69	3.67651e-66	3.91568e-05	0.12117	0.878791	TRUE	ENSG00000137392	QTD000574
PISA_ge_pancreatic_islet	CLPSL1	CLPS.5749.53.3..1	7.73793e-70	3.48369e-67	2.58331e-05	0.00964963	0.990325	FALSE	ENSG00000204140	QTD000574
van_de_Bunt_2015_ge_pancreatic_islet	CLPSL1	CLPS.5749.53.3..1	1.423e-68	3.74448e-67	0.000475162	0.0105254	0.988999	FALSE	ENSG00000204140	QTD000554
GTEx_ge_breast	CLPSL1	CLPS.5749.53.3..1	5.29459e-69	3.9462e-67	0.000173885	0.0109824	0.988844	FALSE	ENSG00000204140	QTD000211
GTEx_ge_brain_anterior_cingulate_cortex	CLPSL1	CLPS.5749.53.3..1	1.14613e-66	4.86632e-66	0.0376411	0.15821	0.804148	FALSE	ENSG00000204140	QTD000151
FUSION_ge_muscle_naive	CNNM4	LMAN2L.8013.9.3..1	4.16422e-33	1.85482e-27	1.2642e-07	0.054419	0.945581	FALSE	ENSG00000158158	QTD000085
GTEx_ge_blood	CNP	CNP.6609.22.3..1	1.33377e-25	2.56882e-19	1.71845e-08	0.0311594	0.968841	TRUE	ENSG00000173786	QTD000356
Lepik_2017_ge_blood	CNP	CNP.6609.22.3..1	4.66855e-22	1.52119e-18	4.34615e-05	0.139894	0.860062	TRUE	ENSG00000173786	QTD000373
BLUEPRINT_SE_ge_neutrophil	CNP	CNP.6609.22.3..1	9.87056e-32	9.75126e-19	1.52391e-14	0.148847	0.851153	TRUE	ENSG00000173786	QTD000026
GTEx_ge_muscle	CNP	CNP.6609.22.3..1	4.34763e-22	1.41158e-18	5.60155e-05	0.18023	0.819714	TRUE	ENSG00000173786	QTD000281
GTEx_ge_stomach	CNPY3	GNMT.14006.36.3..1	1.00041e-66	4.68198e-62	4.62395e-07	0.0196798	0.98032	FALSE	ENSG00000137161	QTD000331
TwinsUK_ge_LCL	CNPY3	GNMT.14006.36.3..1	8.50718e-65	1.18411e-61	4.28091e-05	0.0577011	0.942256	FALSE	ENSG00000137161	QTD000539
GTEx_ge_esophagus_gej	CNTN2	NFASC.7179.69.3..1	4.65212e-120	1.8039e-119	0.026417	0.100688	0.872895	FALSE	ENSG00000184144	QTD000236
HipSci_ge_iPSC	CNTN2	CNTN2.3296.92.2..1	1.03294e-154	8.78785e-151	2.14694e-05	0.181015	0.818964	TRUE	ENSG00000184144	QTD000361
GTEx_ge_testis	CNTN4	CNTN4.3298.52.2..1	5.13163e-40	3.00261e-35	1.59172e-06	0.0913173	0.908681	TRUE	ENSG00000144619	QTD000336
GTEx_ge_heart_atrial_appendage	CNTNAP2	CNTNAP2.6965.19.3..1	7.40318e-103	1.03614e-95	7.26927e-09	0.0999394	0.900061	TRUE	ENSG00000174469	QTD000251
BrainSeq_ge_brain	COCH	COCH.7227.75.3..1	1.45674e-60	1.15922e-59	0.00306355	0.0224296	0.974507	TRUE	ENSG00000100473	QTD000051
GTEx_ge_stomach	COCH	COCH.7227.75.3..1	9.41818e-61	1.35024e-59	0.00192958	0.0257187	0.972352	TRUE	ENSG00000100473	QTD000331
GTEx_ge_adipose_subcutaneous	COCH	COCH.7227.75.3..1	1.6042e-60	1.30933e-59	0.00328681	0.0248829	0.97183	TRUE	ENSG00000100473	QTD000116
GTEx_ge_esophagus_gej	COCH	COCH.7227.75.3..1	1.66832e-61	1.78198e-59	0.000341813	0.0345799	0.965078	TRUE	ENSG00000100473	QTD000236
CommonMind_ge_DLPFC_naive	COCH	COCH.7227.75.3..1	1.39273e-65	3.52967e-59	2.92812e-08	0.0723538	0.927646	TRUE	ENSG00000100473	QTD000075
GTEx_ge_esophagus_muscularis	COCH	COCH.7227.75.3..1	3.27179e-60	4.63719e-59	0.00670357	0.0932114	0.900085	TRUE	ENSG00000100473	QTD000246
GTEx_ge_thyroid	COCH	COCH.7227.75.3..1	7.23957e-61	5.46595e-59	0.0014833	0.110214	0.888303	TRUE	ENSG00000100473	QTD000341
TwinsUK_ge_blood	COL18A1	COL18A1.2201.17.6..1	6.57078e-59	2.14426e-19	1.18395e-41	0.0367094	0.963291	TRUE	ENSG00000182871	QTD000549
Schmiedel_2018_ge_B-cell_naive	COL18A1	COL18A1.2201.17.6..1	1.21914e-23	2.55046e-19	2.20112e-06	0.0441359	0.955862	TRUE	ENSG00000182871	QTD000474
Schmiedel_2018_ge_monocyte_naive	COL18A1	COL18A1.2201.17.6..1	8.71994e-28	2.59299e-19	1.57435e-10	0.0449054	0.955095	TRUE	ENSG00000182871	QTD000504
Bossini-Castillo_2019_ge_Treg_naive	COL18A1	COL18A1.2201.17.6..1	1.30433e-24	4.50998e-19	2.34674e-07	0.079302	0.920698	TRUE	ENSG00000182871	QTD000036
GTEx_ge_lung	COLEC10	COLEC10.6558.5.3..1	1.95424e-15	7.19694e-08	4.70617e-10	0.0153623	0.984638	TRUE	ENSG00000184374	QTD000271
Fairfax_2014_microarray_monocyte_naive	COLEC12	COLEC12.5457.5.2..1	1.08576e-16	7.42144e-10	1.33116e-08	0.0891661	0.910834	TRUE	ENSG00000158270	QTD000081
BLUEPRINT_SE_ge_monocyte	COLEC12	COLEC12.5457.5.2..1	3.93413e-10	4.25216e-10	0.0482335	0.0503297	0.901437	TRUE	ENSG00000158270	QTD000021
Quach_2016_ge_monocyte_naive	COLEC12	COLEC12.5457.5.2..1	3.61201e-13	9.08755e-10	4.42779e-05	0.109619	0.890337	TRUE	ENSG00000158270	QTD000409
TwinsUK_ge_LCL	COLGALT1	COLGALT1.5638.23.3..1	3.11595e-16	1.11628e-05	3.26178e-13	0.00970471	0.990284	TRUE	ENSG00000130309	QTD000539
CEDAR_microarray_transverse_colon	COLGALT1	COLGALT1.5638.23.3..1	3.53149e-09	1.13383e-05	3.69624e-06	0.00988706	0.990098	TRUE	ENSG00000130309	QTD000068
GTEx_ge_fibroblast	COLGALT1	COLGALT1.5638.23.3..1	6.87537e-10	1.28003e-05	6.38623e-07	0.00990951	0.990077	TRUE	ENSG00000130309	QTD000216
GEUVADIS_ge_LCL	COLGALT1	COLGALT1.5638.23.3..1	5.79675e-08	1.17714e-05	6.06497e-05	0.0103369	0.989591	TRUE	ENSG00000130309	QTD000110
Gilchrist_2021_microarray_NK-cell_naive	COLGALT1	COLGALT1.5638.23.3..1	1.99133e-07	1.24678e-05	0.00020842	0.0110719	0.988707	TRUE	ENSG00000130309	QTD000115
CEDAR_microarray_T-cell_CD4	COLGALT1	COLGALT1.5638.23.3..1	6.21558e-07	1.49143e-05	0.000650557	0.0136387	0.985695	TRUE	ENSG00000130309	QTD000067
CEDAR_microarray_monocyte_CD14	COLGALT1	COLGALT1.5638.23.3..1	4.53292e-07	1.71559e-05	0.000474437	0.0159892	0.983519	TRUE	ENSG00000130309	QTD000069
GENCORD_ge_fibroblast	COLGALT1	COLGALT1.5638.23.3..1	4.20945e-09	2.01625e-05	4.40578e-06	0.0191412	0.980834	TRUE	ENSG00000130309	QTD000100
Kasela_2017_microarray_T-cell_CD4	COMTD1	DUSP13.6525.17.3..1	1.252e-34	5.12462e-31	3.19085e-05	0.128864	0.871104	FALSE	ENSG00000165644	QTD000371
CAP_ge_LCL_statin	CPA4	CPA4.9267.2.3..1	0	0	8.6824e-07	0.0394236	0.960576	TRUE	ENSG00000128510	QTD000061
ROSMAP_ge_brain_naive	CPA4	CPA4.9267.2.3..1	0	0	0.00012953	0.0553721	0.944498	TRUE	ENSG00000128510	QTD000434
CommonMind_ge_DLPFC_naive	CPA4	CPA4.9267.2.3..1	0	0	0.00466236	0.19318	0.802158	TRUE	ENSG00000128510	QTD000075
GTEx_ge_small_intestine	CPLANE2	EPHA2.4834.61.2..1	1.49859e-14	5.86144e-13	0.00257011	0.0987273	0.898703	FALSE	ENSG00000132881	QTD000321
GTEx_ge_spleen	CPN2	LRRC15.6557.50.3..1	1.43716e-71	6.26889e-59	9.01362e-15	0.0373923	0.962608	FALSE	ENSG00000178772	QTD000326
TwinsUK_ge_LCL	CPNE1	CPNE1.5346.24.3..1	0	0	1.69637e-109	0.0113442	0.988656	TRUE	ENSG00000214078	QTD000539
PhLiPS_ge_iPSC	CPNE1	CPNE1.5346.24.3..1	0	0	6.60285e-22	0.0149357	0.985064	TRUE	ENSG00000214078	QTD000399
PhLiPS_ge_HLC	CPNE1	CPNE1.5346.24.3..1	0	0	1.08224e-08	0.0203233	0.979677	TRUE	ENSG00000214078	QTD000404
Nedelec_2016_ge_macrophage_naive	CPNE1	CPNE1.5346.24.3..1	0	0	1.11478e-25	0.0220332	0.977967	TRUE	ENSG00000214078	QTD000384
Nedelec_2016_ge_macrophage_Salmonella	CPNE1	CPNE1.5346.24.3..1	0	0	1.85705e-24	0.0221482	0.977852	TRUE	ENSG00000214078	QTD000389
Quach_2016_ge_monocyte_Pam3CSK4	CPNE1	CPNE1.5346.24.3..1	0	0	1.02835e-12	0.0226273	0.977373	TRUE	ENSG00000214078	QTD000419
GENCORD_ge_T-cell	CPNE1	CPNE1.5346.24.3..1	0	0	5.86616e-44	0.0231507	0.976849	TRUE	ENSG00000214078	QTD000105
Nedelec_2016_ge_macrophage_Listeria	CPNE1	CPNE1.5346.24.3..1	0	0	1.40049e-17	0.0238728	0.976127	TRUE	ENSG00000214078	QTD000379
Quach_2016_ge_monocyte_naive	CPNE1	CPNE1.5346.24.3..1	0	0	3.09432e-21	0.0254507	0.974549	TRUE	ENSG00000214078	QTD000409
HipSci_ge_iPSC	CPNE1	CPNE1.5346.24.3..1	0	0	5.57201e-70	0.0273531	0.972647	TRUE	ENSG00000214078	QTD000361
GENCORD_ge_LCL	CPNE1	CPNE1.5346.24.3..1	0	0	5.87099e-37	0.0279726	0.972027	TRUE	ENSG00000214078	QTD000095
Quach_2016_ge_monocyte_IAV	CPNE1	CPNE1.5346.24.3..1	0	0	3.28835e-26	0.0297646	0.970235	TRUE	ENSG00000214078	QTD000429
GEUVADIS_ge_LCL	CPNE1	CPNE1.5346.24.3..1	0	0	2.99661e-58	0.03321	0.96679	TRUE	ENSG00000214078	QTD000110
Quach_2016_ge_monocyte_R848	CPNE1	CPNE1.5346.24.3..1	0	0	1.17684e-15	0.0344322	0.965568	TRUE	ENSG00000214078	QTD000424
Quach_2016_ge_monocyte_LPS	CPNE1	CPNE1.5346.24.3..1	0	0	2.81859e-10	0.044338	0.955662	TRUE	ENSG00000214078	QTD000414
TwinsUK_ge_fat	CPNE1	CPNE1.5346.24.3..1	0	0	5.07402e-96	0.0479761	0.952024	TRUE	ENSG00000214078	QTD000534
GTEx_ge_adipose_subcutaneous	CPNE1	CPNE1.5346.24.3..1	0	0	1.17297e-66	0.0512342	0.948766	TRUE	ENSG00000214078	QTD000116
GTEx_ge_skin_sun_exposed	CPNE1	CPNE1.5346.24.3..1	0	0	7.0373e-36	0.0549554	0.945045	TRUE	ENSG00000214078	QTD000316
GTEx_ge_skin_not_sun_exposed	CPNE1	CPNE1.5346.24.3..1	0	0	5.42855e-35	0.0571693	0.942831	TRUE	ENSG00000214078	QTD000311
Alasoo_2018_ge_macrophage_naive	CPNE1	CPNE1.5346.24.3..1	0	0	2.24081e-05	0.0612236	0.938754	TRUE	ENSG00000214078	QTD000001
Lepik_2017_ge_blood	CPNE1	CPNE1.5346.24.3..1	0	0	3.16582e-189	0.0654609	0.934539	TRUE	ENSG00000214078	QTD000373
GTEx_ge_LCL	CPNE1	CPNE1.5346.24.3..1	0	0	1.74128e-21	0.0654695	0.934531	TRUE	ENSG00000214078	QTD000221
GTEx_ge_artery_tibial	CPNE1	CPNE1.5346.24.3..1	0	0	2.23036e-52	0.0672971	0.932703	TRUE	ENSG00000214078	QTD000141
GTEx_ge_breast	CPNE1	CPNE1.5346.24.3..1	0	0	6.78215e-34	0.0701467	0.929853	TRUE	ENSG00000214078	QTD000211
BrainSeq_ge_brain	CPNE1	CPNE1.5346.24.3..1	0	0	1.21638e-19	0.0713122	0.928688	TRUE	ENSG00000214078	QTD000051
GTEx_ge_minor_salivary_gland	CPNE1	CPNE1.5346.24.3..1	0	0	1.58659e-07	0.0730344	0.926965	TRUE	ENSG00000214078	QTD000276
GTEx_ge_pancreas	CPNE1	CPNE1.5346.24.3..1	0	0	1.75698e-32	0.0730834	0.926917	TRUE	ENSG00000214078	QTD000296
Schmiedel_2018_ge_Th2_memory	CPNE1	CPNE1.5346.24.3..1	0	0	9.50047e-13	0.0774962	0.922504	TRUE	ENSG00000214078	QTD000454
Alasoo_2018_ge_macrophage_Salmonella	CPNE1	CPNE1.5346.24.3..1	0	0	0.00234326	0.075944	0.921713	TRUE	ENSG00000214078	QTD000011
GTEx_ge_heart_atrial_appendage	CPNE1	CPNE1.5346.24.3..1	0	0	9.85424e-29	0.0831994	0.916801	TRUE	ENSG00000214078	QTD000251
CAP_ge_LCL_naive	CPNE1	CPNE1.5346.24.3..1	0	0	1.42276e-08	0.0850247	0.914975	TRUE	ENSG00000214078	QTD000056
Schmiedel_2018_ge_Tfh_memory	CPNE1	CPNE1.5346.24.3..1	0	0	1.40985e-16	0.0854304	0.91457	TRUE	ENSG00000214078	QTD000439
Schmiedel_2018_ge_Th1_memory	CPNE1	CPNE1.5346.24.3..1	0	0	1.53243e-09	0.0854663	0.914534	TRUE	ENSG00000214078	QTD000449
GTEx_ge_artery_aorta	CPNE1	CPNE1.5346.24.3..1	0	0	1.05538e-57	0.087946	0.912054	TRUE	ENSG00000214078	QTD000131
ROSMAP_ge_brain_naive	CPNE1	CPNE1.5346.24.3..1	0	0	3.41943e-13	0.0889031	0.911097	TRUE	ENSG00000214078	QTD000434
CAP_ge_LCL_statin	CPNE1	CPNE1.5346.24.3..1	0	0	2.65328e-12	0.089152	0.910848	TRUE	ENSG00000214078	QTD000061
GTEx_ge_small_intestine	CPNE1	CPNE1.5346.24.3..1	0	0	1.57506e-24	0.0910714	0.908929	TRUE	ENSG00000214078	QTD000321
GTEx_ge_spleen	CPNE1	CPNE1.5346.24.3..1	0	0	6.35036e-20	0.0948156	0.905184	TRUE	ENSG00000214078	QTD000326
GTEx_ge_artery_coronary	CPNE1	CPNE1.5346.24.3..1	0	0	7.04207e-16	0.0965261	0.903474	TRUE	ENSG00000214078	QTD000136
Fairfax_2014_microarray_monocyte_LPS24	CPNE1	CPNE1.5346.24.3..1	0	0	2.63646e-88	0.0966645	0.903335	TRUE	ENSG00000214078	QTD000084
GTEx_ge_colon_sigmoid	CPNE1	CPNE1.5346.24.3..1	0	0	1.64736e-23	0.0969252	0.903075	TRUE	ENSG00000214078	QTD000226
Alasoo_2018_ge_macrophage_IFNg	CPNE1	CPNE1.5346.24.3..1	0	0	0.000393587	0.0966673	0.902939	TRUE	ENSG00000214078	QTD000006
GTEx_ge_muscle	CPNE1	CPNE1.5346.24.3..1	0	0	4.38777e-37	0.100399	0.899601	TRUE	ENSG00000214078	QTD000281
Schmiedel_2018_ge_Th1-17_memory	CPNE1	CPNE1.5346.24.3..1	0	0	2.07267e-10	0.100639	0.899361	TRUE	ENSG00000214078	QTD000459
GTEx_ge_nerve_tibial	CPNE1	CPNE1.5346.24.3..1	0	0	6.17046e-59	0.103869	0.896131	TRUE	ENSG00000214078	QTD000286
GTEx_ge_prostate	CPNE1	CPNE1.5346.24.3..1	0	0	1.07866e-16	0.104137	0.895863	TRUE	ENSG00000214078	QTD000306
Peng_2018_ge_placenta_naive	CPNE1	CPNE1.5346.24.3..1	0	0	7.27539e-42	0.109082	0.890918	TRUE	ENSG00000214078	QTD000394
Aygun_2021_ge_Progenitor	CPNE1	CPNE1.5346.24.3..1	0	0	3.62207e-17	0.110745	0.889255	TRUE	ENSG00000214078	QTD000564
Schmiedel_2018_ge_NK-cell_naive	CPNE1	CPNE1.5346.24.3..1	0	0	9.47947e-11	0.11427	0.88573	TRUE	ENSG00000214078	QTD000509
Schmiedel_2018_ge_CD4_T-cell_naive	CPNE1	CPNE1.5346.24.3..1	0	0	8.08977e-07	0.117968	0.882031	TRUE	ENSG00000214078	QTD000479
FUSION_ge_adipose_naive	CPNE1	CPNE1.5346.24.3..1	0	0	1.05628e-35	0.121936	0.878064	TRUE	ENSG00000214078	QTD000090
Schmiedel_2018_ge_Treg_naive	CPNE1	CPNE1.5346.24.3..1	0	0	0.000518219	0.121696	0.877786	TRUE	ENSG00000214078	QTD000469
FUSION_ge_muscle_naive	CPNE1	CPNE1.5346.24.3..1	0	0	1.4216e-19	0.122901	0.877099	TRUE	ENSG00000214078	QTD000085
Walker_2019_ge_Neocortex	CPNE1	CPNE1.5346.24.3..1	0	0	9.57199e-09	0.125699	0.8743	TRUE	ENSG00000214078	QTD000579
BLUEPRINT_SE_ge_neutrophil	CPNE1	CPNE1.5346.24.3..1	0	0	2.54097e-26	0.126825	0.873175	TRUE	ENSG00000214078	QTD000026
Schmiedel_2018_ge_CD8_T-cell_anti-CD3-CD28	CPNE1	CPNE1.5346.24.3..1	0	0	7.73918e-10	0.127583	0.872417	TRUE	ENSG00000214078	QTD000494
Schmiedel_2018_ge_Treg_memory	CPNE1	CPNE1.5346.24.3..1	0	0	3.86568e-16	0.130949	0.869051	TRUE	ENSG00000214078	QTD000464
GTEx_ge_stomach	CPNE1	CPNE1.5346.24.3..1	0	0	5.45841e-25	0.132347	0.867653	TRUE	ENSG00000214078	QTD000331
GTEx_ge_adrenal_gland	CPNE1	CPNE1.5346.24.3..1	0	0	4.3505e-28	0.132355	0.867645	TRUE	ENSG00000214078	QTD000126
Schmiedel_2018_ge_CD8_T-cell_naive	CPNE1	CPNE1.5346.24.3..1	0	0	1.07685e-09	0.134153	0.865847	TRUE	ENSG00000214078	QTD000489
GTEx_ge_uterus	CPNE1	CPNE1.5346.24.3..1	0	0	6.73206e-05	0.139286	0.860647	TRUE	ENSG00000214078	QTD000346
GTEx_ge_brain_cortex	CPNE1	CPNE1.5346.24.3..1	0	0	1.25504e-06	0.139796	0.860203	TRUE	ENSG00000214078	QTD000171
GTEx_ge_thyroid	CPNE1	CPNE1.5346.24.3..1	0	0	5.06822e-58	0.140324	0.859676	TRUE	ENSG00000214078	QTD000341
Schmiedel_2018_ge_Th17_memory	CPNE1	CPNE1.5346.24.3..1	0	0	7.67371e-19	0.143291	0.856709	TRUE	ENSG00000214078	QTD000444
CEDAR_microarray_rectum	CPNE1	CPNE1.5346.24.3..1	0	0	2.91507e-15	0.146914	0.853086	TRUE	ENSG00000214078	QTD000072
GTEx_ge_pituitary	CPNE1	CPNE1.5346.24.3..1	0	0	1.24508e-09	0.150768	0.849232	TRUE	ENSG00000214078	QTD000301
GTEx_ge_vagina	CPNE1	CPNE1.5346.24.3..1	0	0	5.09191e-05	0.151	0.848949	TRUE	ENSG00000214078	QTD000351
AdipoExpress	CPNE1	ASIP.5676.54.3..1	2.70683e-127	4.72513e-125	0.000875292	0.151098	0.848027	FALSE	ENSG00000214078	NA
Schmiedel_2018_ge_monocyte_CD16_naive	CPNE1	CPNE1.5346.24.3..1	0	0	5.51922e-22	0.15441	0.84559	TRUE	ENSG00000214078	QTD000499
GENCORD_ge_fibroblast	CPNE1	CPNE1.5346.24.3..1	0	0	8.09258e-33	0.160298	0.839702	TRUE	ENSG00000214078	QTD000100
GTEx_ge_lung	CPNE1	CPNE1.5346.24.3..1	0	0	7.92912e-35	0.166138	0.833862	TRUE	ENSG00000214078	QTD000271
BLUEPRINT_PE_ge_T-cell	CPNE1	CPNE1.5346.24.3..1	0	0	1.1313e-14	0.166897	0.833103	TRUE	ENSG00000214078	QTD000031
CEDAR_microarray_B-cell_CD19	CPNE1	CPNE1.5346.24.3..1	0	0	5.92459e-41	0.16925	0.83075	TRUE	ENSG00000214078	QTD000073
Bossini-Castillo_2019_ge_Treg_naive	CPNE1	CPNE1.5346.24.3..1	0	0	5.32242e-15	0.169854	0.830146	TRUE	ENSG00000214078	QTD000036
GTEx_ge_testis	CPNE1	CPNE1.5346.24.3..1	0	0	4.18552e-38	0.17202	0.82798	TRUE	ENSG00000214078	QTD000336
GTEx_ge_esophagus_gej	CPNE1	CPNE1.5346.24.3..1	0	0	1.04516e-36	0.178044	0.821956	TRUE	ENSG00000214078	QTD000236
Schmiedel_2018_ge_B-cell_naive	CPNE1	CPNE1.5346.24.3..1	0	0	0.0056757	0.178212	0.816112	TRUE	ENSG00000214078	QTD000474
Young_2019_ge_microglia_naive	CPNE1	CPNE1.5346.24.3..1	0	0	0.0130048	0.170977	0.816018	TRUE	ENSG00000214078	QTD000559
GTEx_ge_colon_transverse	CPNE1	CPNE1.5346.24.3..1	0	0	1.80052e-51	0.186391	0.813609	TRUE	ENSG00000214078	QTD000231
Kasela_2017_microarray_T-cell_CD4	CPNE1	CPNE1.5346.24.3..1	0	0	0.000356176	0.19525	0.804393	TRUE	ENSG00000214078	QTD000371
CEDAR_microarray_T-cell_CD4	CPNE1	CPNE1.5346.24.3..1	0	0	1.75581e-59	0.196966	0.803034	TRUE	ENSG00000214078	QTD000067
BLUEPRINT_PE_ge_T-cell	CPNE3	RMDN1.7096.30.3..1	1.01677e-123	1.67734e-120	1.49501e-05	0.0227081	0.977277	FALSE	ENSG00000085719	QTD000031
GTEx_ge_fibroblast	CPNE3	RMDN1.7096.30.3..1	3.90722e-124	1.98925e-120	5.64534e-06	0.0267953	0.973199	FALSE	ENSG00000085719	QTD000216
Walker_2019_ge_Neocortex	CPNE3	RMDN1.7096.30.3..1	3.7257e-124	2.84039e-120	5.46457e-06	0.0397401	0.960254	FALSE	ENSG00000085719	QTD000579
GTEx_ge_adrenal_gland	CPNE3	RMDN1.7096.30.3..1	5.40452e-123	4.47887e-120	7.80829e-05	0.0628353	0.937087	FALSE	ENSG00000085719	QTD000126
BLUEPRINT_SE_ge_monocyte	CPNE3	RMDN1.7096.30.3..1	7.74298e-124	7.85861e-120	1.1382e-05	0.113747	0.886241	FALSE	ENSG00000085719	QTD000021
Walker_2019_ge_Neocortex	CPXM1	CPXM1.6255.74.3..1	4.59657e-120	3.75385e-118	5.13247e-05	0.002196	0.997753	TRUE	ENSG00000088882	QTD000579
GTEx_ge_adipose_subcutaneous	CPXM1	CPXM1.6255.74.3..1	3.79416e-120	7.68156e-118	4.06825e-05	0.00624904	0.99371	TRUE	ENSG00000088882	QTD000116
TwinsUK_ge_LCL	CPXM1	CPXM1.6255.74.3..1	6.48141e-119	1.75203e-117	0.000722079	0.0175556	0.981722	TRUE	ENSG00000088882	QTD000539
TwinsUK_ge_fat	CPXM1	CPXM1.6255.74.3..1	1.0594e-118	2.1394e-117	0.00118007	0.0218771	0.976943	TRUE	ENSG00000088882	QTD000534
GTEx_ge_skin_not_sun_exposed	CPXM1	CPXM1.6255.74.3..1	9.60081e-123	2.71946e-117	1.02942e-07	0.0272131	0.972787	TRUE	ENSG00000088882	QTD000311
GTEx_ge_skin_sun_exposed	CPXM1	CPXM1.6255.74.3..1	1.05418e-122	2.91525e-117	1.13032e-07	0.0293168	0.970683	TRUE	ENSG00000088882	QTD000316
GTEx_ge_pancreas	CPXM1	GNRH2.10708.3.3..1	7.67976e-11	2.32814e-09	0.00133249	0.0384744	0.960193	FALSE	ENSG00000088882	QTD000296
GTEx_ge_breast	CPXM1	CPXM1.6255.74.3..1	1.38429e-117	7.22549e-117	0.0148429	0.0756556	0.909501	TRUE	ENSG00000088882	QTD000211
GTEx_ge_muscle	CPXM1	CPXM1.6255.74.3..1	2.05669e-117	7.58977e-117	0.0220525	0.0795835	0.898364	TRUE	ENSG00000088882	QTD000281
GTEx_ge_testis	CPXM1	CPXM1.6255.74.3..1	5.58193e-118	1.39143e-116	0.00598497	0.147497	0.846519	TRUE	ENSG00000088882	QTD000336
GTEx_ge_adipose_subcutaneous	CPZ	CPZ.6493.9.3..1	8.63772e-21	5.44171e-17	4.45872e-06	0.026142	0.973854	TRUE	ENSG00000109625	QTD000116
AdipoExpress	CPZ	CPZ.6493.9.3..1	1.11837e-121	1.43705e-16	5.00617e-107	0.0624516	0.937548	TRUE	ENSG00000109625	NA
TwinsUK_ge_fat	CPZ	CPZ.6493.9.3..1	1.89384e-18	1.40851e-16	0.001045	0.0758743	0.923081	TRUE	ENSG00000109625	QTD000534
AdipoExpress	CRABP2	CRABP2.11696.7.3..1	1.75135e-79	0.000607692	1.40295e-78	0.002875	0.996517	TRUE	ENSG00000143320	NA
TwinsUK_ge_fat	CRABP2	CRABP2.11696.7.3..1	2.17298e-07	0.00127121	2.10027e-06	0.0103098	0.988417	TRUE	ENSG00000143320	QTD000534
GENCORD_ge_fibroblast	CRABP2	CRABP2.11696.7.3..1	1.77914e-09	0.00127918	1.72495e-08	0.0104256	0.988295	TRUE	ENSG00000143320	QTD000100
FUSION_ge_muscle_naive	CRABP2	CRABP2.11696.7.3..1	4.00443e-08	0.00176554	3.87721e-07	0.0151283	0.983106	TRUE	ENSG00000143320	QTD000085
Lepik_2017_ge_blood	CRCP	TPST1.7928.183.3..1	3.61353e-24	6.4166e-22	0.000217426	0.0366826	0.9631	FALSE	ENSG00000241258	QTD000373
AdipoExpress	CREB3L4	CREB3L4.11308.8.3..1	6.07787e-157	1.77346e-44	2.80296e-115	0.00619117	0.993809	TRUE	ENSG00000143578	NA
TwinsUK_ge_LCL	CREB3L4	CREB3L4.11308.8.3..1	5.91036e-50	3.27042e-44	3.18515e-08	0.0156559	0.984344	TRUE	ENSG00000143578	QTD000539
Peng_2018_ge_placenta_naive	CREB3L4	CREB3L4.11308.8.3..1	1.79463e-47	3.45235e-44	9.6742e-06	0.0166437	0.983347	TRUE	ENSG00000143578	QTD000394
GTEx_ge_blood	CREB3L4	CREB3L4.11308.8.3..1	4.08644e-48	6.58556e-44	1.88757e-06	0.0284763	0.971522	TRUE	ENSG00000143578	QTD000356
Lepik_2017_ge_blood	CREB3L4	CREB3L4.11308.8.3..1	5.38398e-50	7.89159e-44	2.48739e-08	0.0345281	0.965472	TRUE	ENSG00000143578	QTD000373
GTEx_ge_fibroblast	CREB3L4	CREB3L4.11308.8.3..1	3.78981e-49	8.67282e-44	1.75054e-07	0.0381367	0.961863	TRUE	ENSG00000143578	QTD000216
GTEx_ge_artery_tibial	CREB3L4	CREB3L4.11308.8.3..1	6.35269e-55	9.28292e-44	2.93436e-13	0.0409605	0.959039	TRUE	ENSG00000143578	QTD000141
GTEx_ge_artery_aorta	CREB3L4	CREB3L4.11308.8.3..1	1.24491e-46	1.04466e-43	5.75037e-05	0.0463466	0.953596	TRUE	ENSG00000143578	QTD000131
BLUEPRINT_SE_ge_monocyte	CREB3L4	CREB3L4.11308.8.3..1	4.68295e-56	1.31605e-43	2.52233e-14	0.069023	0.930977	TRUE	ENSG00000143578	QTD000021
FUSION_ge_adipose_naive	CREB3L4	CREB3L4.11308.8.3..1	1.30083e-51	1.3604e-43	7.0166e-10	0.0715225	0.928477	TRUE	ENSG00000143578	QTD000090
TwinsUK_ge_fat	CREB3L4	CREB3L4.11308.8.3..1	3.79803e-49	1.7984e-43	2.0468e-07	0.0951077	0.904892	TRUE	ENSG00000143578	QTD000534
GTEx_ge_lung	CREB3L4	CREB3L4.11308.8.3..1	8.6233e-48	2.41033e-43	3.98317e-06	0.109554	0.890442	TRUE	ENSG00000143578	QTD000271
GENCORD_ge_LCL	CREB3L4	CREB3L4.11308.8.3..1	6.44267e-45	2.04064e-43	0.00347508	0.108292	0.888233	TRUE	ENSG00000143578	QTD000095
GTEx_ge_adipose_subcutaneous	CREB3L4	CREB3L4.11308.8.3..1	3.22734e-48	2.46546e-43	1.49074e-06	0.112106	0.887893	TRUE	ENSG00000143578	QTD000116
GEUVADIS_ge_LCL	CREB3L4	CREB3L4.11308.8.3..1	5.91547e-47	2.58604e-43	3.18607e-05	0.137559	0.862409	TRUE	ENSG00000143578	QTD000110
FUSION_ge_muscle_naive	CREB3L4	CREB3L4.11308.8.3..1	7.98138e-50	3.23711e-43	4.30512e-08	0.172954	0.827046	TRUE	ENSG00000143578	QTD000085
HipSci_ge_iPSC	CREB3L4	CREB3L4.11308.8.3..1	1.15118e-46	3.27491e-43	6.19657e-05	0.174632	0.825306	TRUE	ENSG00000143578	QTD000361
GTEx_ge_esophagus_muscularis	CREB3L4	CREB3L4.11308.8.3..1	1.17668e-47	4.29218e-43	5.43519e-06	0.196653	0.803342	TRUE	ENSG00000143578	QTD000246
Kasela_2017_microarray_T-cell_CD4	CREG1	CREG1.9357.4.3..1	1.95482e-18	5.80946e-16	0.000408047	0.119506	0.880086	TRUE	ENSG00000143162	QTD000371
GTEx_ge_pancreas	CRELD1	CRELD1.7628.40.3..1	0	0	1.78368e-08	0.0284631	0.971537	TRUE	ENSG00000163703	QTD000296
GEUVADIS_ge_LCL	CRELD1	CRELD1.7628.40.3..1	0	0	3.87105e-06	0.0694066	0.930589	TRUE	ENSG00000163703	QTD000110
Kasela_2017_microarray_T-cell_CD4	CRELD1	CRELD1.7628.40.3..1	0	0	1.11977e-07	0.0706017	0.929398	TRUE	ENSG00000163703	QTD000371
BLUEPRINT_SE_ge_monocyte	CRELD1	CRELD1.7628.40.3..1	0	0	6.1424e-05	0.112003	0.887935	TRUE	ENSG00000163703	QTD000021
Schmiedel_2018_ge_Th2_memory	CRELD1	CRELD1.7628.40.3..1	0	0	0.00211262	0.139014	0.858873	TRUE	ENSG00000163703	QTD000454
GTEx_ge_esophagus_muscularis	CRHBP	CRHBP.6039.24.3..1	9.77212e-227	5.43446e-218	2.97618e-11	0.0145803	0.98542	TRUE	ENSG00000145708	QTD000246
GTEx_ge_nerve_tibial	CRHBP	CRHBP.6039.24.3..1	8.12123e-223	5.74374e-218	2.47345e-07	0.0155245	0.984475	TRUE	ENSG00000145708	QTD000286
GTEx_ge_esophagus_gej	CRHBP	CRHBP.6039.24.3..1	1.03114e-230	6.30682e-218	3.14045e-15	0.0172426	0.982757	TRUE	ENSG00000145708	QTD000236
GTEx_ge_adipose_subcutaneous	CRHBP	CRHBP.6039.24.3..1	5.49127e-220	6.58895e-218	0.000167246	0.0181043	0.981728	TRUE	ENSG00000145708	QTD000116
GTEx_ge_heart_atrial_appendage	CRHBP	CRHBP.6039.24.3..1	8.3281e-227	7.13995e-218	2.5364e-11	0.019785	0.980215	TRUE	ENSG00000145708	QTD000251
AdipoExpress	CRHBP	CRHBP.6039.24.3..1	5.82799e-224	8.67553e-218	1.74026e-08	0.0239533	0.976047	TRUE	ENSG00000145708	NA
GTEx_ge_adrenal_gland	CRHBP	CRHBP.6039.24.3..1	1.05015e-220	8.98225e-218	3.19821e-05	0.025406	0.974562	TRUE	ENSG00000145708	QTD000126
GTEx_ge_spleen	CRHBP	CRHBP.6039.24.3..1	7.34807e-219	1.04102e-217	0.0022378	0.0297674	0.967995	TRUE	ENSG00000145708	QTD000326
GTEx_ge_skin_sun_exposed	CRHBP	CRHBP.6039.24.3..1	3.8363e-231	2.20717e-217	1.1684e-15	0.0653535	0.934647	TRUE	ENSG00000145708	QTD000316
GTEx_ge_skin_not_sun_exposed	CRHBP	CRHBP.6039.24.3..1	8.55873e-226	2.34516e-217	2.60669e-10	0.0695645	0.930436	TRUE	ENSG00000145708	QTD000311
GTEx_ge_muscle	CRHBP	CRHBP.6039.24.3..1	3.21331e-222	3.96637e-217	9.78672e-07	0.119041	0.880958	TRUE	ENSG00000145708	QTD000281
HipSci_ge_iPSC	CRHBP	CRHBP.6039.24.3..1	1.40512e-219	3.91213e-217	0.000665048	0.183531	0.815804	TRUE	ENSG00000145708	QTD000361
Nedelec_2016_ge_macrophage_Salmonella	CRISPLD2	CRISPLD2.5691.2.3..1	1.60477e-18	1.36176e-16	0.00189059	0.15875	0.839359	TRUE	ENSG00000103196	QTD000389
GTEx_ge_blood	CRISPLD2	CRISPLD2.5691.2.3..1	6.86613e-21	1.45836e-16	8.05958e-06	0.169523	0.830468	TRUE	ENSG00000103196	QTD000356
Aygun_2021_ge_Progenitor	CROCC	MFAP2.9294.45.3..1	1.07109e-17	4.48385e-14	1.67733e-05	0.0683538	0.931629	FALSE	ENSG00000058453	QTD000564
TwinsUK_ge_skin	CROCC	MFAP2.9294.45.3..1	5.32714e-15	5.72223e-14	0.0083368	0.0877433	0.90392	FALSE	ENSG00000058453	QTD000544
GTEx_ge_colon_sigmoid	CROCC	MFAP2.9294.45.3..1	1.40201e-14	8.23974e-14	0.0200787	0.116277	0.863645	FALSE	ENSG00000058453	QTD000226
Nedelec_2016_ge_macrophage_naive	CROCC	MFAP2.9294.45.3..1	2.70774e-14	8.63184e-14	0.0424026	0.133525	0.824073	FALSE	ENSG00000058453	QTD000384
Bossini-Castillo_2019_ge_Treg_naive	CROCC	MFAP2.9294.45.3..1	1.85281e-15	1.15911e-13	0.00289875	0.179709	0.817392	FALSE	ENSG00000058453	QTD000036
Schmiedel_2018_ge_NK-cell_naive	CRTAM	CRTAM.7968.15.3..1	5.60489e-14	1.60832e-11	1.28834e-05	0.00170032	0.998287	TRUE	ENSG00000109943	QTD000509
Lepik_2017_ge_blood	CRTAM	CRTAM.7968.15.3..1	7.37342e-14	3.27106e-11	1.69224e-05	0.00551835	0.994465	TRUE	ENSG00000109943	QTD000373
GTEx_ge_nerve_tibial	CSKMT	B3GAT3.6897.38.3..1	2.35436e-101	2.80854e-100	0.00136801	0.0143505	0.984281	FALSE	ENSG00000214756	QTD000286
AdipoExpress	CSKMT	B3GAT3.6897.38.3..1	2.0118e-112	6.14672e-95	2.1604e-19	0.0641357	0.935864	FALSE	ENSG00000214756	NA
GTEx_ge_fibroblast	CST6	CST6.3303.23.2..1	4.64105e-11	1.21782e-10	0.046371	0.120011	0.833618	TRUE	ENSG00000175315	QTD000216
GTEx_ge_fibroblast	CST6	CST6.14711.27.3..1	5.72125e-10	1.50126e-09	0.0476038	0.123254	0.829142	TRUE	ENSG00000175315	QTD000216
AdipoExpress	CST7	APMAP.10605.22.3..1	3.52567e-21	2.36905e-14	4.8446e-10	0.00125781	0.998742	FALSE	ENSG00000077984	NA
Naranbhai_2015_microarray_neutrophil_CD16	CST7	APMAP.10605.22.3..1	1.48884e-15	2.13812e-12	6.92642e-05	0.0976654	0.902265	FALSE	ENSG00000077984	QTD000378
BLUEPRINT_SE_ge_neutrophil	CST7	CST7.3302.58.1..1	1.85451e-238	4.75432e-229	3.92529e-11	0.0988288	0.901171	TRUE	ENSG00000077984	QTD000026
TwinsUK_ge_LCL	CTNNBIP1	RBP7.14208.3.3..1	4.73932e-11	1.26972e-07	2.28376e-05	0.0593035	0.940674	FALSE	ENSG00000178585	QTD000539
BLUEPRINT_SE_ge_monocyte	CTNS	TAX1BP3.12498.12.3..1	2.31577e-12	0.0103584	1.13697e-11	0.0489751	0.940667	FALSE	ENSG00000040531	QTD000021
GTEx_ge_stomach	CTNS	TAX1BP3.12498.12.3..1	1.45053e-07	0.0115639	2.05122e-06	0.161874	0.82656	FALSE	ENSG00000040531	QTD000331
Quach_2016_ge_monocyte_R848	CTNS	TAX1BP3.12498.12.3..1	1.00555e-05	0.0124728	0.000146119	0.179629	0.807742	FALSE	ENSG00000040531	QTD000424
GTEx_ge_pancreas	CTRB1	CTRB1.5671.1.3..1	5.5095e-162	1.91221e-156	2.59835e-08	0.00703233	0.992968	TRUE	ENSG00000168925	QTD000296
GTEx_ge_esophagus_muscularis	CTSB	CTSB.3061.61.2..1	1.6161e-66	2.75484e-54	1.81935e-14	0.0290714	0.970929	TRUE	ENSG00000164733	QTD000246
GTEx_ge_colon_sigmoid	CTSB	CTSB.3061.61.2..1	7.10326e-58	3.82696e-54	7.99664e-06	0.0411652	0.958827	TRUE	ENSG00000164733	QTD000226
GTEx_ge_artery_tibial	CTSB	CTSB.3061.61.2..1	2.89901e-64	3.8992e-54	3.26363e-12	0.0419803	0.95802	TRUE	ENSG00000164733	QTD000141
GTEx_ge_prostate	CTSB	CTSB.3061.61.2..1	3.56415e-59	3.906e-54	4.01243e-07	0.0420569	0.957943	TRUE	ENSG00000164733	QTD000306
CommonMind_ge_DLPFC_naive	CTSB	CTSB.3061.61.2..1	3.21349e-59	4.06859e-54	3.59542e-07	0.0436087	0.956391	TRUE	ENSG00000164733	QTD000075
GTEx_ge_esophagus_gej	CTSB	CTSB.3061.61.2..1	1.29649e-59	4.13692e-54	1.45955e-07	0.0446617	0.955338	TRUE	ENSG00000164733	QTD000236
Walker_2019_ge_Neocortex	CTSB	CTSB.3061.61.2..1	4.34918e-56	4.45203e-54	0.000490357	0.0482928	0.951217	TRUE	ENSG00000164733	QTD000579
GTEx_ge_heart_atrial_appendage	CTSB	CTSB.3061.61.2..1	3.09942e-57	4.53611e-54	3.48926e-05	0.0491648	0.9508	TRUE	ENSG00000164733	QTD000251
FUSION_ge_adipose_naive	CTSB	CTSB.3061.61.2..1	1.04042e-55	4.48712e-54	0.00117752	0.0488844	0.949938	TRUE	ENSG00000164733	QTD000090
GTEx_ge_adipose_visceral	CTSB	CTSB.3061.61.2..1	3.90292e-58	4.81602e-54	4.39383e-06	0.0523223	0.947673	TRUE	ENSG00000164733	QTD000121
AdipoExpress	CTSB	CTSB.3061.61.2..1	7.17279e-158	4.90968e-54	7.92762e-106	0.0523682	0.947632	TRUE	ENSG00000164733	NA
BLUEPRINT_SE_ge_monocyte	CTSB	CTSB.3061.61.2..1	7.75251e-79	4.85631e-54	8.77165e-27	0.0530532	0.946947	TRUE	ENSG00000164733	QTD000021
GTEx_ge_heart_left_ventricle	CTSB	CTSB.3061.61.2..1	3.3988e-57	5.20613e-54	3.8263e-05	0.056723	0.943239	TRUE	ENSG00000164733	QTD000256
GTEx_ge_skin_sun_exposed	CTSB	CTSB.3061.61.2..1	3.12441e-63	5.45107e-54	3.51737e-11	0.0594856	0.940514	TRUE	ENSG00000164733	QTD000316
GTEx_ge_adipose_subcutaneous	CTSB	CTSB.3061.61.2..1	4.29999e-61	5.63016e-54	4.84083e-09	0.061506	0.938494	TRUE	ENSG00000164733	QTD000116
GTEx_ge_nerve_tibial	CTSB	CTSB.3061.61.2..1	1.23098e-55	5.81353e-54	0.00138581	0.0635773	0.935037	TRUE	ENSG00000164733	QTD000286
GTEx_ge_brain_putamen	CTSB	CTSB.3061.61.2..1	9.67745e-57	6.14961e-54	0.000108946	0.0673655	0.932526	TRUE	ENSG00000164733	QTD000196
GTEx_ge_stomach	CTSB	CTSB.3061.61.2..1	4.01309e-56	6.30829e-54	0.00045178	0.0691558	0.930392	TRUE	ENSG00000164733	QTD000331
GTEx_ge_pituitary	CTSB	CTSB.3061.61.2..1	1.54624e-55	6.23936e-54	0.0017407	0.0683804	0.929879	TRUE	ENSG00000164733	QTD000301
Fairfax_2014_microarray_monocyte_IFN24	CTSB	CTSB.3061.61.2..1	3.82906e-61	7.40117e-54	4.24015e-09	0.0801178	0.919882	TRUE	ENSG00000164733	QTD000082
TwinsUK_ge_fat	CTSB	CTSB.3061.61.2..1	1.41413e-57	7.55073e-54	1.55525e-05	0.0812048	0.91878	TRUE	ENSG00000164733	QTD000534
CEDAR_microarray_ileum	CTSB	CTSB.3061.61.2..1	2.75574e-55	7.82883e-54	0.00307251	0.0854645	0.911463	TRUE	ENSG00000164733	QTD000074
GTEx_ge_brain_caudate	CTSB	CTSB.3061.61.2..1	2.42858e-55	8.49858e-54	0.00273399	0.0938667	0.903399	TRUE	ENSG00000164733	QTD000156
GTEx_ge_skin_not_sun_exposed	CTSB	CTSB.3061.61.2..1	3.54595e-55	1.17948e-53	0.00399194	0.131053	0.864955	TRUE	ENSG00000164733	QTD000311
Lepik_2017_ge_blood	CTSF	CTSF.9212.22.3..1	2.25614e-60	1.418e-14	1.61767e-48	0.00818354	0.991816	TRUE	ENSG00000174080	QTD000373
AdipoExpress	CTSF	CTSF.9212.22.3..1	2.02128e-65	1.40967e-14	1.87572e-53	0.0111038	0.988896	TRUE	ENSG00000174080	NA
GTEx_ge_fibroblast	CTSF	CTSF.9212.22.3..1	1.9911e-32	1.68858e-14	1.56414e-20	0.0112875	0.988712	TRUE	ENSG00000174080	QTD000216
GTEx_ge_artery_tibial	CTSF	CTSF.9212.22.3..1	3.04379e-28	1.6886e-14	2.3911e-16	0.0112877	0.988712	TRUE	ENSG00000174080	QTD000141
GTEx_ge_esophagus_muscularis	CTSF	CTSF.9212.22.3..1	1.22915e-29	1.68915e-14	9.65573e-18	0.011292	0.988708	TRUE	ENSG00000174080	QTD000246
GTEx_ge_colon_transverse	CTSF	CTSF.9212.22.3..1	1.92546e-16	1.78847e-14	0.000151257	0.012074	0.987775	TRUE	ENSG00000174080	QTD000231
GTEx_ge_blood	CTSF	CTSF.9212.22.3..1	8.28594e-32	1.81802e-14	6.50918e-20	0.0123064	0.987694	TRUE	ENSG00000174080	QTD000356
BLUEPRINT_SE_ge_monocyte	CTSF	CTSF.9212.22.3..1	2.33012e-27	1.46049e-14	2.54347e-15	0.0139701	0.98603	TRUE	ENSG00000174080	QTD000021
Gilchrist_2021_microarray_NK-cell_naive	CTSF	CTSF.9212.22.3..1	9.42599e-36	1.46621e-14	1.02914e-23	0.0140363	0.985964	TRUE	ENSG00000174080	QTD000115
Bossini-Castillo_2019_ge_Treg_naive	CTSF	CTSF.9212.22.3..1	4.83107e-27	1.49247e-14	5.27257e-15	0.0143172	0.985683	TRUE	ENSG00000174080	QTD000036
GENCORD_ge_fibroblast	CTSF	CTSF.9212.22.3..1	2.19348e-32	1.51646e-14	2.39516e-20	0.0145881	0.985412	TRUE	ENSG00000174080	QTD000100
Fairfax_2014_microarray_monocyte_LPS2	CTSF	CTSF.9212.22.3..1	2.0552e-17	1.51963e-14	2.2439e-05	0.0146208	0.985357	TRUE	ENSG00000174080	QTD000083
Fairfax_2014_microarray_monocyte_naive	CTSF	CTSF.9212.22.3..1	4.62174e-30	1.52357e-14	5.04592e-18	0.0146634	0.985337	TRUE	ENSG00000174080	QTD000081
Fairfax_2012_microarray_B-cell_CD19	CTSF	CTSF.9212.22.3..1	1.21886e-29	1.53727e-14	1.33073e-17	0.0148131	0.985187	TRUE	ENSG00000174080	QTD000080
BLUEPRINT_PE_ge_T-cell	CTSF	CTSF.9212.22.3..1	1.84957e-28	1.5508e-14	2.01896e-16	0.0149582	0.985042	TRUE	ENSG00000174080	QTD000031
GENCORD_ge_T-cell	CTSF	CTSF.9212.22.3..1	1.17514e-22	1.57096e-14	1.2832e-10	0.0151846	0.984815	TRUE	ENSG00000174080	QTD000105
TwinsUK_ge_skin	CTSF	CTSF.9212.22.3..1	5.55325e-17	1.57271e-14	6.06155e-05	0.0151972	0.984742	TRUE	ENSG00000174080	QTD000544
Schmiedel_2018_ge_Th2_memory	CTSF	CTSF.9212.22.3..1	6.06578e-19	1.58517e-14	6.62111e-07	0.0153337	0.984666	TRUE	ENSG00000174080	QTD000454
Schmiedel_2018_ge_Treg_memory	CTSF	CTSF.9212.22.3..1	8.28183e-22	1.62014e-14	9.04005e-10	0.0157161	0.984284	TRUE	ENSG00000174080	QTD000464
Kasela_2017_microarray_T-cell_CD4	CTSF	CTSF.9212.22.3..1	1.31472e-19	1.78739e-14	1.43527e-07	0.0175479	0.982452	TRUE	ENSG00000174080	QTD000371
Fairfax_2014_microarray_monocyte_LPS24	CTSF	CTSF.9212.22.3..1	4.88309e-19	1.86311e-14	5.33145e-07	0.0183785	0.981621	TRUE	ENSG00000174080	QTD000084
GTEx_ge_adipose_visceral	CTSF	CTSF.9212.22.3..1	3.97618e-15	2.21161e-14	0.00312356	0.0154108	0.981466	TRUE	ENSG00000174080	QTD000121
HipSci_ge_iPSC	CTSF	CTSF.9212.22.3..1	1.43614e-18	2.23544e-14	1.56776e-06	0.022448	0.97755	TRUE	ENSG00000174080	QTD000361
Kasela_2017_microarray_T-cell_CD8	CTSF	CTSF.9212.22.3..1	6.49178e-18	2.64666e-14	7.08708e-06	0.0269475	0.973045	TRUE	ENSG00000174080	QTD000372
[truncated: 4,165 more rows]

## Sheet: Table S7 - coloc.susie
dataset_name	gene_name	protein	PP.H0.abf	PP.H1.abf	PP.H2.abf	PP.H3.abf	PP.H4.abf	is_true_positive	gene_id	dataset_id	gene_hit	protein_hit	gene_idx	protein_idx
[truncated: 8,083 more rows]

[truncated: 2 more sheets: Table S8 - coloc by dataset, Table S9 - IVW-MR (delta weight]
